# Supplementary material for: Structure of tetra­kis­(μ-deca­noato-κ2 O:O′)bis­[(4-methyl­pyridine-κN)copper(II)], a dimeric copper(II) complex
Source: Acta Crystallogr E Crystallogr Commun. 2020 Oct 30;76(Pt 11):1775–8. doi: 10.1107/S2056989020014103 (PMC7643230; doi:10.1107/S2056989020014103)
Supplement: Supplementary file 1 [file e-76-01775-sup1.cif]

##############################################################################
#                                                                            #
# This CIF contains the data in a paper accepted for publication in          #
# Acta Crystallographica Section E. It conforms to the requirements of       #
# Notes for Authors for Acta Crystallographica Section E, and has been       #
# peer reviewed under the auspices of the IUCr Commission on Journals.       #
#                                                                            #
# Full details of the Crystallographic Information File format               #
# are given in the paper "The Crystallographic Information File (CIF):       #
# a New Standard Archive File for Crystallography" by S. R. Hall, F. H.      #
# Allen and I. D. Brown [Acta Cryst. (1991), A47, 655-685].                  #
#                                                                            #
# The current version of the core CIF dictionary is obtainable from          #
# ftp://ftp.iucr.org/pub/cif_core.dic.                                       #
#                                                                            #
# Software is freely available for graphical display of the structure(s)     #
# in this CIF. For information consult the CIF software page                 #
# http://www.iucr.org/resources/cif/software.                                #
#                                                                            #
# This file may be used for bona fide research purposes within the           #
# scientific community so long as proper attribution is given to the journal # 
# article from which it was obtained.                                        #
#                                                                            #
##############################################################################
data_I
_audit_creation_method     'SHELXL-2017/1'
_journal_date_recd_electronic     2020-09-14
_journal_date_accepted     2020-10-22
_journal_name_full     'Acta Crystallographica, Section E'
_journal_year     2020
_journal_volume     76
_journal_issue     11
_journal_page_first     1775
_journal_page_last     1778
_journal_paper_category     GM
_journal_paper_doi     10.1107/S2056989020014103
_journal_coeditor_code     JQ2001
_publ_contact_author_name     'Monsumi Gogoi'
_publ_contact_author_address
;
Department of Chemistry,
Gauhati University,
Guwahati,
Assam,
.
India
;
_publ_contact_author_email     'monsumigogoi@gmail.com'
_publ_contact_author_fax     ?
_publ_contact_author_phone     '+91-9085257829'
_publ_section_title
;\
Structure of
tetrakis(\m-decanoato-\k^2^<i>O</i>:<i>O</i>)bis[(4-methylpyridine-\
\k<i>N</i>)copper(II)], a dimeric copper(II) complex
;
_publ_section_title_footnote     .
loop_
    _publ_author_name
    _publ_author_footnote
    _publ_author_address
    'Gogoi, Monsumi' .
;
Department of Chemistry,
Gauhati University,
Guwahati,
Assam,
.
India
;
    'Das, Birinchi Kumar' .
;
Bhattadev University,
Bajali,
Pathsala,
Assam,
India
;
_publ_section_synopsis
;
The 4-methylpyridine (4-Mepy) based dimeric copper(II) carboxylate complex
[Cu~2~(C~10~H~19~O~2~)~4~(C~6~H~7~N)~2~] or
[Cu~2~(<i>\m</i>-O~2~CC~9~H~19~)~4~(4-Mepy)~2~] crystallizes with triclinic
(<i>P</i>\=1) symmetry. The two Cu^II^ ions exhibit a distorted
square-pyramidal environment and are connected into a centrosymmetric
paddle-wheel dinuclear cluster [Cu...Cu = 2.6472 (8) \%A] <i>via</i> four
bridging carboxylate ligands arranged in the <i>syn--syn</i> coordination
mode. The apical positions around the paddle-wheel copper centers are occupied
by the N atoms of the 4-methylpyridine ligands. Parts of the decanoate chains
are disordered with occupancy ratios of 0.817 (9):0.183 (9) and 0.65 (5):0.35
(5).
;
_chemical_name_systematic
;\
Tetrakis(\m-decanoato-\k^2^<i>O</i>:<i>O</i>)\
bis[(4-methylpyridine-\k<i>N</i>)copper(II)]
;
_chemical_name_common     ?
_chemical_formula_moiety     'C52 H90 Cu2 N2 O8'
_chemical_formula_sum     'C52 H90 Cu2 N2 O8'
_chemical_formula_iupac     '[Cu2 (C10 H19 O2)4 (C6 H7 N)2]'
_chemical_formula_weight     998.33
_chemical_melting_point     ?
_space_group_crystal_system     triclinic
_space_group_name_H-M_alt     'P -1'
_space_group_name_Hall     '-P 1'
loop_
    _space_group_symop_operation_xyz
    'x, y, z'
    '-x, -y, -z'
_cell_length_a     8.3146(17)
_cell_length_b     10.210(2)
_cell_length_c     17.151(3)
_cell_angle_alpha     83.27(3)
_cell_angle_beta     83.78(3)
_cell_angle_gamma     86.69(3)
_cell_volume     1435.9(5)
_cell_formula_units_Z     1
_cell_measurement_reflns_used     11736
_cell_measurement_theta_min     3.40
_cell_measurement_theta_max     27.92
_cell_measurement_temperature     293(2)
_exptl_crystal_description     prism
_exptl_crystal_colour     green
_exptl_crystal_size_max     0.38
_exptl_crystal_size_mid     0.32
_exptl_crystal_size_min     0.24
_exptl_crystal_density_diffrn     1.155
_exptl_crystal_density_meas     ?
_exptl_crystal_density_method     ?
_exptl_crystal_F_000     538
_exptl_absorpt_coefficient_mu     0.788
_exptl_absorpt_correction_type     multi-scan
_exptl_absorpt_process_details
;
(SADABS; Sheldrick, 2016)
;
_exptl_absorpt_correction_T_min     0.752
_exptl_absorpt_correction_T_max     0.825
_diffrn_ambient_temperature     293(2)
_diffrn_source     'X-ray tube'
_diffrn_radiation_type     MoK\a
_diffrn_radiation_wavelength     0.71073
_diffrn_measurement_device_type     'Bruker SMART APEXII'
_diffrn_measurement_method     'phi and omega scans'
_diffrn_detector_area_resol_mean     8.333
_diffrn_reflns_number     28267
_diffrn_reflns_av_R_equivalents     0.0286
_diffrn_reflns_av_unetI/netI     0.0264
_diffrn_reflns_theta_min     2.224
_diffrn_reflns_theta_max     27.877
_diffrn_reflns_theta_full     25.242
_diffrn_measured_fraction_theta_max     0.992
_diffrn_measured_fraction_theta_full     0.994
_diffrn_reflns_limit_h_min     -10
_diffrn_reflns_limit_h_max     10
_diffrn_reflns_limit_k_min     -13
_diffrn_reflns_limit_k_max     13
_diffrn_reflns_limit_l_min     -22
_diffrn_reflns_limit_l_max     22
_refine_special_details     ?
_reflns_number_total     6789
_reflns_number_gt     5914
_reflns_threshold_expression     'I > 2\s(I)'
_refine_ls_structure_factor_coef     Fsqd
_refine_ls_matrix_type     full
_refine_ls_R_factor_all     0.0384
_refine_ls_R_factor_gt     0.0313
_refine_ls_wR_factor_gt     0.0867
_refine_ls_wR_factor_ref     0.0927
_refine_ls_goodness_of_fit_ref     1.049
_refine_ls_restrained_S_all     1.044
_refine_ls_number_reflns     6789
_refine_ls_number_parameters     341
_refine_ls_number_restraints     136
_refine_ls_hydrogen_treatment     constr
_refine_ls_weighting_scheme     calc
_refine_ls_weighting_details
              'w=1/[\s^2^(Fo^2^)+(0.0528P)^2^+0.1938P] where P=(Fo^2^+2Fc^2^)/3'
_atom_sites_solution_hydrogens     geom
_atom_sites_solution_primary     direct
_atom_sites_solution_secondary     difmap
_refine_ls_shift/su_max     0.001
_refine_ls_shift/su_mean     0.000
_refine_diff_density_max     0.241
_refine_diff_density_min     -0.284
_refine_ls_extinction_method     none
_refine_ls_extinction_coef     .
loop_
    _atom_type_symbol
    _atom_type_description
    _atom_type_scat_dispersion_real
    _atom_type_scat_dispersion_imag
    _atom_type_scat_source
    'C' 'C' 0.0033 0.0016
                         'International Tables Vol C Tables 4.2.6.8 and 6.1.1.4'
    'H' 'H' 0.0000 0.0000
                         'International Tables Vol C Tables 4.2.6.8 and 6.1.1.4'
    'N' 'N' 0.0061 0.0033
                         'International Tables Vol C Tables 4.2.6.8 and 6.1.1.4'
    'O' 'O' 0.0106 0.0060
                         'International Tables Vol C Tables 4.2.6.8 and 6.1.1.4'
    'Cu' 'Cu' 0.3201 1.2651
                         'International Tables Vol C Tables 4.2.6.8 and 6.1.1.4'
_computing_data_collection
;
APEX2 (Bruker, 2004)
;
_computing_cell_refinement
;
SAINT (Bruker, 2004)
;
_computing_data_reduction
;
SAINT (Bruker, 2004)
;
_computing_structure_solution
;
<i>SHELXT2014/5</i> (Sheldrick, 2015a)
;
_computing_structure_refinement
;
<i>SHELXL2017/1</i> (Sheldrick, 2015b)
;
_computing_molecular_graphics
;
ORTEP-III (Burnett <i>et al.</i>, 1996), Ortep-3 for Windows
(Farrugia, 2012), Mercury (Macrae <i>et al.</i>,  2020)
;
_computing_publication_material     publCIF
loop_
    _atom_site_type_symbol
    _atom_site_label
    _atom_site_fract_x
    _atom_site_fract_y
    _atom_site_fract_z
    _atom_site_U_iso_or_equiv
    _atom_site_adp_type
    _atom_site_calc_flag
    _atom_site_occupancy
    _atom_site_disorder_assembly
    _atom_site_disorder_group
    Cu Cu1 0.45017(2) 0.62493(2) 0.48461(2) 0.04209(7) Uani d 1 . .
    O O1 0.39168(16) 0.56895(12) 0.38513(7) 0.0601(3) Uani d 1 . .
    C C1 0.3374(2) 0.90403(17) 0.52306(11) 0.0590(4) Uani d 1 . .
    H H1 0.382259 0.874290 0.569653 0.071 Uiso calc 1 . .
    N N1 0.35480(15) 0.82692(13) 0.46522(8) 0.0475(3) Uani d 1 . .
    O O2 0.47530(16) 0.35858(12) 0.41178(7) 0.0582(3) Uani d 1 . .
    C C2 0.2564(2) 1.02557(17) 0.51769(12) 0.0638(4) Uani d 1 . .
    H H2 0.248104 1.075746 0.559955 0.077 Uiso calc 1 . .
    O O3 0.24360(13) 0.56207(12) 0.54010(8) 0.0591(3) Uani d 1 . .
    C C3 0.1879(2) 1.07281(15) 0.45035(11) 0.0556(4) Uani d 1 . .
    C C4 0.2067(3) 0.9932(2) 0.39042(12) 0.0752(6) Uani d 1 . .
    H H4 0.163142 1.020798 0.343200 0.090 Uiso calc 1 . .
    O O4 0.32791(13) 0.35240(11) 0.56677(7) 0.0552(3) Uani d 1 . .
    C C5 0.2899(3) 0.87244(19) 0.40001(11) 0.0694(5) Uani d 1 . .
    H H5 0.300801 0.820657 0.358442 0.083 Uiso calc 1 . .
    C C7 0.41767(19) 0.45288(16) 0.36848(9) 0.0500(3) Uani d 1 . .
    C C6 0.0953(2) 1.20324(17) 0.44357(14) 0.0724(5) Uani d 1 . .
    H H6A 0.045278 1.214739 0.395187 0.109 Uiso calc 1 . .
    H H6B 0.167935 1.272921 0.443779 0.109 Uiso calc 1 . .
    H H6C 0.013311 1.205630 0.487395 0.109 Uiso calc 1 . .
    C C9 0.3653(3) 0.5333(2) 0.22662(11) 0.0711(5) Uani d 1 . .
    H H9A 0.472448 0.568107 0.215510 0.085 Uiso calc 1 . .
    H H9AB 0.292583 0.602767 0.245971 0.085 Uiso calc 1 . .
    C C8 0.3706(3) 0.4222(2) 0.28978(11) 0.0717(5) Uani d 1 . .
    H H8A 0.446459 0.354453 0.270772 0.086 Uiso calc 1 . .
    H H8AB 0.264490 0.385065 0.298801 0.086 Uiso calc 1 . .
    C C10 0.3113(3) 0.4998(2) 0.15057(11) 0.0728(5) Uani d 1 . .
    H H10A 0.385633 0.431797 0.130704 0.087 Uiso calc 1 . .
    H H10B 0.205417 0.462754 0.162061 0.087 Uiso calc 1 . .
    C C11 0.3015(4) 0.6112(3) 0.08706(13) 0.0888(7) Uani d 1 . .
    H H11A 0.407685 0.647779 0.075678 0.107 Uiso calc 1 . .
    H H11B 0.228143 0.679476 0.107449 0.107 Uiso calc 1 . .
    C C12 0.2472(3) 0.5818(2) 0.01114(12) 0.0835(6) Uani d 1 . .
    H H12A 0.319653 0.513073 -0.009227 0.100 Uiso calc 1 . .
    H H12B 0.140181 0.546604 0.022153 0.100 Uiso calc 1 . .
    C C13 0.2403(4) 0.6942(3) -0.05142(14) 0.1024(8) Uani d 1 . .
    H H13A 0.168702 0.762937 -0.030466 0.123 Uiso calc 1 . .
    H H13B 0.347571 0.728921 -0.062123 0.123 Uiso calc 1 . .
    C C14 0.1865(4) 0.6696(3) -0.12709(14) 0.1044(9) Uani d 1 . .
    H H14A 0.076444 0.640436 -0.117652 0.125 Uiso calc 0.817(9) A 1
    H H14B 0.254378 0.598404 -0.147625 0.125 Uiso calc 0.817(9) A 1
    H H14C 0.118506 0.594535 -0.113812 0.125 Uiso calc 0.183(9) A 2
    H H14D 0.283612 0.636969 -0.156718 0.125 Uiso calc 0.183(9) A 2
    C C15 0.1916(8) 0.7884(5) -0.1892(3) 0.1149(17) Uani d 0.817(9) A 1
    H H15A 0.127014 0.860907 -0.168209 0.138 Uiso calc 0.817(9) A 1
    H H15B 0.302398 0.815556 -0.200520 0.138 Uiso calc 0.817(9) A 1
    C C16 0.1308(8) 0.7626(7) -0.2638(2) 0.146(2) Uani d 0.817(9) A 1
    H H16A 0.196912 0.693389 -0.286207 0.218 Uiso calc 0.817(9) A 1
    H H16B 0.135306 0.841437 -0.300355 0.218 Uiso calc 0.817(9) A 1
    H H16C 0.020894 0.736297 -0.253276 0.218 Uiso calc 0.817(9) A 1
    C C15A 0.100(3) 0.759(3) -0.1873(12) 0.136(7) Uani d 0.183(9) A 2
    H H15C 0.029982 0.707524 -0.212092 0.163 Uiso calc 0.183(9) A 2
    H H15D 0.033784 0.825275 -0.161202 0.163 Uiso calc 0.183(9) A 2
    C C16A 0.217(3) 0.825(3) -0.2484(17) 0.154(8) Uani d 0.183(9) A 2
    H H16D 0.282219 0.880321 -0.224439 0.230 Uiso calc 0.183(9) A 2
    H H16E 0.159884 0.876948 -0.287521 0.230 Uiso calc 0.183(9) A 2
    H H16F 0.286216 0.758960 -0.272898 0.230 Uiso calc 0.183(9) A 2
    C C17 0.22391(17) 0.44660(16) 0.57074(9) 0.0470(3) Uani d 1 . .
    C C18 0.05989(19) 0.41770(19) 0.61499(11) 0.0601(4) Uani d 1 . .
    H H18A -0.013357 0.401095 0.577283 0.072 Uiso calc 1 . .
    H H18B 0.017668 0.495757 0.638985 0.072 Uiso calc 1 . .
    C C19 0.0595(2) 0.30114(19) 0.67900(11) 0.0640(4) Uani d 1 . .
    H H19A -0.051773 0.281743 0.697837 0.077 Uiso calc 1 . .
    H H19B 0.109525 0.224332 0.656127 0.077 Uiso calc 1 . .
    C C20 0.1474(3) 0.3242(2) 0.74828(12) 0.0728(5) Uani d 1 . .
    H H20A 0.098793 0.402183 0.770390 0.087 Uiso calc 1 . .
    H H20B 0.259176 0.341852 0.729540 0.087 Uiso calc 1 . .
    C C21 0.1445(3) 0.2098(2) 0.81293(13) 0.0855(6) Uani d 1 . .
    H H21A 0.032790 0.187466 0.828121 0.103 Uiso calc 1 . .
    H H21B 0.200773 0.133945 0.791509 0.103 Uiso calc 1 . .
    C C22 0.2192(4) 0.2331(3) 0.88595(14) 0.0931(7) Uani d 1 . .
    H H22A 0.332013 0.252287 0.871187 0.112 Uiso calc 1 . .
    H H22B 0.165375 0.310539 0.906548 0.112 Uiso calc 1 . .
    C C23 0.2106(4) 0.1204(3) 0.95045(15) 0.0981(8) Uani d 1 . .
    H H23A 0.269654 0.044204 0.930842 0.118 Uiso calc 0.65(5) B 1
    H H23B 0.098298 0.097934 0.963297 0.118 Uiso calc 0.65(5) B 1
    H H23C 0.096991 0.104756 0.965914 0.118 Uiso calc 0.35(5) B 2
    H H23D 0.258004 0.042442 0.927930 0.118 Uiso calc 0.35(5) B 2
    C C24 0.277(3) 0.1473(18) 1.0246(8) 0.099(3) Uani d 0.65(5) B 1
    H H24A 0.387751 0.173991 1.010788 0.119 Uiso calc 0.65(5) B 1
    H H24B 0.215151 0.221683 1.044757 0.119 Uiso calc 0.65(5) B 1
    C C25 0.278(3) 0.037(2) 1.0898(9) 0.121(3) Uani d 0.65(5) B 1
    H H25A 0.167158 0.011833 1.104839 0.146 Uiso calc 0.65(5) B 1
    H H25B 0.337295 -0.038628 1.069280 0.146 Uiso calc 0.65(5) B 1
    C C26 0.348(3) 0.062(2) 1.1615(8) 0.147(4) Uani d 0.65(5) B 1
    H H26A 0.453304 0.096416 1.147258 0.221 Uiso calc 0.65(5) B 1
    H H26B 0.356735 -0.018961 1.195684 0.221 Uiso calc 0.65(5) B 1
    H H26C 0.278999 0.124964 1.188227 0.221 Uiso calc 0.65(5) B 1
    C C24A 0.288(7) 0.130(4) 1.0238(16) 0.103(5) Uani d 0.35(5) B 2
    H H24C 0.242291 0.207496 1.047626 0.124 Uiso calc 0.35(5) B 2
    H H24D 0.403103 0.142293 1.010066 0.124 Uiso calc 0.35(5) B 2
    C C25A 0.266(6) 0.010(3) 1.0832(15) 0.109(4) Uani d 0.35(5) B 2
    H H25C 0.151229 -0.004522 1.093009 0.131 Uiso calc 0.35(5) B 2
    H H25D 0.317531 -0.065179 1.059427 0.131 Uiso calc 0.35(5) B 2
    C C26A 0.329(5) 0.013(3) 1.1592(14) 0.135(6) Uani d 0.35(5) B 2
    H H26D 0.417268 -0.050794 1.164267 0.203 Uiso calc 0.35(5) B 2
    H H26E 0.244359 -0.007145 1.200983 0.203 Uiso calc 0.35(5) B 2
    H H26F 0.365797 0.099599 1.162455 0.203 Uiso calc 0.35(5) B 2
loop_
    _atom_site_aniso_label
    _atom_site_aniso_U_11
    _atom_site_aniso_U_22
    _atom_site_aniso_U_33
    _atom_site_aniso_U_12
    _atom_site_aniso_U_13
    _atom_site_aniso_U_23
    Cu1 0.04020(10) 0.04349(11) 0.04334(11) 0.00564(7) -0.00618(7) -0.00991(7)
    O1 0.0724(8) 0.0598(7) 0.0527(7) 0.0072(6) -0.0220(6) -0.0161(5)
    C1 0.0665(10) 0.0556(9) 0.0577(10) 0.0108(7) -0.0171(8) -0.0146(7)
    N1 0.0456(6) 0.0468(6) 0.0507(7) 0.0037(5) -0.0056(5) -0.0098(5)
    O2 0.0688(7) 0.0586(7) 0.0506(6) 0.0051(5) -0.0158(5) -0.0155(5)
    C2 0.0698(11) 0.0536(9) 0.0720(12) 0.0111(8) -0.0149(9) -0.0244(8)
    O3 0.0443(6) 0.0550(6) 0.0743(8) 0.0055(5) 0.0017(5) -0.0027(6)
    C3 0.0481(8) 0.0403(7) 0.0779(11) -0.0005(6) -0.0067(7) -0.0052(7)
    C4 0.0980(15) 0.0636(11) 0.0642(12) 0.0209(10) -0.0256(11) -0.0040(9)
    O4 0.0457(6) 0.0533(6) 0.0640(7) 0.0031(4) 0.0037(5) -0.0065(5)
    C5 0.0950(14) 0.0598(10) 0.0554(10) 0.0197(9) -0.0190(9) -0.0163(8)
    C7 0.0479(8) 0.0607(9) 0.0436(8) -0.0018(6) -0.0063(6) -0.0140(7)
    C6 0.0699(12) 0.0428(8) 0.1051(16) 0.0052(8) -0.0181(11) -0.0060(9)
    C9 0.0872(14) 0.0782(12) 0.0510(10) -0.0010(10) -0.0159(9) -0.0133(9)
    C8 0.0976(15) 0.0708(12) 0.0519(10) -0.0043(10) -0.0215(9) -0.0163(9)
    C10 0.0892(14) 0.0807(13) 0.0520(10) -0.0051(10) -0.0187(9) -0.0104(9)
    C11 0.123(2) 0.0867(15) 0.0599(12) -0.0003(14) -0.0259(12) -0.0095(11)
    C12 0.1070(18) 0.0885(15) 0.0580(11) -0.0055(13) -0.0245(11) -0.0055(10)
    C13 0.147(3) 0.0957(17) 0.0661(14) 0.0048(17) -0.0276(15) -0.0039(12)
    C14 0.137(2) 0.114(2) 0.0633(14) 0.0056(17) -0.0300(14) 0.0006(13)
    C15 0.152(5) 0.116(3) 0.077(2) -0.011(3) -0.033(3) 0.010(2)
    C16 0.185(5) 0.173(5) 0.080(3) -0.016(4) -0.051(3) 0.018(3)
    C15A 0.156(14) 0.149(13) 0.099(11) -0.016(12) -0.039(11) 0.030(10)
    C16A 0.183(17) 0.138(16) 0.132(16) -0.014(13) -0.011(14) 0.019(13)
    C17 0.0402(7) 0.0567(8) 0.0455(8) 0.0005(6) -0.0056(6) -0.0112(6)
    C18 0.0415(8) 0.0690(10) 0.0682(11) 0.0002(7) 0.0024(7) -0.0100(8)
    C19 0.0535(9) 0.0688(11) 0.0685(11) -0.0131(8) 0.0076(8) -0.0107(9)
    C20 0.0812(13) 0.0715(12) 0.0653(12) -0.0174(10) -0.0008(10) -0.0058(9)
    C21 0.1030(17) 0.0797(14) 0.0727(14) -0.0220(12) -0.0022(12) -0.0013(11)
    C22 0.1112(19) 0.0910(16) 0.0763(15) -0.0259(14) -0.0108(13) 0.0051(12)
    C23 0.120(2) 0.0962(17) 0.0764(15) -0.0229(15) -0.0088(14) 0.0046(13)
    C24 0.119(5) 0.102(6) 0.074(4) -0.015(4) -0.006(4) 0.002(3)
    C25 0.157(6) 0.112(7) 0.093(5) -0.024(5) -0.016(4) 0.006(4)
    C26 0.211(9) 0.139(11) 0.092(4) -0.031(8) -0.037(5) 0.015(5)
    C24A 0.126(9) 0.097(8) 0.086(8) -0.021(8) -0.014(7) 0.003(6)
    C25A 0.144(8) 0.105(9) 0.079(6) -0.023(7) -0.024(6) 0.009(6)
    C26A 0.191(14) 0.123(14) 0.091(7) -0.015(11) -0.034(7) 0.010(8)
_geom_special_details
;
 All esds (except the esd in the dihedral angle between two l.s. planes)
 are estimated using the full covariance matrix.  The cell esds are taken
 into account individually in the estimation of esds in distances, angles
 and torsion angles; correlations between esds in cell parameters are only
 used when they are defined by crystal symmetry.  An approximate (isotropic)
 treatment of cell esds is used for estimating esds involving l.s. planes.
;
loop_
    _geom_bond_atom_site_label_1
    _geom_bond_atom_site_label_2
    _geom_bond_site_symmetry_2
    _geom_bond_distance
    _geom_bond_publ_flag
    Cu1 O4 2_666 1.9708(12) ?
    Cu1 O2 2_666 1.9725(12) ?
    Cu1 O3 . 1.9742(13) ?
    Cu1 O1 . 1.9785(12) ?
    Cu1 N1 . 2.1680(14) ?
    Cu1 Cu1 2_666 2.6472(8) ?
    O1 C7 . 1.253(2) ?
    C1 N1 . 1.328(2) ?
    C1 C2 . 1.375(2) ?
    C1 H1 . 0.9300 ?
    N1 C5 . 1.318(2) ?
    O2 C7 . 1.251(2) ?
    C2 C3 . 1.368(3) ?
    C2 H2 . 0.9300 ?
    O3 C17 . 1.245(2) ?
    C3 C4 . 1.374(3) ?
    C3 C6 . 1.498(2) ?
    C4 C5 . 1.380(3) ?
    C4 H4 . 0.9300 ?
    O4 C17 . 1.2586(19) ?
    C5 H5 . 0.9300 ?
    C7 C8 . 1.517(2) ?
    C6 H6A . 0.9600 ?
    C6 H6B . 0.9600 ?
    C6 H6C . 0.9600 ?
    C9 C8 . 1.476(3) ?
    C9 C10 . 1.506(3) ?
    C9 H9A . 0.9700 ?
    C9 H9AB . 0.9700 ?
    C8 H8A . 0.9700 ?
    C8 H8AB . 0.9700 ?
    C10 C11 . 1.485(3) ?
    C10 H10A . 0.9700 ?
    C10 H10B . 0.9700 ?
    C11 C12 . 1.491(3) ?
    C11 H11A . 0.9700 ?
    C11 H11B . 0.9700 ?
    C12 C13 . 1.479(3) ?
    C12 H12A . 0.9700 ?
    C12 H12B . 0.9700 ?
    C13 C14 . 1.470(3) ?
    C13 H13A . 0.9700 ?
    C13 H13B . 0.9700 ?
    C14 C15A . 1.509(15) ?
    C14 C15 . 1.517(5) ?
    C14 H14A . 0.9700 ?
    C14 H14B . 0.9700 ?
    C14 H14C . 0.9700 ?
    C14 H14D . 0.9700 ?
    C15 C16 . 1.482(6) ?
    C15 H15A . 0.9700 ?
    C15 H15B . 0.9700 ?
    C16 H16A . 0.9600 ?
    C16 H16B . 0.9600 ?
    C16 H16C . 0.9600 ?
    C15A C16A . 1.477(17) ?
    C15A H15C . 0.9700 ?
    C15A H15D . 0.9700 ?
    C16A H16D . 0.9600 ?
    C16A H16E . 0.9600 ?
    C16A H16F . 0.9600 ?
    C17 C18 . 1.514(2) ?
    C18 C19 . 1.522(3) ?
    C18 H18A . 0.9700 ?
    C18 H18B . 0.9700 ?
    C19 C20 . 1.508(3) ?
    C19 H19A . 0.9700 ?
    C19 H19B . 0.9700 ?
    C20 C21 . 1.513(3) ?
    C20 H20A . 0.9700 ?
    C20 H20B . 0.9700 ?
    C21 C22 . 1.505(3) ?
    C21 H21A . 0.9700 ?
    C21 H21B . 0.9700 ?
    C22 C23 . 1.499(3) ?
    C22 H22A . 0.9700 ?
    C22 H22B . 0.9700 ?
    C23 C24A . 1.491(13) ?
    C23 C24 . 1.501(8) ?
    C23 H23A . 0.9700 ?
    C23 H23B . 0.9700 ?
    C23 H23C . 0.9700 ?
    C23 H23D . 0.9700 ?
    C24 C25 . 1.494(8) ?
    C24 H24A . 0.9700 ?
    C24 H24B . 0.9700 ?
    C25 C26 . 1.469(9) ?
    C25 H25A . 0.9700 ?
    C25 H25B . 0.9700 ?
    C26 H26A . 0.9600 ?
    C26 H26B . 0.9600 ?
    C26 H26C . 0.9600 ?
    C24A C25A . 1.505(14) ?
    C24A H24C . 0.9700 ?
    C24A H24D . 0.9700 ?
    C25A C26A . 1.459(13) ?
    C25A H25C . 0.9700 ?
    C25A H25D . 0.9700 ?
    C26A H26D . 0.9600 ?
    C26A H26E . 0.9600 ?
    C26A H26F . 0.9600 ?
loop_
    _geom_angle_atom_site_label_1
    _geom_angle_atom_site_label_2
    _geom_angle_atom_site_label_3
    _geom_angle_site_symmetry_1
    _geom_angle_site_symmetry_3
    _geom_angle
    _geom_angle_publ_flag
    O4 Cu1 O2 2_666 2_666 90.45(6) ?
    O4 Cu1 O3 2_666 . 167.70(5) ?
    O2 Cu1 O3 2_666 . 88.57(6) ?
    O4 Cu1 O1 2_666 . 88.17(6) ?
    O2 Cu1 O1 2_666 . 167.87(5) ?
    O3 Cu1 O1 . . 90.22(6) ?
    O4 Cu1 N1 2_666 . 99.38(6) ?
    O2 Cu1 N1 2_666 . 95.65(6) ?
    O3 Cu1 N1 . . 92.92(6) ?
    O1 Cu1 N1 . . 96.47(6) ?
    O4 Cu1 Cu1 2_666 2_666 84.31(4) ?
    O2 Cu1 Cu1 2_666 2_666 83.26(5) ?
    O3 Cu1 Cu1 . 2_666 83.39(4) ?
    O1 Cu1 Cu1 . 2_666 84.61(5) ?
    N1 Cu1 Cu1 . 2_666 176.17(4) ?
    C7 O1 Cu1 . . 122.09(11) ?
    N1 C1 C2 . . 123.45(17) ?
    N1 C1 H1 . . 118.3 ?
    C2 C1 H1 . . 118.3 ?
    C5 N1 C1 . . 116.58(15) ?
    C5 N1 Cu1 . . 121.66(12) ?
    C1 N1 Cu1 . . 121.03(11) ?
    C7 O2 Cu1 . 2_666 124.04(11) ?
    C3 C2 C1 . . 120.18(17) ?
    C3 C2 H2 . . 119.9 ?
    C1 C2 H2 . . 119.9 ?
    C17 O3 Cu1 . . 124.01(10) ?
    C2 C3 C4 . . 116.31(16) ?
    C2 C3 C6 . . 121.37(17) ?
    C4 C3 C6 . . 122.31(18) ?
    C3 C4 C5 . . 120.28(18) ?
    C3 C4 H4 . . 119.9 ?
    C5 C4 H4 . . 119.9 ?
    C17 O4 Cu1 . 2_666 122.79(11) ?
    N1 C5 C4 . . 123.21(18) ?
    N1 C5 H5 . . 118.4 ?
    C4 C5 H5 . . 118.4 ?
    O2 C7 O1 . . 125.93(14) ?
    O2 C7 C8 . . 116.68(15) ?
    O1 C7 C8 . . 117.36(15) ?
    C3 C6 H6A . . 109.5 ?
    C3 C6 H6B . . 109.5 ?
    H6A C6 H6B . . 109.5 ?
    C3 C6 H6C . . 109.5 ?
    H6A C6 H6C . . 109.5 ?
    H6B C6 H6C . . 109.5 ?
    C8 C9 C10 . . 115.20(18) ?
    C8 C9 H9A . . 108.5 ?
    C10 C9 H9A . . 108.5 ?
    C8 C9 H9AB . . 108.5 ?
    C10 C9 H9AB . . 108.5 ?
    H9A C9 H9AB . . 107.5 ?
    C9 C8 C7 . . 116.89(16) ?
    C9 C8 H8A . . 108.1 ?
    C7 C8 H8A . . 108.1 ?
    C9 C8 H8AB . . 108.1 ?
    C7 C8 H8AB . . 108.1 ?
    H8A C8 H8AB . . 107.3 ?
    C11 C10 C9 . . 115.87(19) ?
    C11 C10 H10A . . 108.3 ?
    C9 C10 H10A . . 108.3 ?
    C11 C10 H10B . . 108.3 ?
    C9 C10 H10B . . 108.3 ?
    H10A C10 H10B . . 107.4 ?
    C10 C11 C12 . . 117.3(2) ?
    C10 C11 H11A . . 108.0 ?
    C12 C11 H11A . . 108.0 ?
    C10 C11 H11B . . 108.0 ?
    C12 C11 H11B . . 108.0 ?
    H11A C11 H11B . . 107.2 ?
    C13 C12 C11 . . 116.2(2) ?
    C13 C12 H12A . . 108.2 ?
    C11 C12 H12A . . 108.2 ?
    C13 C12 H12B . . 108.2 ?
    C11 C12 H12B . . 108.2 ?
    H12A C12 H12B . . 107.4 ?
    C14 C13 C12 . . 117.9(3) ?
    C14 C13 H13A . . 107.8 ?
    C12 C13 H13A . . 107.8 ?
    C14 C13 H13B . . 107.8 ?
    C12 C13 H13B . . 107.8 ?
    H13A C13 H13B . . 107.2 ?
    C13 C14 C15A . . 131.2(13) ?
    C13 C14 C15 . . 114.4(3) ?
    C13 C14 H14A . . 108.7 ?
    C15 C14 H14A . . 108.7 ?
    C13 C14 H14B . . 108.7 ?
    C15 C14 H14B . . 108.7 ?
    H14A C14 H14B . . 107.6 ?
    C13 C14 H14C . . 104.4 ?
    C15A C14 H14C . . 104.4 ?
    C13 C14 H14D . . 104.4 ?
    C15A C14 H14D . . 104.4 ?
    H14C C14 H14D . . 105.6 ?
    C16 C15 C14 . . 113.3(5) ?
    C16 C15 H15A . . 108.9 ?
    C14 C15 H15A . . 108.9 ?
    C16 C15 H15B . . 108.9 ?
    C14 C15 H15B . . 108.9 ?
    H15A C15 H15B . . 107.7 ?
    C15 C16 H16A . . 109.5 ?
    C15 C16 H16B . . 109.5 ?
    H16A C16 H16B . . 109.5 ?
    C15 C16 H16C . . 109.5 ?
    H16A C16 H16C . . 109.5 ?
    H16B C16 H16C . . 109.5 ?
    C16A C15A C14 . . 111.0(18) ?
    C16A C15A H15C . . 109.4 ?
    C14 C15A H15C . . 109.4 ?
    C16A C15A H15D . . 109.4 ?
    C14 C15A H15D . . 109.4 ?
    H15C C15A H15D . . 108.0 ?
    C15A C16A H16D . . 109.5 ?
    C15A C16A H16E . . 109.5 ?
    H16D C16A H16E . . 109.5 ?
    C15A C16A H16F . . 109.5 ?
    H16D C16A H16F . . 109.5 ?
    H16E C16A H16F . . 109.5 ?
    O3 C17 O4 . . 125.37(14) ?
    O3 C17 C18 . . 116.84(14) ?
    O4 C17 C18 . . 117.78(14) ?
    C17 C18 C19 . . 115.08(14) ?
    C17 C18 H18A . . 108.5 ?
    C19 C18 H18A . . 108.5 ?
    C17 C18 H18B . . 108.5 ?
    C19 C18 H18B . . 108.5 ?
    H18A C18 H18B . . 107.5 ?
    C20 C19 C18 . . 113.70(16) ?
    C20 C19 H19A . . 108.8 ?
    C18 C19 H19A . . 108.8 ?
    C20 C19 H19B . . 108.8 ?
    C18 C19 H19B . . 108.8 ?
    H19A C19 H19B . . 107.7 ?
    C19 C20 C21 . . 113.99(17) ?
    C19 C20 H20A . . 108.8 ?
    C21 C20 H20A . . 108.8 ?
    C19 C20 H20B . . 108.8 ?
    C21 C20 H20B . . 108.8 ?
    H20A C20 H20B . . 107.6 ?
    C22 C21 C20 . . 115.62(19) ?
    C22 C21 H21A . . 108.4 ?
    C20 C21 H21A . . 108.4 ?
    C22 C21 H21B . . 108.4 ?
    C20 C21 H21B . . 108.4 ?
    H21A C21 H21B . . 107.4 ?
    C23 C22 C21 . . 115.0(2) ?
    C23 C22 H22A . . 108.5 ?
    C21 C22 H22A . . 108.5 ?
    C23 C22 H22B . . 108.5 ?
    C21 C22 H22B . . 108.5 ?
    H22A C22 H22B . . 107.5 ?
    C24A C23 C22 . . 119.4(11) ?
    C22 C23 C24 . . 114.5(6) ?
    C22 C23 H23A . . 108.6 ?
    C24 C23 H23A . . 108.6 ?
    C22 C23 H23B . . 108.6 ?
    C24 C23 H23B . . 108.6 ?
    H23A C23 H23B . . 107.6 ?
    C24A C23 H23C . . 107.5 ?
    C22 C23 H23C . . 107.5 ?
    C24A C23 H23D . . 107.5 ?
    C22 C23 H23D . . 107.5 ?
    H23C C23 H23D . . 107.0 ?
    C25 C24 C23 . . 117.0(10) ?
    C25 C24 H24A . . 108.1 ?
    C23 C24 H24A . . 108.1 ?
    C25 C24 H24B . . 108.1 ?
    C23 C24 H24B . . 108.1 ?
    H24A C24 H24B . . 107.3 ?
    C26 C25 C24 . . 116.9(9) ?
    C26 C25 H25A . . 108.1 ?
    C24 C25 H25A . . 108.1 ?
    C26 C25 H25B . . 108.1 ?
    C24 C25 H25B . . 108.1 ?
    H25A C25 H25B . . 107.3 ?
    C25 C26 H26A . . 109.5 ?
    C25 C26 H26B . . 109.5 ?
    H26A C26 H26B . . 109.5 ?
    C25 C26 H26C . . 109.5 ?
    H26A C26 H26C . . 109.5 ?
    H26B C26 H26C . . 109.5 ?
    C23 C24A C25A . . 112.8(17) ?
    C23 C24A H24C . . 109.0 ?
    C25A C24A H24C . . 109.0 ?
    C23 C24A H24D . . 109.0 ?
    C25A C24A H24D . . 109.0 ?
    H24C C24A H24D . . 107.8 ?
    C26A C25A C24A . . 117.3(17) ?
    C26A C25A H25C . . 108.0 ?
    C24A C25A H25C . . 108.0 ?
    C26A C25A H25D . . 108.0 ?
    C24A C25A H25D . . 108.0 ?
    H25C C25A H25D . . 107.2 ?
    C25A C26A H26D . . 109.5 ?
    C25A C26A H26E . . 109.5 ?
    H26D C26A H26E . . 109.5 ?
    C25A C26A H26F . . 109.5 ?
    H26D C26A H26F . . 109.5 ?
    H26E C26A H26F . . 109.5 ?
loop_
    _geom_hbond_atom_site_label_D
    _geom_hbond_atom_site_label_H
    _geom_hbond_atom_site_label_A
    _geom_hbond_site_symmetry_D
    _geom_hbond_site_symmetry_H
    _geom_hbond_site_symmetry_A
    _geom_hbond_distance_DH
    _geom_hbond_distance_HA
    _geom_hbond_distance_DA
    _geom_hbond_angle_DHA
    _geom_hbond_publ_flag
    C6 H6B O2 1_555 . 1_545 0.960 2.727 3.577 148 yes
    C18 H18A O3 1_555 . 2_566 0.970 2.904 3.841 163 yes
    C6 H6C Cg1 1_555 . 2_576 0.960 2.936 3.665(2) 134 yes
_shelx_space_group_comment
;
The symmetry employed for this shelxl refinement is uniquely defined
by the following loop, which should always be used as a source of
symmetry information in preference to the above space-group names.
They are only intended as comments.
;
_shelx_estimated_absorpt_T_min     ?
_shelx_estimated_absorpt_T_max     ?
_shelx_hkl_file
;
  -1   0   0   89.64    3.14
  -2   0   0  222.39    7.93
  -2   0   0  231.42    7.92
  -3   0   0    4.60    0.17
   3   0   0    3.89    0.17
  -4   0   0    7.55    0.29
   4   0   0    7.46    0.30
  -5   0   0    0.28    0.03
  -5   0   0    0.31    0.05
   5   0   0    0.40    0.06
   5   0   0    0.39    0.06
  -6   0   0    3.19    0.16
   6   0   0    3.03    0.16
   6   0   0    3.11    0.14
   6   0   0    3.19    0.16
   6   0   0    3.16    0.16
   7   0   0    0.02    0.07
   7   0   0    0.08    0.07
   7   0   0    0.01    0.05
  -8   0   0    4.61    0.27
   8   0   0    4.48    0.24
   8   0   0    4.75    0.21
  -9   0   0    3.79    0.26
   9   0   0    4.27    0.23
   9   0   0    3.56    0.21
 -10   0   0    3.43    0.29
  10   0   0    3.98    0.23
  10   0   0    3.62    0.24
  10  -1   0    1.47    0.15
  10  -1   0    1.60    0.18
 -10   1   0    1.48    0.21
   9  -1   0    4.06    0.24
   9  -1   0    4.79    0.23
   8  -1   0    4.46    0.24
   8  -1   0    4.57    0.21
   7  -1   0    4.49    0.22
   7  -1   0    4.44    0.20
   6  -1   0   22.75    0.81
   6  -1   0   23.56    0.81
   6  -1   0   23.43    0.86
  -6   1   0   22.95    0.85
   5  -1   0   14.67    0.48
   5  -1   0   13.82    0.52
   5  -1   0   13.21    0.49
  -5   1   0   13.41    0.51
  -5   1   0   13.15    0.45
   4  -1   0   12.32    0.45
   4  -1   0   13.26    0.48
   3  -1   0    0.02    0.03
  -2   1   0    1.83    0.09
  -1   1   0  131.92    4.58
   0   1   0  104.03    3.64
  -2  -1   0  440.42   14.92
  -2  -1   0  424.96   14.93
   2   1   0  420.58   14.92
  -3  -1   0    4.79    0.19
  -3  -1   0    5.04    0.19
   3   1   0    4.77    0.19
   3   1   0    4.59    0.19
  -4  -1   0   33.27    1.21
  -4  -1   0   34.35    1.16
   4   1   0   35.29    1.21
   4   1   0   33.47    1.14
  -5  -1   0    4.64    0.20
  -5  -1   0    4.60    0.22
   5   1   0    4.75    0.21
   5   1   0    5.09    0.21
   5   1   0    4.76    0.19
  -6  -1   0   -0.02    0.06
  -6  -1   0   -0.03    0.04
   6   1   0    0.07    0.05
   6   1   0    0.05    0.05
   6   1   0    0.00    0.06
   6   1   0   -0.02    0.04
  -7  -1   0    0.12    0.08
   7   1   0    0.00    0.06
   7   1   0    0.05    0.06
   7   1   0    0.02    0.07
  -8  -1   0    0.01    0.10
   8   1   0    0.10    0.08
   8   1   0    0.06    0.08
   8   1   0   -0.01    0.07
  -9  -1   0    0.07    0.11
   9   1   0    0.31    0.10
   9   1   0    0.33    0.10
 -10  -1   0    1.43    0.20
  10   1   0    1.02    0.14
  10   1   0    1.40    0.17
  10  -2   0    0.21    0.11
  10  -2   0   -0.10    0.10
   9  -2   0    0.12    0.11
   9  -2   0    0.16    0.09
   8  -2   0    0.22    0.08
   8  -2   0    0.32    0.10
   7  -2   0    0.76    0.10
   7  -2   0    0.84    0.09
   6  -2   0   27.04    0.99
   6  -2   0   26.67    0.94
   6  -2   0   26.27    0.93
  -6   2   0   27.29    0.98
   5  -2   0   84.34    2.90
   5  -2   0   84.70    2.80
   5  -2   0   85.02    2.98
   4  -2   0   51.39    1.80
   4  -2   0   49.90    1.69
   3  -2   0   19.20    0.70
  -2   2   0   35.81    1.10
  -2   2   0   36.76    1.10
  -1  -2   0  323.20   11.26
   1   2   0  323.56   11.25
  -2  -2   0   22.17    0.69
  -2  -2   0   23.26    0.81
  -3  -2   0   18.90    0.57
  -3  -2   0   18.55    0.67
  -3  -2   0   18.88    0.57
  -4  -2   0  132.23    4.39
  -4  -2   0  134.78    4.64
   4   2   0  132.90    4.37
  -5  -2   0   23.37    0.84
  -5  -2   0   23.45    0.83
   5   2   0   23.84    0.83
   5   2   0   22.51    0.83
   5   2   0   23.57    0.81
  -6  -2   0    5.10    0.25
   6   2   0    5.08    0.22
   6   2   0    4.92    0.23
   6   2   0    5.41    0.23
  -7  -2   0    1.25    0.14
   7   2   0    0.98    0.11
   7   2   0    1.10    0.11
   7   2   0    1.12    0.10
  -8  -2   0    1.05    0.15
   8   2   0    1.13    0.13
   8   2   0    0.80    0.12
   8   2   0    1.03    0.11
  -9  -2   0    0.20    0.12
   9   2   0    0.04    0.09
   9   2   0    0.09    0.09
   9   2   0    0.23    0.11
 -10  -2   0   -0.21    0.13
  10   2   0    0.05    0.11
  10   2   0   -0.01    0.11
  10  -3   0    1.10    0.15
  10  -3   0    0.85    0.13
   9  -3   0   -0.08    0.09
   9  -3   0    0.07    0.09
   8  -3   0    1.01    0.13
   8  -3   0    0.86    0.11
   7  -3   0    0.17    0.08
   7  -3   0    0.29    0.07
   6  -3   0   10.41    0.43
   6  -3   0   10.80    0.41
   6  -3   0   10.38    0.40
   5  -3   0   16.86    0.64
   5  -3   0   16.58    0.61
   5  -3   0   16.74    0.60
   4  -3   0   39.47    1.40
   4  -3   0   38.15    1.35
   4  -3   0   38.32    1.31
  -4   3   0   39.70    1.18
   3  -3   0   98.56    3.50
  -3   3   0  101.31    3.02
  -3   3   0   99.43    3.02
   2  -3   0   98.48    3.50
  -2   3   0  101.23    3.02
   1  -3   0   51.23    1.92
   1  -3   0   58.13    1.81
  -1   3   0   54.20    1.66
   0  -3   0   36.14    1.16
   0  -3   0   35.06    1.23
   0   3   0   32.82    1.18
  -1  -3   0    8.68    0.33
  -1  -3   0    8.98    0.31
  -1  -3   0    8.63    0.31
  -2  -3   0    0.30    0.03
  -2  -3   0    0.31    0.03
  -2  -3   0    0.27    0.04
  -3  -3   0    3.87    0.17
  -3  -3   0    3.63    0.13
  -4  -3   0    0.98    0.06
  -4  -3   0    1.28    0.07
  -4  -3   0    1.44    0.09
  -4  -3   0    1.33    0.10
   4   3   0    1.11    0.09
   4   3   0    1.24    0.09
   4   3   0    1.17    0.10
  -5  -3   0    3.26    0.12
  -5  -3   0    3.65    0.19
  -5  -3   0    3.67    0.17
   5   3   0    3.23    0.17
   5   3   0    3.40    0.18
   5   3   0    3.13    0.16
  -6  -3   0    8.63    0.37
  -6  -3   0    8.85    0.28
   6   3   0    8.75    0.36
   6   3   0    8.77    0.35
   6   3   0    9.23    0.36
  -7  -3   0    4.11    0.15
  -7  -3   0    3.77    0.22
   7   3   0    4.20    0.21
   7   3   0    4.15    0.21
   7   3   0    3.89    0.22
  -8  -3   0    7.31    0.35
  -8  -3   0    6.94    0.24
   8   3   0    7.09    0.33
   8   3   0    7.31    0.32
   8   3   0    6.80    0.32
  -9  -3   0    2.91    0.23
  -9  -3   0    2.37    0.12
   9   3   0    2.50    0.19
   9   3   0    2.82    0.20
   9   3   0    2.62    0.19
 -10  -3   0    1.37    0.19
 -10  -3   0    0.90    0.08
  10   3   0    0.83    0.15
  10   3   0    0.94    0.15
  10   3   0    0.73    0.15
  10  -4   0    1.62    0.18
  10  -4   0    1.36    0.16
   9  -4   0    1.02    0.15
   9  -4   0    1.13    0.14
  -9   4   0    1.11    0.08
   8  -4   0    4.61    0.25
   8  -4   0    4.69    0.24
  -8   4   0    4.85    0.18
   7  -4   0    2.24    0.15
   7  -4   0    1.94    0.16
  -7   4   0    2.16    0.10
   6  -4   0   -0.01    0.07
   6  -4   0    0.01    0.07
   6  -4   0    0.05    0.06
  -6   4   0   -0.03    0.03
   5  -4   0    0.85    0.09
   5  -4   0    0.97    0.10
   5  -4   0    0.94    0.09
  -5   4   0    1.04    0.06
   4  -4   0    2.80    0.15
   4  -4   0    2.75    0.16
   4  -4   0    2.77    0.14
  -4   4   0    2.88    0.11
   3  -4   0    0.06    0.05
   3  -4   0    0.07    0.05
   3  -4   0    0.03    0.04
  -3   4   0    0.08    0.03
   2  -4   0   96.29    3.40
  -2   4   0   97.14    2.94
   1  -4   0  298.07   10.03
   1  -4   0  273.07    9.28
   1  -4   0  288.98    9.57
  -1   4   0  294.65    9.78
  -1   4   0  287.39    8.75
   0  -4   0  106.97    3.25
   0  -4   0  106.28    3.63
   0  -4   0  111.52    3.56
   0  -4   0  105.86    3.75
   0   4   0  106.67    3.25
   0   4   0  105.80    3.64
  -1  -4   0   46.40    1.62
  -1  -4   0   45.44    1.40
  -1  -4   0   45.87    1.53
  -1  -4   0   45.65    1.56
   1   4   0   46.96    1.40
   1   4   0   43.62    1.56
  -2  -4   0   10.41    0.40
  -2  -4   0   10.81    0.34
  -2  -4   0   10.26    0.38
   2   4   0   10.41    0.36
  -3  -4   0   10.30    0.39
  -3  -4   0   10.56    0.40
  -3  -4   0   10.36    0.37
  -3  -4   0   10.07    0.33
   3   4   0   10.22    0.38
  -4  -4   0    5.08    0.22
  -4  -4   0    4.91    0.22
  -4  -4   0    4.90    0.19
  -4  -4   0    5.23    0.18
   4   4   0    4.92    0.21
   4   4   0    4.78    0.23
   4   4   0    4.90    0.22
  -5  -4   0    3.08    0.18
  -5  -4   0    3.52    0.17
  -5  -4   0    3.35    0.13
   5   4   0    4.10    0.19
   5   4   0    3.29    0.19
   5   4   0    3.35    0.17
  -6  -4   0    0.07    0.04
  -6  -4   0    0.06    0.07
   6   4   0   -0.01    0.07
   6   4   0    0.04    0.06
   6   4   0    0.11    0.08
  -7  -4   0    1.98    0.18
  -7  -4   0    2.17    0.10
   7   4   0    2.16    0.16
   7   4   0    2.07    0.17
   7   4   0    1.80    0.16
  -8  -4   0    3.36    0.14
  -8  -4   0    3.33    0.23
   8   4   0    3.21    0.21
   8   4   0    2.95    0.21
   8   4   0    2.94    0.21
  -9  -4   0    3.63    0.16
  -9  -4   0    3.45    0.24
   9   4   0    3.47    0.24
   9   4   0    3.48    0.24
   9   4   0    3.66    0.22
 -10  -4   0    2.33    0.13
 -10  -4   0    2.57    0.25
  10   4   0    1.94    0.20
  10   4   0    2.22    0.22
  10   4   0    2.23    0.21
   9  -5   0    1.18    0.15
   9  -5   0    1.18    0.16
  -9   5   0    1.19    0.09
   8  -5   0    1.53    0.15
   8  -5   0    1.48    0.16
  -8   5   0    1.75    0.11
   7  -5   0    4.72    0.25
   7  -5   0    4.49    0.24
  -7   5   0    4.87    0.19
   6  -5   0   11.11    0.46
   6  -5   0   11.74    0.49
   6  -5   0   11.50    0.45
  -6   5   0   11.79    0.38
   5  -5   0   10.81    0.46
   5  -5   0   10.62    0.44
   5  -5   0   11.14    0.43
  -5   5   0   11.42    0.37
   4  -5   0    6.15    0.26
   4  -5   0    6.10    0.29
   4  -5   0    6.61    0.27
  -4   5   0    6.05    0.22
   3  -5   0   -0.03    0.04
   3  -5   0    0.01    0.05
   3  -5   0   -0.05    0.06
  -3   5   0   -0.01    0.03
   2  -5   0    5.86    0.24
   2  -5   0    5.17    0.25
   2  -5   0    5.33    0.23
  -2   5   0    5.52    0.20
  -2   5   0    5.95    0.22
   1  -5   0    6.07    0.22
   1  -5   0    6.04    0.22
   1  -5   0    6.46    0.26
   1  -5   0    5.99    0.23
  -1   5   0    5.30    0.23
  -1   5   0    5.85    0.21
   0  -5   0   78.35    2.68
   0  -5   0   79.04    2.53
   0  -5   0   76.85    2.47
   0  -5   0   75.53    2.51
   0  -5   0   75.81    2.58
   0  -5   0   76.34    2.31
   0   5   0   77.41    2.32
   0   5   0   67.56    2.58
  -1  -5   0   41.59    1.41
  -1  -5   0   43.23    1.42
  -1  -5   0   41.14    1.30
  -1  -5   0   42.79    1.45
  -1  -5   0   40.81    1.39
  -1  -5   0   44.58    1.51
   1   5   0   38.87    1.45
   1   5   0   43.99    1.30
  -2  -5   0   21.53    0.76
  -2  -5   0   22.46    0.79
  -2  -5   0   20.80    0.75
  -2  -5   0   21.48    0.68
  -2  -5   0   21.11    0.74
  -3  -5   0   24.91    0.90
  -3  -5   0   26.68    0.90
  -3  -5   0   26.19    0.95
  -3  -5   0   26.42    0.81
   3   5   0   24.34    0.91
   3   5   0   26.69    0.94
   3   5   0   26.04    0.85
  -4  -5   0   19.71    0.72
  -4  -5   0   20.43    0.71
  -4  -5   0   20.15    0.75
  -4  -5   0   20.78    0.64
   4   5   0   19.21    0.70
   4   5   0   20.27    0.73
   4   5   0   19.46    0.75
  -5  -5   0    7.76    0.30
  -5  -5   0    8.02    0.34
  -5  -5   0    7.78    0.28
  -5  -5   0    8.18    0.33
   5   5   0    8.11    0.35
   5   5   0    8.24    0.32
   5   5   0    7.89    0.33
  -6  -5   0   -0.01    0.04
  -6  -5   0    0.18    0.09
   6   5   0    0.13    0.07
   6   5   0    0.03    0.08
   6   5   0    0.08    0.08
  -7  -5   0    0.26    0.10
  -7  -5   0    0.28    0.06
   7   5   0    0.41    0.10
   7   5   0    0.38    0.11
   7   5   0    0.32    0.09
  -8  -5   0    0.10    0.06
  -8  -5   0    0.03    0.11
   8   5   0   -0.10    0.09
   8   5   0   -0.01    0.10
   8   5   0    0.07    0.11
  -9  -5   0    1.18    0.18
  -9  -5   0    1.19    0.10
   9   5   0    1.09    0.17
   9   5   0    1.24    0.16
   9   5   0    1.38    0.17
 -10  -5   0    0.56    0.09
 -10  -5   0    0.21    0.15
  10   5   0    0.42    0.15
  10   5   0    0.72    0.16
  10   5   0    0.48    0.15
   9  -6   0    0.02    0.12
   9  -6   0   -0.04    0.12
  -9   6   0   -0.04    0.06
   8  -6   0    0.44    0.12
  -8   6   0    0.73    0.08
   7  -6   0    3.97    0.24
   7  -6   0    3.96    0.23
  -7   6   0    3.99    0.17
   6  -6   0   10.02    0.44
   6  -6   0   10.38    0.46
   6  -6   0   10.54    0.43
  -6   6   0   10.75    0.36
   5  -6   0   23.90    0.84
   5  -6   0   22.06    0.86
   5  -6   0   24.18    0.90
  -5   6   0   23.50    0.75
   4  -6   0   23.88    0.90
   4  -6   0   22.86    0.87
   4  -6   0   23.77    0.84
  -4   6   0   24.14    0.75
   3  -6   0   16.69    0.58
   3  -6   0   16.04    0.63
  -3   6   0   16.14    0.53
  -3   6   0   15.65    0.58
   2  -6   0    3.67    0.14
   2  -6   0    3.39    0.17
   2  -6   0    3.24    0.19
   2  -6   0    3.53    0.19
  -2   6   0    3.72    0.16
  -2   6   0    3.77    0.15
   1  -6   0    0.33    0.04
   1  -6   0    0.38    0.06
   1  -6   0    0.37    0.05
   1  -6   0    0.43    0.07
  -1   6   0    0.32    0.05
  -1   6   0    0.32    0.05
   0  -6   0   -0.01    0.03
   0  -6   0    0.02    0.03
   0  -6   0    0.06    0.04
   0  -6   0    0.01    0.05
   0  -6   0   -0.02    0.03
   0  -6   0   -0.02    0.04
   0   6   0   -0.07    0.03
   0   6   0   -0.03    0.03
  -1  -6   0    2.82    0.13
  -1  -6   0    2.47    0.14
  -1  -6   0    2.79    0.13
  -1  -6   0    2.70    0.15
  -1  -6   0    2.72    0.12
  -1  -6   0    2.88    0.16
   1   6   0    2.62    0.13
   1   6   0    2.72    0.12
  -2  -6   0    4.08    0.17
  -2  -6   0    3.65    0.17
  -2  -6   0    3.70    0.19
  -2  -6   0    4.05    0.17
  -2  -6   0    4.06    0.16
   2   6   0    3.55    0.18
  -3  -6   0   19.68    0.73
  -3  -6   0   20.56    0.73
  -3  -6   0   20.59    0.65
  -3  -6   0   20.37    0.77
   3   6   0   20.28    0.69
   3   6   0   20.40    0.77
   3   6   0   20.82    0.74
  -4  -6   0   22.01    0.67
  -4  -6   0   20.54    0.75
  -4  -6   0   20.97    0.75
  -4  -6   0   20.16    0.78
   4   6   0   21.35    0.79
   4   6   0   20.16    0.76
  -5  -6   0    4.20    0.21
  -5  -6   0    3.97    0.17
  -5  -6   0    4.14    0.22
  -5  -6   0    3.99    0.19
   5   6   0    4.12    0.24
  -6  -6   0    0.55    0.11
  -6  -6   0    0.44    0.07
  -6  -6   0    0.61    0.07
   6   6   0    0.55    0.11
   6   6   0    0.73    0.11
   6   6   0    0.68    0.12
  -7  -6   0    5.14    0.21
  -7  -6   0    5.26    0.28
  -7  -6   0    5.18    0.24
   7   6   0    5.38    0.27
   7   6   0    5.21    0.29
   7   6   0    5.86    0.29
  -8  -6   0    0.46    0.08
  -8  -6   0    0.48    0.14
   8   6   0    0.45    0.12
   8   6   0    0.52    0.13
   8   6   0    0.48    0.14
  -9  -6   0   -0.06    0.13
  -9  -6   0    0.12    0.07
   9   6   0   -0.10    0.12
   9   6   0    0.18    0.13
   9   6   0   -0.04    0.12
   8  -7   0    0.67    0.15
   8  -7   0    0.73    0.14
  -8   7   0    0.71    0.09
   7  -7   0    0.04    0.09
   7  -7   0    0.04    0.11
  -7   7   0    0.03    0.06
   6  -7   0   13.46    0.57
   6  -7   0   12.70    0.54
   6  -7   0   13.88    0.53
  -6   7   0   13.28    0.46
   5  -7   0   14.98    0.59
   5  -7   0   14.63    0.56
   5  -7   0   14.38    0.61
  -5   7   0   14.38    0.54
  -5   7   0   14.83    0.49
   4  -7   0    3.21    0.19
   4  -7   0    3.19    0.22
   4  -7   0    3.27    0.21
  -4   7   0    3.45    0.17
  -4   7   0    3.16    0.16
   3  -7   0   22.67    0.78
   3  -7   0   21.96    0.84
   3  -7   0   22.62    0.82
  -3   7   0   20.16    0.77
  -3   7   0   21.67    0.70
   2  -7   0   28.48    1.10
   2  -7   0   29.89    0.97
   2  -7   0   29.68    1.02
   2  -7   0   30.36    0.98
   2  -7   0   28.47    1.07
  -2   7   0   29.53    0.93
  -2   7   0   28.63    1.03
   1  -7   0   22.51    0.86
   1  -7   0   21.48    0.83
   1  -7   0   22.26    0.77
   1  -7   0   22.50    0.79
   1  -7   0   22.32    0.76
  -1   7   0   24.40    0.80
  -1   7   0   22.06    0.73
   0  -7   0    5.41    0.21
   0  -7   0    5.30    0.19
   0  -7   0    4.62    0.24
   0  -7   0    4.51    0.22
   0  -7   0    4.77    0.20
   0  -7   0    4.80    0.21
   0   7   0    4.88    0.21
   0   7   0    5.14    0.20
  -1  -7   0    1.59    0.11
  -1  -7   0    1.40    0.10
  -1  -7   0    1.74    0.10
  -1  -7   0    1.79    0.12
  -1  -7   0    1.95    0.11
  -1  -7   0    1.67    0.13
   1   7   0    1.62    0.11
   1   7   0    1.63    0.11
   1   7   0    1.69    0.10
  -2  -7   0    3.58    0.18
  -2  -7   0    3.49    0.19
  -2  -7   0    3.70    0.20
  -2  -7   0    3.58    0.17
  -2  -7   0    3.83    0.16
  -2  -7   0    3.46    0.17
   2   7   0    3.89    0.18
   2   7   0    4.04    0.22
  -3  -7   0    0.02    0.05
  -3  -7   0    0.05    0.07
  -3  -7   0    0.12    0.05
  -3  -7   0    0.06    0.07
  -3  -7   0    0.12    0.05
  -3  -7   0    0.04    0.06
   3   7   0    0.10    0.07
   3   7   0    0.01    0.09
   3   7   0    0.06    0.06
  -4  -7   0    3.81    0.20
  -4  -7   0    3.60    0.18
  -4  -7   0    3.34    0.16
  -4  -7   0    3.30    0.20
   4   7   0    3.19    0.19
   4   7   0    3.42    0.22
  -5  -7   0    1.25    0.10
  -5  -7   0    1.36    0.14
  -5  -7   0    1.29    0.13
  -5  -7   0    1.70    0.13
   5   7   0    1.28    0.16
   5   7   0    1.20    0.13
  -6  -7   0    0.97    0.10
  -6  -7   0    0.80    0.09
  -6  -7   0    0.81    0.13
   6   7   0    0.93    0.15
   6   7   0    0.75    0.12
  -7  -7   0    3.71    0.20
  -7  -7   0    3.25    0.17
  -7  -7   0    3.77    0.25
   7   7   0    3.64    0.24
   7   7   0    3.41    0.25
  -8  -7   0    1.61    0.19
  -8  -7   0    1.89    0.15
  -8  -7   0    1.78    0.13
   8   7   0    1.83    0.20
   8   7   0    1.55    0.17
   8   7   0    1.68    0.19
  -9  -7   0    0.97    0.11
  -9  -7   0    1.21    0.19
   9   7   0    1.04    0.17
   9   7   0    1.08    0.18
   9   7   0    0.84    0.18
   8  -8   0    1.40    0.18
   8  -8   0    1.15    0.17
  -8   8   0    1.28    0.12
   7  -8   0    1.69    0.19
   7  -8   0    1.94    0.19
  -7   8   0    1.82    0.13
   6  -8   0    0.35    0.12
   6  -8   0    0.32    0.10
   6  -8   0    0.07    0.10
  -6   8   0    0.11    0.07
  -6   8   0    0.09    0.07
   5  -8   0    0.87    0.13
   5  -8   0    1.08    0.14
   5  -8   0    0.96    0.14
  -5   8   0    0.87    0.09
  -5   8   0    0.80    0.10
   4  -8   0    5.37    0.30
   4  -8   0    5.50    0.28
   4  -8   0    5.21    0.26
  -4   8   0    5.35    0.24
  -4   8   0    5.26    0.23
   3  -8   0    3.43    0.22
   3  -8   0    3.46    0.20
   3  -8   0    3.67    0.23
  -3   8   0    4.14    0.19
  -3   8   0    3.39    0.17
   2  -8   0    8.55    0.34
   2  -8   0    7.96    0.37
   2  -8   0    7.99    0.37
  -2   8   0    8.08    0.33
  -2   8   0    7.92    0.31
   1  -8   0   25.73    0.89
   1  -8   0   26.44    0.96
   1  -8   0   24.92    0.98
   1  -8   0   26.15    0.91
   1  -8   0   26.02    0.88
  -1   8   0   24.69    0.83
  -1   8   0   26.56    0.92
   0  -8   0    3.55    0.19
   0  -8   0    3.40    0.16
   0  -8   0    3.32    0.18
   0  -8   0    3.42    0.17
   0  -8   0    3.67    0.22
   0   8   0    3.61    0.17
   0   8   0    3.79    0.18
  -1  -8   0   10.77    0.40
  -1  -8   0   10.53    0.37
  -1  -8   0   10.42    0.42
  -1  -8   0   10.34    0.40
  -1  -8   0   10.80    0.40
  -1  -8   0    9.88    0.45
   1   8   0   10.65    0.41
   1   8   0   10.73    0.40
  -2  -8   0    7.96    0.28
  -2  -8   0    7.65    0.31
  -2  -8   0    7.68    0.30
  -2  -8   0    7.01    0.34
  -2  -8   0    7.55    0.32
  -2  -8   0    7.45    0.31
   2   8   0    7.16    0.36
   2   8   0    6.70    0.30
  -3  -8   0    1.63    0.13
  -3  -8   0    1.56    0.15
  -3  -8   0    1.67    0.11
  -3  -8   0    1.83    0.15
  -3  -8   0    1.60    0.13
  -3  -8   0    1.71    0.12
   3   8   0    1.73    0.14
   3   8   0    1.74    0.12
   3   8   0    1.77    0.18
  -4  -8   0    0.72    0.12
  -4  -8   0    0.71    0.11
  -4  -8   0    0.73    0.09
  -4  -8   0    0.67    0.08
  -4  -8   0    0.65    0.08
   4   8   0    0.60    0.10
   4   8   0    0.72    0.14
  -5  -8   0    1.95    0.14
  -5  -8   0    1.74    0.15
  -5  -8   0    1.57    0.16
  -5  -8   0    1.69    0.12
   5   8   0    1.44    0.18
   5   8   0    1.90    0.17
  -6  -8   0    0.04    0.07
  -6  -8   0   -0.04    0.09
  -6  -8   0    0.07    0.07
   6   8   0    0.05    0.13
   6   8   0   -0.07    0.10
  -7  -8   0    1.54    0.18
  -7  -8   0    1.90    0.15
  -7  -8   0    1.49    0.12
   7   8   0    1.90    0.22
   7   8   0    1.72    0.18
  -8  -8   0    1.55    0.20
  -8  -8   0    1.64    0.15
  -8  -8   0    1.32    0.12
   8   8   0    1.24    0.20
   8   8   0    1.44    0.19
   7  -9   0    3.18    0.23
   7  -9   0    2.31    0.23
  -7   9   0    2.55    0.17
  -7   9   0    2.85    0.18
   6  -9   0    0.61    0.14
   6  -9   0    0.88    0.14
  -6   9   0    0.53    0.10
  -6   9   0    0.66    0.10
   5  -9   0    0.50    0.12
   5  -9   0    0.78    0.15
  -5   9   0    0.85    0.11
  -5   9   0    0.84    0.10
   4  -9   0    0.95    0.15
   4  -9   0    1.14    0.16
   4  -9   0    1.18    0.14
  -4   9   0    1.14    0.11
  -4   9   0    0.87    0.10
   3  -9   0    3.72    0.23
   3  -9   0    3.36    0.20
   3  -9   0    3.15    0.23
  -3   9   0    3.36    0.19
  -3   9   0    3.41    0.18
   2  -9   0    7.52    0.37
   2  -9   0    7.43    0.33
   2  -9   0    7.04    0.36
  -2   9   0    7.48    0.32
  -2   9   0    7.25    0.29
   1  -9   0    4.77    0.20
   1  -9   0    5.13    0.23
   1  -9   0    4.88    0.27
   1  -9   0    4.78    0.24
  -1   9   0    4.61    0.21
  -1   9   0    5.16    0.23
   0  -9   0    0.04    0.05
   0  -9   0   -0.07    0.07
   0  -9   0    0.05    0.08
   0  -9   0   -0.05    0.08
   0   9   0    0.01    0.06
  -1  -9   0    3.51    0.19
  -1  -9   0    3.63    0.21
  -1  -9   0    3.57    0.18
  -1  -9   0    3.61    0.19
  -1  -9   0    3.65    0.22
   1   9   0    3.20    0.18
  -2  -9   0    3.66    0.21
  -2  -9   0    3.58    0.23
  -2  -9   0    3.91    0.19
  -2  -9   0    3.68    0.17
  -2  -9   0    3.62    0.20
  -2  -9   0    3.28    0.18
   2   9   0    3.38    0.19
  -3  -9   0    7.32    0.31
  -3  -9   0    6.85    0.34
  -3  -9   0    6.86    0.30
  -3  -9   0    7.12    0.33
  -3  -9   0    6.97    0.28
   3   9   0    6.64    0.31
   3   9   0    6.94    0.37
   3   9   0    7.11    0.30
  -4  -9   0    2.30    0.18
  -4  -9   0    2.21    0.19
  -4  -9   0    2.23    0.15
  -4  -9   0    2.07    0.15
  -4  -9   0    2.30    0.16
   4   9   0    2.38    0.14
   4   9   0    2.28    0.17
   4   9   0    2.23    0.22
  -5  -9   0    1.79    0.13
  -5  -9   0    1.70    0.14
  -5  -9   0    1.66    0.17
   5   9   0    2.07    0.18
   5   9   0    2.18    0.22
  -6  -9   0    0.52    0.13
  -6  -9   0    0.43    0.09
  -6  -9   0    0.49    0.10
   6   9   0    0.25    0.15
   6   9   0    0.62    0.13
  -7  -9   0    0.11    0.08
  -7  -9   0   -0.10    0.12
  -7  -9   0    0.19    0.10
   7   9   0    0.22    0.15
   7   9   0    0.18    0.13
  -8  -9   0    0.16    0.13
  -8  -9   0    0.25    0.09
  -8  -9   0    0.29    0.11
   8   9   0   -0.03    0.16
   8   9   0    0.28    0.14
   6 -10   0    1.51    0.18
   6 -10   0    1.59    0.20
  -6  10   0    1.62    0.14
  -6  10   0    1.36    0.14
   5 -10   0    1.61    0.17
   5 -10   0    1.37    0.19
  -5  10   0    1.45    0.14
  -5  10   0    1.33    0.13
   4 -10   0    2.17    0.19
   4 -10   0    1.84    0.20
  -4  10   0    1.98    0.15
  -4  10   0    2.25    0.17
   3 -10   0    4.94    0.29
   3 -10   0    4.86    0.26
  -3  10   0    4.49    0.23
  -3  10   0    5.22    0.25
   2 -10   0    1.71    0.19
   2 -10   0    1.96    0.17
   2 -10   0    1.71    0.19
  -2  10   0    2.52    0.16
  -2  10   0    1.80    0.14
   1 -10   0    3.76    0.19
   1 -10   0    3.58    0.22
   1 -10   0    3.64    0.17
   1 -10   0    3.16    0.23
  -1  10   0    3.60    0.20
   0 -10   0    0.00    0.09
   0 -10   0    0.10    0.09
   0 -10   0    0.04    0.09
   0  10   0    0.08    0.07
  -1 -10   0    0.07    0.08
  -1 -10   0   -0.03    0.09
  -1 -10   0   -0.05    0.09
  -2 -10   0    2.21    0.16
  -2 -10   0    2.36    0.18
  -2 -10   0    2.65    0.19
  -2 -10   0    2.26    0.20
   2  10   0    2.12    0.16
  -3 -10   0    2.98    0.19
  -3 -10   0    2.73    0.21
  -3 -10   0    3.10    0.21
  -3 -10   0    3.12    0.20
   3  10   0    2.91    0.19
   3  10   0    3.33    0.20
  -4 -10   0    0.44    0.09
  -4 -10   0    0.30    0.11
  -4 -10   0    0.55    0.13
  -4 -10   0    0.40    0.09
   4  10   0    0.40    0.12
   4  10   0    0.38    0.08
  -5 -10   0    1.95    0.16
  -5 -10   0    1.95    0.20
  -5 -10   0    1.93    0.15
   5  10   0    1.67    0.23
   5  10   0    2.10    0.19
  -6 -10   0    0.94    0.13
  -6 -10   0    0.97    0.12
  -6 -10   0    1.22    0.18
   6  10   0    1.17    0.17
   6  10   0    1.67    0.22
  -7 -10   0    0.72    0.16
  -7 -10   0    0.63    0.12
  -7 -10   0    0.44    0.10
   7  10   0    0.45    0.14
   7  10   0    0.26    0.18
   5 -11   0    0.17    0.13
   5 -11   0    0.42    0.15
  -5  11   0    0.00    0.09
  -5  11   0    0.12    0.10
   4 -11   0    1.50    0.21
   4 -11   0    1.85    0.19
  -4  11   0    1.96    0.17
  -4  11   0    1.72    0.15
   3 -11   0    1.88    0.18
   3 -11   0    1.90    0.21
  -3  11   0    1.69    0.15
  -3  11   0    2.12    0.17
   2 -11   0    4.08    0.25
  -2  11   0    4.29    0.24
   1 -11   0    6.16    0.31
   1 -11   0    5.82    0.26
  -1  11   0    4.97    0.28
   0 -11   0    2.57    0.19
   0 -11   0    2.40    0.20
   0  11   0    2.55    0.18
  -1 -11   0    2.15    0.17
  -1 -11   0    2.15    0.20
  -2 -11   0    0.20    0.08
  -2 -11   0   -0.05    0.09
  -2 -11   0    0.23    0.11
  -3 -11   0    0.06    0.11
  -3 -11   0   -0.04    0.09
  -3 -11   0    0.05    0.08
   3  11   0    0.06    0.10
   3  11   0   -0.13    0.10
  -4 -11   0    0.50    0.14
  -4 -11   0    0.73    0.12
   4  11   0    0.74    0.13
  -5 -11   0    0.12    0.10
  -5 -11   0    0.52    0.10
  -5 -11   0    0.36    0.14
   5  11   0    0.39    0.13
  -6 -11   0    0.27    0.11
  -6 -11   0    0.22    0.10
  -6 -11   0    0.22    0.14
   6  11   0    0.50    0.15
   6  11   0    0.06    0.18
   4 -12   0    0.07    0.13
  -4  12   0    0.10    0.10
  -4  12   0    0.18    0.11
   3 -12   0    0.81    0.15
  -3  12   0    0.86    0.14
   2 -12   0    1.84    0.19
  -2  12   0    1.88    0.18
   1 -12   0    0.85    0.15
  -1  12   0    1.23    0.14
   0 -12   0    2.05    0.20
   0 -12   0    1.78    0.17
  -1 -12   0    1.27    0.17
  -1 -12   0    1.40    0.16
  -2 -12   0    0.82    0.14
  -2 -12   0    1.07    0.16
  -3 -12   0    0.61    0.11
  -3 -12   0    0.74    0.14
  -3 -12   0    0.56    0.15
   3  12   0    0.81    0.14
  -4 -12   0    0.29    0.11
  -4 -12   0    0.17    0.13
  -4 -12   0    0.41    0.13
   4  12   0    0.29    0.14
  -5 -12   0    0.03    0.13
  -5 -12   0   -0.06    0.10
   5  12   0   -0.04    0.13
   1 -13   0    0.47    0.14
   0 -13   0    0.13    0.13
   0 -13   0    0.21    0.12
  -1 -13   0    0.20    0.13
  -1 -13   0    0.26    0.14
  -2 -13   0    0.40    0.15
  -2 -13   0    0.59    0.15
  -2 -13   1    0.45    0.14
  -2 -13   1    0.49    0.16
  -1 -13   1    0.21    0.13
  -1 -13   1    0.56    0.14
   0 -13   1    0.10    0.13
   1 -13   1    0.25    0.14
   5  12  -1    0.02    0.13
  -5 -12   1    0.03    0.13
  -5 -12   1    0.12    0.11
   4  12  -1    0.49    0.13
  -4 -12   1    0.61    0.16
  -4 -12   1    0.57    0.14
  -4 -12   1    0.47    0.12
   3  12  -1    0.63    0.14
  -3 -12   1    0.84    0.15
  -3 -12   1    0.76    0.16
  -2 -12   1    1.47    0.17
  -2 -12   1    1.70    0.19
  -1 -12   1    1.80    0.17
  -1 -12   1    1.30    0.18
   0 -12   1    1.61    0.19
   0 -12   1    1.83    0.17
  -1  12  -1    1.51    0.16
   1 -12   1    1.39    0.18
  -2  12  -1    1.69    0.17
   2 -12   1    1.25    0.17
  -3  12  -1    0.45    0.12
   3 -12   1    0.31    0.12
  -4  12  -1    0.15    0.10
  -4  12  -1    0.32    0.11
   4 -12   1    0.37    0.14
   6  11  -1    0.31    0.19
   6  11  -1    0.16    0.13
  -6 -11   1    0.21    0.11
  -6 -11   1    0.25    0.14
  -6 -11   1    0.34    0.10
   5  11  -1    0.29    0.13
  -5 -11   1    0.22    0.14
  -5 -11   1    0.16    0.09
  -5 -11   1    0.53    0.12
   4  11  -1    0.21    0.12
   4  11  -1    0.25    0.09
  -4 -11   1    0.15    0.11
  -4 -11   1    0.15    0.09
  -4 -11   1    0.08    0.11
   3  11  -1    0.17    0.10
   3  11  -1    0.12    0.10
  -3 -11   1    0.22    0.12
  -3 -11   1    0.23    0.09
  -3 -11   1    0.34    0.11
  -2 -11   1    0.17    0.10
  -2 -11   1    0.06    0.11
  -1 -11   1    2.14    0.17
  -1 -11   1    1.77    0.18
   0  11  -1    8.14    0.35
   0 -11   1    8.12    0.34
   0 -11   1    7.34    0.36
  -1  11  -1    3.89    0.23
   1 -11   1    3.62    0.23
  -2  11  -1    1.40    0.14
  -2  11  -1    1.62    0.15
   2 -11   1    1.84    0.18
  -3  11  -1    1.29    0.14
  -3  11  -1    1.57    0.15
   3 -11   1    1.48    0.20
   3 -11   1    1.21    0.16
  -4  11  -1    1.60    0.15
  -4  11  -1    1.51    0.15
   4 -11   1    1.80    0.19
   4 -11   1    1.55    0.20
  -5  11  -1   -0.14    0.08
  -5  11  -1    0.14    0.10
   5 -11   1   -0.05    0.14
   5 -11   1   -0.03    0.12
   7  10  -1    0.50    0.19
   7  10  -1    0.30    0.14
  -7 -10   1    0.33    0.11
  -7 -10   1    0.30    0.14
  -7 -10   1    0.42    0.11
   6  10  -1    0.90    0.20
   6  10  -1    1.10    0.17
  -6 -10   1    0.83    0.16
  -6 -10   1    0.93    0.13
  -6 -10   1    1.08    0.12
   5  10  -1    1.43    0.17
   5  10  -1    1.41    0.21
  -5 -10   1    1.54    0.18
  -5 -10   1    1.51    0.14
  -5 -10   1    1.51    0.13
   4  10  -1    0.42    0.09
   4  10  -1    0.15    0.10
  -4 -10   1    0.16    0.10
  -4 -10   1    0.34    0.12
  -4 -10   1    0.33    0.09
  -4 -10   1    0.26    0.08
   3  10  -1    2.54    0.18
   3  10  -1    2.29    0.18
  -3 -10   1    2.26    0.18
  -3 -10   1    2.35    0.19
  -3 -10   1    2.59    0.20
  -3 -10   1    2.50    0.17
   2  10  -1    2.72    0.18
  -2 -10   1    2.54    0.17
  -2 -10   1    2.30    0.20
  -2 -10   1    2.68    0.19
  -2 -10   1    2.62    0.18
  -1 -10   1    0.50    0.12
  -1 -10   1    0.50    0.11
  -1 -10   1    0.67    0.12
   0  10  -1    0.27    0.08
   0 -10   1    0.28    0.10
   0 -10   1    0.28    0.11
   0 -10   1    0.43    0.11
  -1  10  -1    2.96    0.18
  -1  10  -1    2.71    0.17
   1 -10   1    2.53    0.14
   1 -10   1    2.82    0.17
   1 -10   1    2.93    0.21
   1 -10   1    2.62    0.19
  -2  10  -1    0.75    0.11
  -2  10  -1    0.60    0.09
   2 -10   1    0.75    0.12
   2 -10   1    0.60    0.14
   2 -10   1    0.86    0.15
  -3  10  -1    1.72    0.14
  -3  10  -1    1.41    0.13
   3 -10   1    1.83    0.19
   3 -10   1    1.41    0.16
  -4  10  -1    2.19    0.16
  -4  10  -1    2.54    0.18
   4 -10   1    2.26    0.22
   4 -10   1    2.56    0.20
  -5  10  -1    2.04    0.16
  -5  10  -1    2.05    0.16
   5 -10   1    1.93    0.21
   5 -10   1    2.14    0.20
  -6  10  -1    1.47    0.14
  -6  10  -1    1.56    0.14
   6 -10   1    1.41    0.18
   6 -10   1    1.52    0.20
   8   9  -1    0.07    0.14
   8   9  -1    0.17    0.16
  -8  -9   1    0.09    0.09
  -8  -9   1   -0.10    0.12
  -8  -9   1   -0.01    0.10
   7   9  -1    0.12    0.15
   7   9  -1    0.17    0.13
  -7  -9   1    0.09    0.09
  -7  -9   1    0.26    0.09
  -7  -9   1    0.02    0.13
   6   9  -1    0.73    0.14
   6   9  -1    0.71    0.17
  -6  -9   1    0.53    0.14
  -6  -9   1    0.71    0.11
  -6  -9   1    0.64    0.10
   5   9  -1    1.71    0.21
  -5  -9   1    1.50    0.17
  -5  -9   1    1.61    0.14
  -5  -9   1    1.76    0.13
   4   9  -1    2.47    0.19
   4   9  -1    2.55    0.24
   4   9  -1    2.66    0.16
  -4  -9   1    3.05    0.20
  -4  -9   1    2.90    0.18
  -4  -9   1    2.56    0.17
  -4  -9   1    2.80    0.16
  -4  -9   1    2.67    0.19
   3   9  -1    4.56    0.24
   3   9  -1    5.45    0.25
  -3  -9   1    4.57    0.23
  -3  -9   1    4.83    0.21
  -3  -9   1    4.93    0.24
  -3  -9   1    4.76    0.24
  -3  -9   1    4.73    0.26
  -3  -9   1    4.41    0.26
   2   9  -1    3.00    0.18
  -2  -9   1    3.15    0.20
  -2  -9   1    3.15    0.21
  -2  -9   1    3.14    0.18
  -2  -9   1    3.29    0.19
  -2  -9   1    3.51    0.18
   1   9  -1    6.30    0.27
  -1  -9   1    6.59    0.27
  -1  -9   1    6.31    0.29
  -1  -9   1    6.09    0.27
  -1  -9   1    6.57    0.32
  -1  -9   1    6.11    0.28
   0   9  -1    0.46    0.08
   0  -9   1    0.31    0.10
   0  -9   1    0.44    0.09
   0  -9   1    0.47    0.10
   0  -9   1    0.36    0.07
  -1   9  -1    0.02    0.06
  -1   9  -1    0.01    0.07
   1  -9   1    0.08    0.09
   1  -9   1    0.07    0.08
   1  -9   1   -0.06    0.08
   1  -9   1    0.01    0.05
  -2   9  -1   10.59    0.44
  -2   9  -1   11.19    0.41
   2  -9   1   11.24    0.50
   2  -9   1   11.37    0.45
   2  -9   1   11.65    0.49
  -3   9  -1    0.53    0.08
  -3   9  -1    0.33    0.08
   3  -9   1    0.43    0.12
   3  -9   1    0.50    0.10
   3  -9   1    0.55    0.12
  -4   9  -1    1.95    0.16
  -4   9  -1    1.97    0.14
   4  -9   1    2.25    0.20
   4  -9   1    2.05    0.17
   4  -9   1    1.94    0.19
  -5   9  -1    2.94    0.18
  -5   9  -1    2.85    0.17
   5  -9   1    2.80    0.23
   5  -9   1    2.87    0.20
  -6   9  -1    1.76    0.15
  -6   9  -1    1.72    0.14
   6  -9   1    1.27    0.17
   6  -9   1    2.06    0.20
  -7   9  -1    2.27    0.16
  -7   9  -1    2.63    0.19
   7  -9   1    2.89    0.23
   7  -9   1    2.56    0.23
   8   8  -1    1.59    0.20
   8   8  -1    1.47    0.21
  -8  -8   1    1.60    0.21
  -8  -8   1    1.61    0.14
  -8  -8   1    1.54    0.16
   7   8  -1    0.77    0.15
   7   8  -1    0.64    0.17
  -7  -8   1    0.77    0.11
  -7  -8   1    0.58    0.14
  -7  -8   1    0.67    0.10
   6   8  -1    0.13    0.10
   6   8  -1   -0.09    0.12
  -6  -8   1    0.08    0.07
  -6  -8   1   -0.01    0.07
  -6  -8   1   -0.01    0.10
   5   8  -1    2.28    0.22
   5   8  -1    2.47    0.18
  -5  -8   1    2.57    0.19
  -5  -8   1    2.18    0.14
  -5  -8   1    2.29    0.16
   4   8  -1    0.92    0.08
   4   8  -1    1.02    0.12
   4   8  -1    1.15    0.16
  -4  -8   1    1.05    0.10
  -4  -8   1    1.09    0.13
  -4  -8   1    1.05    0.12
  -4  -8   1    0.90    0.09
  -4  -8   1    0.81    0.09
   3   8  -1    1.37    0.11
   3   8  -1    1.56    0.17
   3   8  -1    1.20    0.12
  -3  -8   1    1.15    0.11
  -3  -8   1    1.29    0.13
  -3  -8   1    1.31    0.10
  -3  -8   1    1.57    0.13
  -3  -8   1    1.27    0.11
  -3  -8   1    1.43    0.14
   2   8  -1    6.91    0.30
  -2  -8   1    7.63    0.27
  -2  -8   1    7.09    0.32
  -2  -8   1    7.06    0.30
  -2  -8   1    7.13    0.33
  -2  -8   1    7.31    0.30
  -2  -8   1    7.61    0.30
   1   8  -1   12.36    0.47
   1   8  -1   11.21    0.46
  -1  -8   1   11.74    0.51
  -1  -8   1   11.84    0.46
  -1  -8   1   12.18    0.47
  -1  -8   1   13.07    0.46
  -1  -8   1   13.10    0.46
  -1  -8   1   12.80    0.42
   0   8  -1    4.49    0.21
   0   8  -1    4.23    0.19
   0  -8   1    4.20    0.24
   0  -8   1    4.42    0.21
   0  -8   1    4.30    0.22
   0  -8   1    4.24    0.19
  -1   8  -1   10.78    0.43
  -1   8  -1   11.12    0.40
   1  -8   1   11.34    0.48
   1  -8   1   11.98    0.47
   1  -8   1   11.19    0.41
   1  -8   1   11.19    0.41
   1  -8   1   11.45    0.44
  -2   8  -1   25.91    0.91
  -2   8  -1   25.53    0.82
   2  -8   1   25.06    0.90
   2  -8   1   25.16    0.95
   2  -8   1   24.99    0.98
  -3   8  -1   13.10    0.51
  -3   8  -1   13.74    0.47
   3  -8   1   14.50    0.56
   3  -8   1   12.27    0.56
   3  -8   1   13.93    0.52
  -4   8  -1    4.06    0.19
  -4   8  -1    3.95    0.18
   4  -8   1    3.35    0.24
   4  -8   1    3.85    0.23
   4  -8   1    3.22    0.21
  -5   8  -1    0.21    0.07
  -5   8  -1    0.27    0.07
   5  -8   1    0.24    0.11
   5  -8   1    0.10    0.10
   5  -8   1    0.15    0.10
  -6   8  -1    0.51    0.09
  -6   8  -1    0.58    0.09
   6  -8   1    0.58    0.13
   6  -8   1    0.43    0.13
   6  -8   1    0.59    0.12
  -7   8  -1    2.26    0.15
   7  -8   1    2.21    0.20
   7  -8   1    2.61    0.21
  -8   8  -1    1.50    0.13
   8  -8   1    1.45    0.18
   8  -8   1    1.41    0.18
   9   7  -1    0.70    0.17
   9   7  -1    1.21    0.17
   9   7  -1    1.07    0.18
  -9  -7   1    0.66    0.18
  -9  -7   1    0.60    0.10
   8   7  -1    2.76    0.25
   8   7  -1    2.03    0.21
   8   7  -1    2.37    0.21
  -8  -7   1    2.51    0.18
  -8  -7   1    2.37    0.15
  -8  -7   1    2.35    0.23
   7   7  -1    2.38    0.20
   7   7  -1    2.16    0.18
   7   7  -1    1.80    0.20
  -7  -7   1    2.03    0.14
  -7  -7   1    1.78    0.19
  -7  -7   1    2.10    0.16
   6   7  -1    1.40    0.15
   6   7  -1    1.33    0.17
  -6  -7   1    1.15    0.10
  -6  -7   1    1.59    0.13
  -6  -7   1    1.65    0.16
   5   7  -1    0.22    0.11
   5   7  -1    0.27    0.09
  -5  -7   1    0.12    0.06
  -5  -7   1    0.13    0.09
  -5  -7   1    0.10    0.06
   4   7  -1    1.93    0.15
   4   7  -1    1.55    0.17
  -4  -7   1    1.95    0.12
  -4  -7   1    2.10    0.16
  -4  -7   1    2.06    0.13
  -4  -7   1    2.06    0.15
   3   7  -1    0.05    0.09
   3   7  -1    0.04    0.06
   3   7  -1    0.12    0.06
  -3  -7   1   -0.03    0.05
  -3  -7   1    0.04    0.04
  -3  -7   1    0.02    0.07
  -3  -7   1    0.09    0.07
  -3  -7   1    0.08    0.05
  -3  -7   1    0.03    0.06
   2   7  -1    1.05    0.13
   2   7  -1    1.21    0.10
  -2  -7   1    1.10    0.08
  -2  -7   1    1.16    0.10
  -2  -7   1    1.15    0.12
  -2  -7   1    0.89    0.08
  -2  -7   1    1.00    0.09
  -2  -7   1    0.89    0.10
   1   7  -1    1.22    0.09
   1   7  -1    1.18    0.09
   1   7  -1    1.06    0.08
  -1  -7   1    1.08    0.08
  -1  -7   1    1.09    0.08
  -1  -7   1    1.01    0.10
  -1  -7   1    0.96    0.11
  -1  -7   1    1.01    0.10
  -1  -7   1    0.98    0.08
   0   7  -1    7.88    0.29
   0   7  -1    8.18    0.32
   0  -7   1    8.28    0.31
   0  -7   1    8.19    0.33
   0  -7   1    8.11    0.35
   0  -7   1    8.12    0.31
   0  -7   1    7.99    0.31
  -1   7  -1   39.52    1.37
  -1   7  -1   40.57    1.24
   1  -7   1   39.40    1.30
   1  -7   1   38.95    1.33
   1  -7   1   39.73    1.41
   1  -7   1   39.00    1.44
   1  -7   1   38.55    1.34
  -2   7  -1   26.43    0.99
  -2   7  -1   28.46    0.90
   2  -7   1   28.03    1.06
   2  -7   1   29.28    0.98
   2  -7   1   28.18    1.03
  -3   7  -1   15.85    0.55
  -3   7  -1   17.67    0.60
   3  -7   1   16.77    0.64
   3  -7   1   16.37    0.61
   3  -7   1   15.93    0.66
  -4   7  -1   15.52    0.52
   4  -7   1   15.06    0.63
   4  -7   1   15.42    0.58
   4  -7   1   16.06    0.61
  -5   7  -1    6.39    0.25
   5  -7   1    6.53    0.30
   5  -7   1    6.60    0.34
   5  -7   1    7.31    0.32
  -6   7  -1    2.74    0.14
   6  -7   1    2.90    0.20
   6  -7   1    2.60    0.22
   6  -7   1    2.47    0.18
  -7   7  -1    0.04    0.06
   7  -7   1    0.03    0.09
   7  -7   1    0.04    0.10
  -8   7  -1    1.07    0.10
   8  -7   1    1.15    0.15
   8  -7   1    0.87    0.15
   9   6  -1    0.82    0.16
   9   6  -1    0.84    0.16
   9   6  -1    0.69    0.15
  -9  -6   1    0.72    0.17
  -9  -6   1    0.67    0.09
   8   6  -1    0.18    0.12
   8   6  -1    0.15    0.13
   8   6  -1    0.30    0.12
  -8  -6   1    0.02    0.06
  -8  -6   1    0.15    0.13
   7   6  -1    3.64    0.23
   7   6  -1    3.45    0.24
   7   6  -1    3.32    0.21
  -7  -6   1    3.58    0.19
  -7  -6   1    3.55    0.17
  -7  -6   1    3.98    0.23
   6   6  -1    1.40    0.14
   6   6  -1    1.31    0.14
   6   6  -1    1.33    0.16
  -6  -6   1    1.77    0.16
  -6  -6   1    1.54    0.11
  -6  -6   1    1.38    0.10
   5   6  -1    2.72    0.17
   5   6  -1    3.16    0.21
   5   6  -1    2.88    0.18
  -5  -6   1    2.44    0.18
  -5  -6   1    2.94    0.16
  -5  -6   1    2.86    0.17
  -5  -6   1    2.83    0.14
   4   6  -1   23.31    0.86
  -4  -6   1   22.80    0.82
  -4  -6   1   22.12    0.81
  -4  -6   1   22.99    0.85
  -4  -6   1   22.78    0.73
   3   6  -1   25.59    0.94
   3   6  -1   25.28    0.90
   3   6  -1   25.00    0.85
  -3  -6   1   25.51    0.90
  -3  -6   1   25.83    0.80
  -3  -6   1   25.06    0.94
  -3  -6   1   25.39    0.86
  -3  -6   1   24.88    0.89
   2   6  -1    6.27    0.24
   2   6  -1    6.07    0.25
  -2  -6   1    5.80    0.25
  -2  -6   1    6.11    0.27
  -2  -6   1    6.28    0.25
  -2  -6   1    6.42    0.26
  -2  -6   1    6.41    0.23
  -2  -6   1    5.93    0.25
   1   6  -1    4.28    0.19
   1   6  -1    4.80    0.19
  -1  -6   1    4.50    0.20
  -1  -6   1    4.79    0.23
  -1  -6   1    4.69    0.18
  -1  -6   1    5.08    0.21
  -1  -6   1    4.87    0.20
  -1  -6   1    4.63    0.20
   0   6  -1    1.95    0.11
   0  -6   1    1.92    0.10
   0  -6   1    2.29    0.14
   0  -6   1    2.01    0.10
   0  -6   1    1.88    0.12
   0  -6   1    2.10    0.12
   0  -6   1    2.03    0.10
  -1   6  -1    0.45    0.06
  -1   6  -1    0.40    0.05
   1  -6   1    0.46    0.05
   1  -6   1    0.47    0.06
   1  -6   1    0.42    0.08
   1  -6   1    0.61    0.07
  -2   6  -1    8.95    0.30
  -2   6  -1    8.08    0.32
   2  -6   1    7.92    0.35
   2  -6   1    8.89    0.33
  -3   6  -1   23.41    0.76
   3  -6   1   23.96    0.84
   3  -6   1   24.22    0.91
   3  -6   1   24.13    0.87
  -4   6  -1   28.85    0.91
   4  -6   1   29.69    1.00
   4  -6   1   27.82    1.04
   4  -6   1   29.30    1.09
  -5   6  -1   10.67    0.37
   5  -6   1   10.91    0.47
   5  -6   1   10.64    0.43
   5  -6   1   11.42    0.45
  -6   6  -1    5.93    0.22
   6  -6   1    6.38    0.28
   6  -6   1    5.61    0.28
   6  -6   1    5.08    0.30
  -7   6  -1    1.79    0.11
   7  -6   1    2.10    0.18
   7  -6   1    1.95    0.17
  -8   6  -1    0.50    0.07
   8  -6   1    0.29    0.11
   8  -6   1    0.27    0.11
  -9   6  -1    0.08    0.06
   9  -6   1    0.07    0.11
   9  -6   1   -0.05    0.11
  10   5  -1    0.11    0.15
  10   5  -1    0.12    0.13
  10   5  -1    0.08    0.13
 -10  -5   1    0.28    0.15
 -10  -5   1    0.31    0.08
   9   5  -1    0.33    0.12
   9   5  -1    0.36    0.13
   9   5  -1    0.16    0.13
  -9  -5   1    0.34    0.07
  -9  -5   1    0.19    0.13
   8   5  -1   -0.15    0.09
   8   5  -1    0.04    0.10
   8   5  -1   -0.15    0.11
  -8  -5   1    0.05    0.06
  -8  -5   1   -0.05    0.11
   7   5  -1    1.42    0.15
   7   5  -1    1.33    0.14
   7   5  -1    1.34    0.15
  -7  -5   1    1.40    0.15
  -7  -5   1    1.50    0.10
   6   5  -1    0.02    0.09
   6   5  -1    0.10    0.08
   6   5  -1   -0.02    0.07
  -6  -5   1   -0.05    0.04
  -6  -5   1    0.07    0.05
  -6  -5   1    0.11    0.09
  -6  -5   1    0.06    0.05
   5   5  -1    6.44    0.30
   5   5  -1    6.78    0.31
   5   5  -1    6.98    0.29
  -5  -5   1    6.78    0.24
  -5  -5   1    7.07    0.27
  -5  -5   1    6.50    0.30
  -5  -5   1    6.94    0.29
   4   5  -1   23.94    0.89
   4   5  -1   25.56    0.92
   4   5  -1   25.50    0.86
  -4  -5   1   24.79    0.78
  -4  -5   1   24.94    0.88
  -4  -5   1   23.51    0.87
  -4  -5   1   25.75    0.91
  -4  -5   1   24.88    0.78
   3   5  -1   42.80    1.51
   3   5  -1   42.50    1.39
   3   5  -1   40.45    1.47
  -3  -5   1   43.43    1.52
  -3  -5   1   42.87    1.47
  -3  -5   1   42.38    1.44
  -3  -5   1   42.89    1.31
  -2  -5   1   42.38    1.49
  -2  -5   1   41.89    1.28
  -2  -5   1   40.59    1.40
   1   5  -1   43.63    1.30
   1   5  -1   41.35    1.45
  -1  -5   1   42.25    1.45
  -1  -5   1   41.76    1.39
  -1  -5   1   43.14    1.51
  -1  -5   1   40.44    1.41
  -1  -5   1   42.31    1.30
  -1  -5   1   42.09    1.42
   0   5  -1   41.65    1.44
   0   5  -1   43.60    1.29
   0  -5   1   41.24    1.41
   0  -5   1   42.30    1.37
   0  -5   1   42.25    1.29
   0  -5   1   41.73    1.43
   0  -5   1   40.87    1.40
   0  -5   1   40.87    1.50
  -1   5  -1    1.90    0.09
  -1   5  -1    1.76    0.10
   1  -5   1    1.93    0.12
   1  -5   1    1.66    0.10
   1  -5   1    1.76    0.10
   1  -5   1    1.90    0.08
  -2   5  -1    7.46    0.25
   2  -5   1    7.25    0.28
   2  -5   1    7.24    0.30
   2  -5   1    7.29    0.31
  -3   5  -1    0.26    0.04
   3  -5   1    0.34    0.07
   3  -5   1    0.38    0.06
   3  -5   1    0.39    0.07
  -4   5  -1    5.29    0.19
   4  -5   1    5.36    0.24
   4  -5   1    5.32    0.26
   4  -5   1    5.21    0.23
  -5   5  -1   16.18    0.50
   5  -5   1   16.42    0.59
   5  -5   1   14.04    0.61
   5  -5   1   15.21    0.57
  -6   5  -1   10.27    0.34
   6  -5   1   10.17    0.45
   6  -5   1   10.46    0.41
   6  -5   1   10.25    0.42
  -7   5  -1    1.45    0.09
   7  -5   1    1.91    0.16
   7  -5   1    1.44    0.14
  -8   5  -1    2.04    0.11
   8  -5   1    1.78    0.17
   8  -5   1    2.09    0.17
  -9   5  -1    1.14    0.09
   9  -5   1    1.48    0.17
   9  -5   1    1.31    0.14
  10   4  -1    1.72    0.19
  10   4  -1    1.17    0.18
  10   4  -1    1.42    0.17
 -10  -4   1    1.46    0.20
 -10  -4   1    1.51    0.11
   9   4  -1    2.10    0.20
   9   4  -1    2.40    0.20
   9   4  -1    2.02    0.20
  -9  -4   1    2.38    0.13
  -9  -4   1    2.65    0.23
   8   4  -1    2.03    0.18
   8   4  -1    1.71    0.16
   8   4  -1    1.83    0.18
  -8  -4   1    1.86    0.11
  -8  -4   1    2.11    0.20
   7   4  -1    0.75    0.11
   7   4  -1    0.92    0.12
   7   4  -1    0.61    0.11
  -7  -4   1    0.88    0.13
  -7  -4   1    0.93    0.07
   6   4  -1    3.01    0.19
   6   4  -1    2.88    0.16
   6   4  -1    2.97    0.18
  -6  -4   1    2.94    0.13
  -6  -4   1    2.68    0.18
   5   4  -1    3.03    0.17
   5   4  -1    3.08    0.18
   5   4  -1    3.12    0.17
  -5  -4   1    3.23    0.18
  -5  -4   1    3.21    0.14
  -5  -4   1    3.50    0.13
  -5  -4   1    3.26    0.16
   4   4  -1    1.38    0.10
   4   4  -1    1.28    0.11
   4   4  -1    1.16    0.10
  -4  -4   1    1.35    0.07
  -4  -4   1    1.17    0.08
  -4  -4   1    1.10    0.11
  -4  -4   1    1.22    0.09
   3   4  -1   11.62    0.43
   3   4  -1   11.87    0.42
  -3  -4   1   11.81    0.38
  -3  -4   1   11.48    0.44
  -3  -4   1   11.81    0.42
  -3  -4   1   11.72    0.43
   2   4  -1   16.56    0.57
  -2  -4   1   17.17    0.62
  -2  -4   1   16.90    0.53
  -2  -4   1   16.88    0.60
   1   4  -1   66.33    2.27
   1   4  -1   66.19    2.03
  -1  -4   1   64.24    2.27
  -1  -4   1   66.50    2.34
  -1  -4   1   69.26    2.03
  -1  -4   1   66.49    2.22
   0   4  -1  130.56    3.90
   0   4  -1  125.41    4.36
   0  -4   1  127.28    4.36
   0  -4   1  127.76    4.27
   0  -4   1  127.98    4.49
   0  -4   1  131.90    3.89
  -1   4  -1  275.61    8.47
   1  -4   1  288.44    9.73
   1  -4   1  278.34    9.29
   1  -4   1  276.61    9.00
  -2   4  -1   68.43    2.08
   2  -4   1   67.93    2.41
  -3   4  -1    0.67    0.05
   3  -4   1    0.75    0.07
   3  -4   1    0.74    0.07
   3  -4   1    0.61    0.08
  -4   4  -1    0.52    0.04
   4  -4   1    0.46    0.07
   4  -4   1    0.49    0.08
   4  -4   1    0.41    0.07
  -5   4  -1    0.32    0.03
   5  -4   1    0.21    0.06
   5  -4   1    0.22    0.07
   5  -4   1    0.21    0.07
  -6   4  -1    0.16    0.03
   6  -4   1    0.19    0.08
   6  -4   1    0.21    0.07
   6  -4   1    0.20    0.08
  -7   4  -1    0.88    0.06
   7  -4   1    1.00    0.11
   7  -4   1    0.90    0.10
   8  -4   1    4.74    0.25
   8  -4   1    4.68    0.24
   9  -4   1    1.92    0.18
   9  -4   1    1.78    0.16
  10  -4   1    1.55    0.16
  10  -4   1    1.09    0.16
  10   3  -1    0.79    0.15
  10   3  -1    0.48    0.14
  10   3  -1    0.59    0.14
 -10  -3   1    0.64    0.07
 -10  -3   1    0.62    0.16
   9   3  -1    2.25    0.19
   9   3  -1    2.33    0.20
   9   3  -1    1.92    0.19
  -9  -3   1    2.16    0.22
  -9  -3   1    2.21    0.12
   8   3  -1    5.24    0.27
   8   3  -1    5.84    0.29
   8   3  -1    5.92    0.28
  -8  -3   1    4.98    0.29
  -8  -3   1    5.72    0.20
   7   3  -1    3.19    0.20
   7   3  -1    3.76    0.21
   7   3  -1    3.76    0.20
  -7  -3   1    3.64    0.22
  -7  -3   1    3.47    0.14
   6   3  -1    5.86    0.27
   6   3  -1    5.88    0.27
   6   3  -1    5.85    0.26
  -6  -3   1    6.06    0.20
  -6  -3   1    6.10    0.28
   5   3  -1    0.58    0.08
   5   3  -1    0.93    0.09
   5   3  -1    0.50    0.08
  -5  -3   1    0.53    0.06
  -5  -3   1    0.70    0.09
  -5  -3   1    0.57    0.05
   4   3  -1    5.92    0.24
   4   3  -1    5.53    0.23
   4   3  -1    5.44    0.24
  -4  -3   1    5.90    0.23
  -4  -3   1    5.39    0.24
  -4  -3   1    5.44    0.19
  -3  -3   1    3.47    0.15
  -3  -3   1    3.32    0.12
  -3  -3   1    2.98    0.13
  -2  -3   1    2.59    0.10
  -2  -3   1    2.56    0.11
  -2  -3   1    2.69    0.12
  -1  -3   1    2.63    0.11
  -1  -3   1    2.60    0.12
   0   3  -1   49.73    1.76
   0  -3   1   52.54    1.73
   0  -3   1   53.03    1.82
  -1   3  -1   86.55    2.72
   1  -3   1   94.58    3.14
   1  -3   1   88.12    2.97
  -2   3  -1  137.49    4.06
  -2   3  -1  128.26    4.45
   2  -3   1  137.65    4.70
  -3   3  -1  103.49    3.10
  -3   3  -1  104.81    3.10
   3  -3   1   99.20    3.60
   4  -3   1   11.86    0.44
   4  -3   1   12.29    0.44
   4  -3   1   12.29    0.48
   5  -3   1    9.59    0.39
   5  -3   1    9.12    0.35
   5  -3   1    8.88    0.35
   6  -3   1    6.37    0.26
   6  -3   1    6.72    0.28
   6  -3   1    6.09    0.30
   7  -3   1    0.28    0.08
   7  -3   1    0.25    0.07
   8  -3   1    1.62    0.15
   8  -3   1    1.84    0.14
   9  -3   1    0.48    0.12
   9  -3   1    0.35    0.10
  10  -3   1    1.13    0.16
  10  -3   1    0.98    0.13
  10   2  -1    0.07    0.12
  10   2  -1    0.19    0.12
 -10  -2   1    0.08    0.14
 -10  -2   1    0.16    0.06
   9   2  -1   -0.10    0.10
   9   2  -1   -0.05    0.10
   9   2  -1   -0.22    0.09
  -9  -2   1    0.02    0.04
  -9  -2   1   -0.06    0.12
   8   2  -1    1.54    0.14
   8   2  -1    1.44    0.14
   8   2  -1    1.44    0.14
  -8  -2   1    1.26    0.08
  -8  -2   1    1.19    0.16
   7   2  -1    2.54    0.16
   7   2  -1    2.41    0.16
   7   2  -1    2.28    0.16
  -7  -2   1    2.41    0.09
  -7  -2   1    2.36    0.19
   6   2  -1    4.25    0.20
   6   2  -1    3.73    0.19
   6   2  -1    4.13    0.19
  -6  -2   1    3.85    0.13
  -6  -2   1    3.64    0.21
   5   2  -1    0.14    0.06
   5   2  -1    0.04    0.06
   5   2  -1    0.16    0.06
  -5  -2   1    0.12    0.02
  -5  -2   1    0.17    0.04
  -5  -2   1    0.10    0.07
  -5  -2   1    0.11    0.02
   4   2  -1  185.02    6.17
  -4  -2   1  183.93    6.19
  -4  -2   1  190.90    5.70
  -4  -2   1  190.29    6.56
  -4  -2   1  193.27    5.70
  -3  -2   1  205.00    6.90
  -3  -2   1  192.45    6.00
   2   2  -1   33.48    1.17
  -2  -2   1   34.24    1.17
  -2  -2   1   32.38    1.02
   1   2  -1   18.02    0.65
  -1  -2   1   18.52    0.65
  -1   2  -1    2.53    0.09
   3  -2   1   13.30    0.50
   4  -2   1   40.60    1.37
   4  -2   1   41.18    1.46
   5  -2   1   58.55    2.02
   5  -2   1   59.02    2.10
   5  -2   1   59.22    1.96
  -6   2  -1   20.86    0.81
   6  -2   1   22.12    0.77
   6  -2   1   21.72    0.82
   6  -2   1   22.33    0.77
   7  -2   1    2.26    0.15
   7  -2   1    2.26    0.13
   8  -2   1    0.06    0.07
   8  -2   1    0.10    0.08
   9  -2   1    0.04    0.10
   9  -2   1   -0.03    0.08
  10  -2   1   -0.14    0.10
  10  -2   1   -0.01    0.09
  10   1  -1    0.54    0.14
  10   1  -1    0.38    0.12
 -10  -1   1    0.30    0.16
   9   1  -1    0.14    0.10
   9   1  -1    0.22    0.10
  -9  -1   1    0.14    0.12
   8   1  -1   -0.02    0.08
   8   1  -1   -0.07    0.08
   8   1  -1   -0.06    0.07
  -8  -1   1    0.03    0.10
   7   1  -1   -0.01    0.06
   7   1  -1    0.03    0.07
   7   1  -1    0.01    0.06
  -7  -1   1   -0.01    0.07
   6   1  -1    0.13    0.06
   6   1  -1    0.20    0.06
   6   1  -1    0.15    0.06
  -6  -1   1    0.24    0.08
   5   1  -1    0.96    0.07
   5   1  -1    0.88    0.08
  -5  -1   1    0.71    0.06
  -5  -1   1    0.94    0.10
   4   1  -1   86.35    2.90
  -4  -1   1   89.57    2.92
  -4  -1   1   88.23    3.07
   3   1  -1  137.99    4.94
  -3  -1   1  142.02    4.94
  -3  -1   1  146.54    4.94
   2   1  -1  580.43   21.92
  -2  -1   1  646.19   19.05
  -2  -1   1  656.13   21.93
  -2  -1   1  641.79   21.94
  -1   1  -1  103.29    3.60
   3  -1   1    1.49    0.09
  -4   1  -1   10.11    0.39
   4  -1   1   10.28    0.40
  -5   1  -1   10.98    0.43
   5  -1   1   11.37    0.44
   5  -1   1   10.97    0.41
  -6   1  -1   27.43    0.90
  -6   1  -1   28.20    1.03
   6  -1   1   29.30    1.04
   6  -1   1   27.62    0.97
   7  -1   1    4.46    0.19
   7  -1   1    4.87    0.23
   8  -1   1    2.26    0.16
   8  -1   1    2.57    0.14
   9  -1   1    6.01    0.26
   9  -1   1    5.86    0.28
 -10   1  -1    1.06    0.18
  10  -1   1    0.80    0.14
  10  -1   1    0.84    0.12
  10   0  -1    2.31    0.20
  10   0  -1    2.30    0.19
 -10   0   1    2.35    0.23
   9   0  -1    4.82    0.25
   9   0  -1    4.58    0.26
  -9   0   1    4.71    0.29
   8   0  -1    3.88    0.21
   8   0  -1    4.09    0.22
  -8   0   1    4.22    0.25
   7   0  -1    0.16    0.07
   7   0  -1    0.09    0.07
   7   0  -1    0.20    0.08
   6   0  -1    0.82    0.09
   6   0  -1    0.89    0.10
   6   0  -1    0.81    0.08
   5   0  -1    0.23    0.05
   5   0  -1    0.30    0.06
   5   0  -1    0.27    0.05
  -5   0   1    0.32    0.05
   4   0  -1    1.47    0.09
   4   0  -1    1.34    0.10
  -4   0   1    1.48    0.08
   3   0  -1   22.38    0.79
  -3   0   1   22.33    0.79
  -3   0   1   21.85    0.79
  -2   0   1  925.14   33.76
  -2   0   1 1000.00   33.81
   0   0   1   68.49    2.42
  -1   0  -1  185.35    6.47
  -2   0  -1   21.56    0.76
  -2   0  -1   21.05    0.76
  -3   0  -1    0.24    0.04
   3   0   1    0.20    0.04
  -4   0  -1    0.18    0.04
   4   0   1    0.15    0.05
  -5   0  -1    0.00    0.04
   5   0   1    0.16    0.05
   5   0   1    0.04    0.05
  -6   0  -1    4.70    0.16
  -6   0  -1    4.45    0.21
   6   0   1    4.13    0.21
   6   0   1    4.74    0.21
   6   0   1    5.02    0.23
   7   0   1   -0.02    0.07
   7   0   1    0.07    0.06
  -8   0  -1    4.53    0.26
   8   0   1    4.48    0.20
   8   0   1    4.34    0.23
  -9   0  -1    3.97    0.26
   9   0   1    4.10    0.23
   9   0   1    3.82    0.20
 -10   0  -1    4.11    0.28
  10   0   1    3.80    0.25
  10   0   1    3.94    0.22
  10  -1  -1    2.04    0.20
  10  -1  -1    2.07    0.17
 -10   1   1    2.05    0.23
   9  -1  -1    4.49    0.24
   9  -1  -1    4.42    0.25
   8  -1  -1    6.27    0.29
   8  -1  -1    5.91    0.27
   7  -1  -1    7.14    0.30
   7  -1  -1    7.80    0.32
   6  -1  -1   18.69    0.65
   6  -1  -1   17.75    0.65
   5  -1  -1   12.99    0.48
   5  -1  -1   13.01    0.48
   5  -1  -1   13.75    0.50
  -5   1   1   12.80    0.49
   4  -1  -1    2.04    0.11
   4  -1  -1    2.18    0.11
   3  -1  -1    6.20    0.24
  -2   1   1   82.58    2.88
  -1   1   1   35.97    1.26
   0  -1  -1  155.93    5.31
   0   1   1  163.72    5.58
   1   1   1   77.78    2.71
  -2  -1  -1  119.82    4.14
  -2  -1  -1  117.05    4.14
   2   1   1  120.05    4.14
  -3  -1  -1    0.28    0.04
   3   1   1    0.19    0.04
  -4  -1  -1   23.67    0.86
   4   1   1   23.99    0.86
  -5  -1  -1    9.18    0.37
  -5  -1  -1    9.93    0.38
   5   1   1    9.69    0.37
   5   1   1    9.16    0.35
  -6  -1  -1    0.25    0.05
  -6  -1  -1    0.26    0.08
   6   1   1    0.28    0.04
   6   1   1    0.23    0.06
   6   1   1    0.19    0.06
   6   1   1    0.25    0.06
  -7  -1  -1    0.07    0.08
   7   1   1    0.15    0.05
   7   1   1    0.08    0.07
   7   1   1    0.12    0.07
  -8  -1  -1    0.40    0.11
   8   1   1    0.27    0.09
   8   1   1    0.37    0.07
   8   1   1    0.56    0.10
  -9  -1  -1    0.35    0.13
   9   1   1    0.24    0.11
   9   1   1    0.24    0.09
 -10  -1  -1    2.44    0.24
  10   1   1    1.94    0.16
  10   1   1    2.04    0.19
  10  -2  -1    0.40    0.12
  10  -2  -1    0.10    0.12
   9  -2  -1    0.49    0.12
   9  -2  -1    0.40    0.11
   8  -2  -1    2.20    0.16
   8  -2  -1    2.06    0.16
   7  -2  -1    0.89    0.11
   7  -2  -1    0.82    0.10
   6  -2  -1   32.32    1.11
   6  -2  -1   32.93    1.13
   6  -2  -1   31.70    1.16
  -6   2   1   31.23    1.16
   5  -2  -1  100.59    3.55
   5  -2  -1  101.39    3.34
   5  -2  -1  101.74    3.47
   4  -2  -1   48.55    1.70
   4  -2  -1   47.29    1.60
   3  -2  -1   13.82    0.51
  -2   2   1   12.83    0.40
   1  -2  -1  401.89   13.44
  -1  -2  -1  697.34   26.43
   1   2   1  822.03   26.44
  -2  -2  -1   37.62    1.30
  -2  -2  -1   36.23    1.12
  -3  -2  -1   67.41    2.36
  -4  -2  -1   87.34    3.05
  -4  -2  -1   88.58    2.88
   4   2   1   85.18    2.86
  -5  -2  -1   19.43    0.68
  -5  -2  -1   18.71    0.69
   5   2   1   17.47    0.67
   5   2   1   19.30    0.66
   5   2   1   18.65    0.66
  -6  -2  -1    7.78    0.31
  -6  -2  -1    7.56    0.33
   6   2   1    7.50    0.32
   6   2   1    7.60    0.30
   6   2   1    7.67    0.31
  -7  -2  -1    1.96    0.17
   7   2   1    1.97    0.13
   7   2   1    1.94    0.15
   7   2   1    2.27    0.15
  -8  -2  -1    0.56    0.13
   8   2   1    0.39    0.10
   8   2   1    0.52    0.09
   8   2   1    0.59    0.11
  -9  -2  -1    0.18    0.13
   9   2   1    0.53    0.12
   9   2   1    0.39    0.11
   9   2   1    0.28    0.09
 -10  -2  -1   -0.06    0.13
  10   2   1    0.00    0.11
  10   2   1    0.03    0.10
  10  -3  -1    0.35    0.12
  10  -3  -1    0.65    0.14
   9  -3  -1   -0.02    0.09
   9  -3  -1    0.06    0.10
  -9   3   1   -0.03    0.04
   8  -3  -1    0.08    0.09
   8  -3  -1    0.09    0.09
  -8   3   1    0.04    0.03
   7  -3  -1    0.15    0.08
   7  -3  -1    0.19    0.08
  -7   3   1    0.15    0.03
   6  -3  -1   12.84    0.51
   6  -3  -1   12.68    0.49
   6  -3  -1   12.47    0.49
  -6   3   1   13.60    0.40
   5  -3  -1   25.11    0.94
   5  -3  -1   25.98    0.89
   5  -3  -1   26.14    0.91
  -5   3   1   25.40    0.78
   4  -3  -1   69.45    2.40
   4  -3  -1   67.30    2.25
  -4   3   1   68.31    2.06
  -4   3   1   66.21    2.05
   3  -3  -1   71.62    2.45
   3  -3  -1   76.74    2.61
  -3   3   1   74.55    2.25
   2  -3  -1   64.88    2.28
  -2   3   1   64.75    1.97
   1  -3  -1   51.08    2.08
   1  -3  -1   66.94    1.97
  -1   3   1   56.36    1.80
  -1   3   1   62.31    2.01
   0  -3  -1   22.74    0.88
   0  -3  -1   26.42    0.83
  -1  -3  -1   43.76    1.52
  -1  -3  -1   45.08    1.57
  -1  -3  -1   44.84    1.49
  -2  -3  -1    4.40    0.15
  -2  -3  -1    4.57    0.19
  -3  -3  -1    5.18    0.17
  -3  -3  -1    5.29    0.22
  -4  -3  -1    4.89    0.20
  -4  -3  -1    4.81    0.21
  -4  -3  -1    4.85    0.16
  -4  -3  -1    4.52    0.16
   4   3   1    4.64    0.20
   4   3   1    4.45    0.19
   4   3   1    4.73    0.21
  -5  -3  -1   12.23    0.47
  -5  -3  -1   12.85    0.39
  -5  -3  -1   12.74    0.39
  -5  -3  -1   12.51    0.48
   5   3   1   12.47    0.47
   5   3   1   12.74    0.46
   5   3   1   12.46    0.48
  -6  -3  -1    7.97    0.32
  -6  -3  -1    7.99    0.33
   6   3   1    7.05    0.31
   6   3   1    7.62    0.32
   6   3   1    7.44    0.31
  -7  -3  -1    5.78    0.28
   7   3   1    5.98    0.28
   7   3   1    5.60    0.26
   7   3   1    5.67    0.26
  -8  -3  -1    8.18    0.39
  -8  -3  -1    8.57    0.27
   8   3   1    8.78    0.36
   8   3   1    8.61    0.37
   8   3   1    7.93    0.36
  -9  -3  -1    2.86    0.23
   9   3   1    2.89    0.20
   9   3   1    2.43    0.19
   9   3   1    2.68    0.20
 -10  -3  -1    0.65    0.16
  10   3   1    0.53    0.14
  10   3   1    0.79    0.15
  10   3   1    0.73    0.13
  10  -4  -1    1.19    0.17
  10  -4  -1    1.13    0.16
 -10   4   1    1.27    0.10
   9  -4  -1    1.31    0.15
   9  -4  -1    1.12    0.15
  -9   4   1    1.39    0.10
   8  -4  -1    5.10    0.26
   8  -4  -1    4.80    0.26
  -8   4   1    4.74    0.18
   7  -4  -1    2.69    0.17
   7  -4  -1    2.59    0.18
  -7   4   1    2.72    0.12
   6  -4  -1    0.25    0.08
   6  -4  -1    0.28    0.08
   6  -4  -1    0.23    0.08
  -6   4   1    0.20    0.04
   5  -4  -1    5.15    0.24
   5  -4  -1    5.68    0.26
   5  -4  -1    5.56    0.24
  -5   4   1    5.27    0.19
   4  -4  -1    6.09    0.26
   4  -4  -1    6.21    0.27
   4  -4  -1    6.03    0.25
  -4   4   1    6.17    0.21
   3  -4  -1    0.39    0.06
   3  -4  -1    0.38    0.06
   3  -4  -1    0.36    0.06
  -3   4   1    0.34    0.04
   2  -4  -1   86.16    2.92
   2  -4  -1   81.22    2.73
  -2   4   1   78.74    2.82
  -2   4   1   85.97    2.52
   1  -4  -1  184.54    6.26
   1  -4  -1  178.15    5.97
   1  -4  -1  180.95    5.78
  -1   4   1  182.06    5.43
  -1   4   1  172.38    6.08
   0  -4  -1   91.89    3.14
   0  -4  -1   89.82    2.71
   0  -4  -1   87.93    2.97
   0  -4  -1   88.20    3.03
   0   4   1   91.50    2.72
   0   4   1   87.13    3.04
  -1  -4  -1   38.90    1.35
  -1  -4  -1   36.81    1.30
  -1  -4  -1   37.38    1.16
  -1  -4  -1   38.01    1.27
   1   4   1   38.40    1.17
  -2  -4  -1   33.79    1.16
  -2  -4  -1   34.32    1.21
  -2  -4  -1   33.21    1.04
  -3  -4  -1    8.61    0.28
  -3  -4  -1    8.71    0.31
  -3  -4  -1    8.61    0.34
   3   4   1    8.13    0.32
  -4  -4  -1    2.78    0.15
  -4  -4  -1    2.88    0.15
  -4  -4  -1    2.93    0.11
   4   4   1    2.84    0.16
   4   4   1    2.80    0.14
   4   4   1    2.57    0.14
  -5  -4  -1    1.04    0.11
  -5  -4  -1    1.13    0.10
  -5  -4  -1    0.99    0.07
   5   4   1    1.01    0.09
   5   4   1    1.16    0.11
   5   4   1    0.98    0.10
  -6  -4  -1    0.02    0.07
  -6  -4  -1   -0.02    0.03
  -6  -4  -1   -0.03    0.05
   6   4   1   -0.15    0.07
   6   4   1    0.08    0.06
   6   4   1   -0.01    0.07
  -7  -4  -1    3.16    0.21
  -7  -4  -1    3.24    0.13
   7   4   1    3.06    0.20
   7   4   1    3.28    0.19
   7   4   1    3.24    0.19
  -8  -4  -1    4.59    0.17
  -8  -4  -1    4.03    0.26
   8   4   1    4.26    0.24
   8   4   1    4.27    0.25
   8   4   1    4.69    0.24
  -9  -4  -1    4.52    0.28
  -9  -4  -1    4.37    0.18
   9   4   1    4.24    0.27
   9   4   1    4.98    0.27
   9   4   1    4.66    0.26
 -10  -4  -1    2.35    0.24
 -10  -4  -1    2.82    0.14
  10   4   1    2.76    0.23
  10   4   1    2.51    0.21
  10   4   1    2.80    0.22
   9  -5  -1    1.84    0.18
   9  -5  -1    2.00    0.19
  -9   5   1    1.89    0.13
   8  -5  -1    2.14    0.19
   8  -5  -1    2.28    0.19
  -8   5   1    2.38    0.13
   7  -5  -1    5.93    0.29
   7  -5  -1    5.73    0.29
  -7   5   1    5.94    0.22
   6  -5  -1   11.12    0.48
   6  -5  -1   11.06    0.45
   6  -5  -1   11.85    0.46
  -6   5   1   11.42    0.38
   5  -5  -1    6.65    0.30
   5  -5  -1    6.95    0.32
   5  -5  -1    6.77    0.29
  -5   5   1    6.82    0.24
   4  -5  -1    4.25    0.22
   4  -5  -1    4.49    0.23
   4  -5  -1    5.18    0.21
  -4   5   1    4.44    0.17
   3  -5  -1    0.00    0.05
   3  -5  -1   -0.04    0.05
   3  -5  -1   -0.02    0.05
  -3   5   1    0.01    0.03
  -3   5   1   -0.03    0.03
   2  -5  -1    4.75    0.20
   2  -5  -1    4.75    0.18
   2  -5  -1    4.95    0.23
  -2   5   1    4.89    0.18
  -2   5   1    4.83    0.19
   1  -5  -1   12.00    0.40
   1  -5  -1   11.36    0.37
   1  -5  -1   11.73    0.45
   1  -5  -1   11.23    0.41
   1  -5  -1   11.43    0.40
  -1   5   1   11.56    0.38
  -1   5   1   11.31    0.42
   0  -5  -1   80.66    2.81
   0  -5  -1   81.24    2.42
   0  -5  -1   84.16    2.66
   0  -5  -1   77.09    2.58
   0  -5  -1   77.48    2.71
   0  -5  -1   77.74    2.63
   0   5   1   77.18    2.71
   0   5   1   81.02    2.43
  -1  -5  -1   30.61    1.11
  -1  -5  -1   30.81    1.03
  -1  -5  -1   29.37    1.05
  -1  -5  -1   31.72    0.95
  -1  -5  -1   30.97    1.04
   1   5   1   29.64    1.05
   1   5   1   30.29    0.95
  -2  -5  -1   11.09    0.41
  -2  -5  -1   11.80    0.40
  -2  -5  -1   11.02    0.37
  -2  -5  -1   11.01    0.41
  -2  -5  -1   11.08    0.44
  -3  -5  -1   11.85    0.44
  -3  -5  -1   12.14    0.47
  -3  -5  -1   12.18    0.39
  -3  -5  -1   12.20    0.45
   3   5   1   11.92    0.47
  -4  -5  -1   11.44    0.42
  -4  -5  -1   11.39    0.38
  -4  -5  -1   11.83    0.46
  -4  -5  -1   11.47    0.44
   4   5   1   11.73    0.46
   4   5   1   11.80    0.43
   4   5   1   11.62    0.44
  -5  -5  -1    6.91    0.26
  -5  -5  -1    6.96    0.24
  -5  -5  -1    7.04    0.30
  -5  -5  -1    6.67    0.30
   5   5   1    6.52    0.28
   5   5   1    6.95    0.31
   5   5   1    6.96    0.30
  -6  -5  -1    0.06    0.08
  -6  -5  -1    0.16    0.05
   6   5   1    0.11    0.09
   6   5   1    0.10    0.07
   6   5   1    0.18    0.08
  -7  -5  -1    0.02    0.04
  -7  -5  -1   -0.11    0.08
   7   5   1    0.02    0.08
   7   5   1    0.01    0.09
   7   5   1   -0.04    0.08
  -8  -5  -1    0.30    0.06
  -8  -5  -1    0.33    0.12
   8   5   1    0.21    0.12
   8   5   1    0.34    0.11
   8   5   1    0.27    0.11
  -9  -5  -1    1.06    0.17
  -9  -5  -1    1.11    0.09
   9   5   1    0.99    0.15
   9   5   1    1.37    0.17
   9   5   1    1.28    0.16
 -10  -5  -1    0.51    0.08
 -10  -5  -1    0.58    0.16
  10   5   1    0.56    0.16
  10   5   1    0.82    0.15
  10   5   1    0.76    0.16
   9  -6  -1    0.28    0.13
   9  -6  -1    0.11    0.11
  -9   6   1    0.14    0.07
   8  -6  -1    2.54    0.21
   8  -6  -1    2.17    0.19
  -8   6   1    2.25    0.14
   7  -6  -1    7.06    0.33
   7  -6  -1    6.04    0.30
  -7   6   1    6.33    0.25
   6  -6  -1    8.12    0.36
   6  -6  -1    8.27    0.35
   6  -6  -1    7.35    0.37
  -6   6   1    7.78    0.29
   5  -6  -1   26.25    0.94
   5  -6  -1   25.13    0.90
   5  -6  -1   26.34    0.97
  -5   6   1   24.32    0.81
   4  -6  -1   20.75    0.77
   4  -6  -1   22.08    0.81
   4  -6  -1   22.81    0.84
  -4   6   1   21.22    0.70
  -4   6   1   22.24    0.77
   3  -6  -1   10.73    0.43
   3  -6  -1   10.47    0.40
   3  -6  -1   10.43    0.44
  -3   6   1   10.50    0.36
  -3   6   1   10.77    0.39
   2  -6  -1    4.97    0.23
   2  -6  -1    4.89    0.19
   2  -6  -1    5.07    0.18
   2  -6  -1    4.76    0.24
   2  -6  -1    5.26    0.22
  -2   6   1    5.03    0.19
  -2   6   1    4.93    0.20
   1  -6  -1    0.90    0.08
   1  -6  -1    0.87    0.06
   1  -6  -1    0.73    0.07
   1  -6  -1    0.75    0.09
   1  -6  -1    0.82    0.06
   1  -6  -1    0.75    0.06
  -1   6   1    0.91    0.07
  -1   6   1    0.86    0.07
   0  -6  -1    0.02    0.04
   0  -6  -1    0.17    0.05
   0  -6  -1    0.20    0.04
   0  -6  -1    0.08    0.03
   0  -6  -1    0.10    0.03
   0  -6  -1    0.01    0.05
   0   6   1    0.07    0.04
   0   6   1    0.04    0.03
  -1  -6  -1    0.88    0.07
  -1  -6  -1    0.98    0.09
  -1  -6  -1    0.92    0.07
  -1  -6  -1    0.99    0.10
  -1  -6  -1    0.93    0.07
  -1  -6  -1    0.88    0.08
  -1  -6  -1    0.88    0.07
   1   6   1    1.14    0.08
   1   6   1    1.06    0.08
  -2  -6  -1    1.63    0.11
  -2  -6  -1    1.50    0.09
  -2  -6  -1    1.45    0.10
  -2  -6  -1    1.50    0.11
  -2  -6  -1    1.47    0.10
  -2  -6  -1    1.60    0.12
   2   6   1    1.39    0.10
  -3  -6  -1   16.43    0.58
  -3  -6  -1   15.82    0.58
  -3  -6  -1   16.32    0.61
  -3  -6  -1   16.54    0.52
  -3  -6  -1   15.36    0.57
   3   6   1   15.60    0.58
   3   6   1   16.22    0.54
   3   6   1   15.11    0.62
  -4  -6  -1   16.63    0.60
  -4  -6  -1   16.78    0.61
  -4  -6  -1   17.00    0.54
  -4  -6  -1   16.76    0.64
   4   6   1   16.04    0.64
  -5  -6  -1    8.37    0.35
  -5  -6  -1    8.08    0.35
  -5  -6  -1    8.43    0.29
   5   6   1    7.60    0.34
   5   6   1    7.91    0.36
  -6  -6  -1    2.25    0.12
  -6  -6  -1    2.28    0.13
  -6  -6  -1    1.90    0.17
   6   6   1    1.88    0.17
   6   6   1    2.04    0.16
   6   6   1    2.11    0.16
  -7  -6  -1    0.61    0.13
  -7  -6  -1    0.64    0.08
   7   6   1    0.41    0.11
   7   6   1    0.53    0.12
   7   6   1    0.35    0.12
  -8  -6  -1    0.41    0.14
  -8  -6  -1    0.45    0.08
   8   6   1    0.61    0.14
   8   6   1    0.73    0.14
   8   6   1    0.61    0.13
  -9  -6  -1    0.09    0.13
  -9  -6  -1    0.05    0.07
   9   6   1   -0.13    0.11
   9   6   1    0.10    0.12
   9   6   1    0.00    0.12
   8  -7  -1   -0.05    0.12
   8  -7  -1   -0.01    0.10
  -8   7   1    0.05    0.07
   7  -7  -1    0.87    0.14
   7  -7  -1    0.83    0.14
  -7   7   1    0.76    0.09
   6  -7  -1    9.31    0.40
   6  -7  -1    8.74    0.43
   6  -7  -1    9.28    0.42
  -6   7   1    9.16    0.36
  -6   7   1    9.02    0.33
   5  -7  -1   19.68    0.80
   5  -7  -1   20.56    0.78
  -5   7   1   21.07    0.73
  -5   7   1   19.75    0.66
   4  -7  -1    5.25    0.25
   4  -7  -1    5.82    0.28
   4  -7  -1    5.32    0.27
  -4   7   1    5.02    0.21
  -4   7   1    4.89    0.23
   3  -7  -1   14.23    0.53
   3  -7  -1   13.54    0.56
   3  -7  -1   13.81    0.58
  -3   7   1   15.93    0.53
  -3   7   1   13.74    0.48
   2  -7  -1   16.78    0.56
   2  -7  -1   16.00    0.65
   2  -7  -1   16.68    0.63
   2  -7  -1   16.49    0.60
   2  -7  -1   16.06    0.56
  -2   7   1   16.57    0.60
  -2   7   1   16.11    0.54
   1  -7  -1   15.91    0.62
   1  -7  -1   16.64    0.63
   1  -7  -1   15.81    0.56
   1  -7  -1   15.85    0.58
   1  -7  -1   16.18    0.56
  -1   7   1   16.37    0.59
  -1   7   1   15.62    0.53
   0  -7  -1    7.90    0.31
   0  -7  -1    7.92    0.31
   0  -7  -1    7.75    0.32
   0  -7  -1    8.36    0.29
   0  -7  -1    7.94    0.35
   0   7   1    8.46    0.30
   0   7   1    8.53    0.32
  -1  -7  -1    3.22    0.19
  -1  -7  -1    3.63    0.17
  -1  -7  -1    3.21    0.17
  -1  -7  -1    3.24    0.16
  -1  -7  -1    3.52    0.15
  -1  -7  -1    3.10    0.15
   1   7   1    3.29    0.16
   1   7   1    3.50    0.15
  -2  -7  -1    5.37    0.27
  -2  -7  -1    5.95    0.22
  -2  -7  -1    5.80    0.24
  -2  -7  -1    5.87    0.22
  -2  -7  -1    5.50    0.25
  -2  -7  -1    6.05    0.24
  -2  -7  -1    5.66    0.26
   2   7   1    5.76    0.29
   2   7   1    6.36    0.25
  -3  -7  -1    0.03    0.05
  -3  -7  -1   -0.04    0.06
  -3  -7  -1    0.10    0.05
  -3  -7  -1    0.18    0.06
  -3  -7  -1    0.06    0.04
  -3  -7  -1   -0.05    0.06
   3   7   1   -0.07    0.05
   3   7   1   -0.06    0.08
   3   7   1    0.05    0.06
  -4  -7  -1    5.48    0.22
  -4  -7  -1    5.54    0.26
  -4  -7  -1    5.43    0.24
  -4  -7  -1    5.44    0.27
   4   7   1    5.34    0.26
   4   7   1    5.64    0.29
  -5  -7  -1    6.92    0.29
  -5  -7  -1    6.58    0.31
  -5  -7  -1    6.88    0.31
  -5  -7  -1    7.05    0.26
   5   7   1    6.48    0.31
   5   7   1    6.60    0.33
  -6  -7  -1    0.39    0.07
  -6  -7  -1    0.46    0.11
  -6  -7  -1    0.41    0.08
   6   7   1    0.46    0.13
   6   7   1    0.52    0.12
  -7  -7  -1    2.99    0.15
  -7  -7  -1    2.67    0.22
  -7  -7  -1    2.87    0.18
   7   7   1    3.41    0.22
   7   7   1    2.46    0.22
  -8  -7  -1    2.05    0.14
  -8  -7  -1    2.30    0.14
  -8  -7  -1    2.52    0.22
   8   7   1    2.28    0.20
   8   7   1    2.57    0.22
   8   7   1    2.23    0.22
  -9  -7  -1    0.58    0.10
  -9  -7  -1    0.29    0.15
   9   7   1    0.41    0.15
   9   7   1    0.48    0.15
   9   7   1    0.31    0.15
   8  -8  -1    0.37    0.15
   8  -8  -1    0.58    0.15
  -8   8   1    0.35    0.09
   7  -8  -1    0.72    0.15
   7  -8  -1    0.98    0.14
  -7   8   1    0.88    0.11
  -7   8   1    0.85    0.10
   6  -8  -1    0.28    0.12
   6  -8  -1    0.53    0.13
   6  -8  -1    0.31    0.12
  -6   8   1    0.25    0.07
  -6   8   1    0.24    0.08
   5  -8  -1    0.72    0.14
   5  -8  -1    1.02    0.14
   5  -8  -1    0.75    0.12
  -5   8   1    0.75    0.09
  -5   8   1    0.89    0.10
   4  -8  -1    2.11    0.18
   4  -8  -1    1.96    0.18
   4  -8  -1    1.69    0.16
  -4   8   1    1.68    0.12
  -4   8   1    2.04    0.13
   3  -8  -1    4.29    0.25
   3  -8  -1    4.69    0.25
   3  -8  -1    4.27    0.22
  -3   8   1    4.09    0.20
  -3   8   1    4.03    0.19
   2  -8  -1    6.52    0.30
   2  -8  -1    5.96    0.23
   2  -8  -1    5.97    0.27
   2  -8  -1    5.99    0.22
   2  -8  -1    6.09    0.31
  -2   8   1    5.41    0.26
  -2   8   1    5.95    0.24
   1  -8  -1   27.64    1.04
   1  -8  -1   27.79    1.02
   1  -8  -1   27.23    0.94
   1  -8  -1   27.18    0.96
   1  -8  -1   28.54    0.93
  -1   8   1   27.16    0.88
  -1   8   1   26.56    0.98
   0  -8  -1    2.94    0.19
   0  -8  -1    3.24    0.15
   0  -8  -1    2.86    0.17
   0  -8  -1    2.92    0.15
   0  -8  -1    2.99    0.17
   0   8   1    3.37    0.17
   0   8   1    3.04    0.15
  -1  -8  -1    7.95    0.31
  -1  -8  -1    8.04    0.31
  -1  -8  -1    7.55    0.35
  -1  -8  -1    7.64    0.28
  -1  -8  -1    7.46    0.32
  -1  -8  -1    7.32    0.31
   1   8   1    7.72    0.31
   1   8   1    8.17    0.31
  -2  -8  -1    9.14    0.39
  -2  -8  -1    8.87    0.32
  -2  -8  -1    8.93    0.35
  -2  -8  -1    9.01    0.37
  -2  -8  -1    8.57    0.35
   2   8   1    8.44    0.35
   2   8   1    9.38    0.41
  -3  -8  -1    2.86    0.17
  -3  -8  -1    2.58    0.17
  -3  -8  -1    2.70    0.16
  -3  -8  -1    2.56    0.14
  -3  -8  -1    2.73    0.18
  -3  -8  -1    3.06    0.15
   3   8   1    2.65    0.21
   3   8   1    2.78    0.16
   3   8   1    2.69    0.17
  -4  -8  -1    0.28    0.07
  -4  -8  -1    0.28    0.09
  -4  -8  -1    0.24    0.06
  -4  -8  -1    0.29    0.09
  -4  -8  -1    0.24    0.06
   4   8   1    0.30    0.11
   4   8   1    0.22    0.09
  -5  -8  -1    0.06    0.06
  -5  -8  -1    0.16    0.09
  -5  -8  -1    0.19    0.07
  -5  -8  -1    0.17    0.06
  -5  -8  -1    0.07    0.08
   5   8   1    0.22    0.10
   5   8   1   -0.03    0.11
  -6  -8  -1    0.07    0.07
  -6  -8  -1    0.04    0.10
  -6  -8  -1    0.08    0.06
  -6  -8  -1    0.11    0.07
   6   8   1    0.06    0.10
   6   8   1    0.07    0.12
  -7  -8  -1    3.41    0.19
  -7  -8  -1    4.12    0.26
  -7  -8  -1    3.76    0.21
   7   8   1    3.88    0.25
   7   8   1    3.49    0.27
  -8  -8  -1    0.34    0.09
  -8  -8  -1    0.44    0.15
  -8  -8  -1    0.20    0.10
   8   8   1    0.17    0.16
   8   8   1    0.71    0.16
  -9  -8  -1    0.66    0.12
  -9  -8  -1    0.69    0.17
  -9  -8  -1    0.78    0.11
   9   8   1    0.61    0.18
   9   8   1    0.87    0.18
   7  -9  -1    1.53    0.20
   7  -9  -1    2.03    0.20
  -7   9   1    1.62    0.14
  -7   9   1    1.62    0.15
   6  -9  -1    0.48    0.14
   6  -9  -1    0.48    0.13
  -6   9   1    0.40    0.09
  -6   9   1    0.40    0.09
   5  -9  -1    4.11    0.25
   5  -9  -1    3.70    0.24
  -5   9   1    3.79    0.21
  -5   9   1    3.78    0.19
   4  -9  -1    1.54    0.18
   4  -9  -1    1.89    0.19
   4  -9  -1    2.33    0.18
  -4   9   1    1.73    0.13
  -4   9   1    2.07    0.15
   3  -9  -1    0.16    0.08
   3  -9  -1    0.23    0.11
   3  -9  -1    0.19    0.10
  -3   9   1    0.21    0.07
  -3   9   1    0.18    0.07
   2  -9  -1    1.76    0.17
   2  -9  -1    1.50    0.17
   2  -9  -1    1.64    0.12
   2  -9  -1    1.99    0.15
  -2   9   1    1.88    0.13
  -2   9   1    1.88    0.14
   1  -9  -1    3.61    0.21
   1  -9  -1    3.76    0.24
   1  -9  -1    3.71    0.17
   1  -9  -1    3.95    0.19
  -1   9   1    3.76    0.20
  -1   9   1    3.59    0.18
   0  -9  -1    1.12    0.10
   0  -9  -1    1.35    0.12
   0  -9  -1    1.20    0.14
   0  -9  -1    1.36    0.13
   0   9   1    1.36    0.11
  -1  -9  -1    3.90    0.21
  -1  -9  -1    4.30    0.20
  -1  -9  -1    3.96    0.22
  -1  -9  -1    3.75    0.23
  -1  -9  -1    4.14    0.20
  -2  -9  -1    1.76    0.16
  -2  -9  -1    1.96    0.16
  -2  -9  -1    2.06    0.14
  -2  -9  -1    2.02    0.15
  -2  -9  -1    2.03    0.13
  -2  -9  -1    1.86    0.13
   2   9   1    2.27    0.15
  -3  -9  -1    7.94    0.34
  -3  -9  -1    8.18    0.33
  -3  -9  -1    7.39    0.32
  -3  -9  -1    8.23    0.38
  -3  -9  -1    8.10    0.35
  -3  -9  -1    7.92    0.30
   3   9   1    7.19    0.34
   3   9   1    7.99    0.32
   3   9   1    7.46    0.39
  -4  -9  -1    2.20    0.18
  -4  -9  -1    2.14    0.15
  -4  -9  -1    2.13    0.15
  -4  -9  -1    2.24    0.19
  -4  -9  -1    2.04    0.14
   4   9   1    2.35    0.17
   4   9   1    2.25    0.22
  -5  -9  -1    1.80    0.13
  -5  -9  -1    1.44    0.16
  -5  -9  -1    1.50    0.13
  -5  -9  -1    2.04    0.17
   5   9   1    1.84    0.17
   5   9   1    2.03    0.21
  -6  -9  -1    0.48    0.09
  -6  -9  -1    0.70    0.11
  -6  -9  -1    0.62    0.14
   6   9   1    0.50    0.13
   6   9   1    0.61    0.16
  -7  -9  -1   -0.01    0.09
  -7  -9  -1    0.04    0.08
  -7  -9  -1   -0.01    0.12
   7   9   1   -0.10    0.13
   7   9   1    0.06    0.11
  -8  -9  -1    0.11    0.10
  -8  -9  -1    0.16    0.09
  -8  -9  -1    0.00    0.13
   8   9   1   -0.05    0.15
   8   9   1   -0.06    0.13
   6 -10  -1    1.52    0.20
   6 -10  -1    1.37    0.18
  -6  10   1    1.36    0.13
  -6  10   1    1.39    0.14
   5 -10  -1    2.40    0.23
   5 -10  -1    2.49    0.21
  -5  10   1    2.52    0.17
  -5  10   1    2.65    0.18
   4 -10  -1    4.13    0.25
   4 -10  -1    4.11    0.27
  -4  10   1    3.78    0.21
  -4  10   1    4.62    0.24
   3 -10  -1    8.19    0.35
   3 -10  -1    7.82    0.38
  -3  10   1    7.46    0.34
  -3  10   1    7.12    0.31
   2 -10  -1    0.68    0.12
   2 -10  -1    0.49    0.12
  -2  10   1    0.79    0.10
  -2  10   1    0.58    0.10
   1 -10  -1    0.27    0.09
   1 -10  -1    0.33    0.11
   1 -10  -1    0.35    0.10
  -1  10   1    0.24    0.09
   0 -10  -1    0.87    0.14
   0 -10  -1    0.74    0.12
   0 -10  -1    0.89    0.11
   0  10   1    0.92    0.10
  -1 -10  -1   -0.07    0.08
  -1 -10  -1    0.05    0.06
  -1 -10  -1   -0.01    0.09
  -1 -10  -1   -0.06    0.08
  -2 -10  -1    4.17    0.26
  -2 -10  -1    4.66    0.24
  -2 -10  -1    4.01    0.22
  -2 -10  -1    4.11    0.23
  -3 -10  -1    3.88    0.24
  -3 -10  -1    3.46    0.24
  -3 -10  -1    4.19    0.20
  -3 -10  -1    3.73    0.23
  -3 -10  -1    4.26    0.22
   3  10   1    4.15    0.23
   3  10   1    3.72    0.21
  -4 -10  -1    0.53    0.13
  -4 -10  -1    0.63    0.10
  -4 -10  -1    0.54    0.13
  -4 -10  -1    0.54    0.10
   4  10   1    0.71    0.13
   4  10   1    0.74    0.17
  -5 -10  -1    2.47    0.18
  -5 -10  -1    3.03    0.21
  -5 -10  -1    2.38    0.16
   5  10   1    2.62    0.21
   5  10   1    2.23    0.25
  -6 -10  -1    0.74    0.11
  -6 -10  -1    0.75    0.12
  -6 -10  -1    1.03    0.16
   6  10   1    0.80    0.15
   6  10   1    0.70    0.18
  -7 -10  -1    0.88    0.17
  -7 -10  -1    0.55    0.11
  -7 -10  -1    0.66    0.12
   7  10   1    0.60    0.19
   7  10   1    0.59    0.14
   5 -11  -1    0.50    0.16
   5 -11  -1    0.47    0.13
  -5  11   1    0.64    0.12
  -5  11   1    0.50    0.11
   4 -11  -1    2.86    0.26
   4 -11  -1    3.29    0.24
  -4  11   1    3.33    0.21
  -4  11   1    2.77    0.19
   3 -11  -1    3.30    0.23
  -3  11   1    3.25    0.21
  -3  11   1    2.98    0.19
   2 -11  -1    1.11    0.15
  -2  11   1    0.93    0.13
   1 -11  -1    4.92    0.23
   1 -11  -1    4.49    0.27
  -1  11   1    4.33    0.25
   0 -11  -1    5.50    0.28
   0 -11  -1    5.08    0.26
  -1 -11  -1    1.11    0.15
  -1 -11  -1    0.87    0.13
  -2 -11  -1    0.06    0.10
  -2 -11  -1    0.02    0.10
  -2 -11  -1    0.00    0.07
  -3 -11  -1    0.31    0.12
  -3 -11  -1    0.27    0.11
  -3 -11  -1    0.28    0.09
   3  11   1   -0.03    0.11
   3  11   1    0.18    0.10
  -4 -11  -1    1.59    0.15
  -4 -11  -1    1.60    0.18
   4  11   1    1.57    0.17
  -5 -11  -1    0.57    0.15
  -5 -11  -1    0.61    0.11
  -5 -11  -1    0.53    0.11
   5  11   1    0.67    0.14
  -6 -11  -1    0.12    0.10
  -6 -11  -1    0.30    0.10
  -6 -11  -1    0.41    0.15
   6  11   1    0.41    0.14
   6  11   1    0.27    0.19
   4 -12  -1    0.16    0.12
  -4  12   1    0.17    0.10
  -4  12   1    0.24    0.11
   3 -12  -1    1.41    0.17
  -3  12   1    1.02    0.15
   2 -12  -1    1.23    0.16
  -2  12   1    1.26    0.15
   1 -12  -1    0.95    0.12
   1 -12  -1    1.04    0.15
  -1  12   1    0.78    0.13
   0 -12  -1    1.21    0.16
   0 -12  -1    1.28    0.15
  -1 -12  -1    1.78    0.19
  -1 -12  -1    1.97    0.18
  -2 -12  -1    0.90    0.14
  -2 -12  -1    0.73    0.15
  -3 -12  -1    0.32    0.13
  -3 -12  -1    0.26    0.10
  -3 -12  -1    0.29    0.13
   3  12   1    0.37    0.12
  -4 -12  -1    0.27    0.13
  -4 -12  -1    0.24    0.11
  -4 -12  -1    0.47    0.14
   4  12   1    0.27    0.13
  -5 -12  -1   -0.03    0.10
  -5 -12  -1   -0.03    0.13
   5  12   1   -0.09    0.12
   2 -13  -1    0.06    0.12
  -2  13   1    0.02    0.11
   1 -13  -1    0.46    0.15
   0 -13  -1    0.28    0.14
   0 -13  -1    0.08    0.11
  -1 -13  -1    0.44    0.14
  -1 -13  -1    0.29    0.13
  -2 -13  -1    0.40    0.14
  -2 -13  -1    0.56    0.14
  -3 -13  -1    0.65    0.15
  -3 -13  -1    0.69    0.16
   3  13   1    0.69    0.15
  -2 -13   2    0.54    0.15
  -2 -13   2    0.49    0.15
  -1 -13   2    0.45    0.15
  -1 -13   2    0.33    0.13
   0 -13   2    0.36    0.15
   1 -13   2   -0.01    0.13
   4  12  -2    0.43    0.11
   4  12  -2    0.45    0.14
  -4 -12   2    0.28    0.13
  -4 -12   2    0.19    0.14
  -4 -12   2    0.15    0.11
   3  12  -2    1.18    0.16
  -3 -12   2    0.94    0.17
  -3 -12   2    1.12    0.16
  -2 -12   2    2.40    0.20
  -2 -12   2    2.34    0.23
  -1 -12   2    1.19    0.15
  -1 -12   2    1.26    0.17
   0 -12   2    0.96    0.16
  -1  12  -2    1.15    0.14
   1 -12   2    0.66    0.15
  -2  12  -2    1.20    0.16
   2 -12   2    1.29    0.17
  -3  12  -2    0.21    0.11
   3 -12   2    0.23    0.13
  -4  12  -2    0.50    0.12
  -4  12  -2    0.50    0.11
   4 -12   2    0.31    0.16
   4 -12   2    0.54    0.15
   6  11  -2    0.15    0.14
  -6 -11   2    0.01    0.09
  -6 -11   2    0.04    0.10
  -6 -11   2    0.04    0.12
   5  11  -2    0.03    0.12
  -5 -11   2    0.13    0.14
  -5 -11   2    0.06    0.10
   4  11  -2    0.11    0.10
   4  11  -2   -0.07    0.11
  -4 -11   2    0.07    0.09
  -4 -11   2    0.09    0.11
  -4 -11   2    0.17    0.11
   3  11  -2    0.52    0.12
   3  11  -2    0.52    0.12
  -3 -11   2    0.54    0.13
  -3 -11   2    0.40    0.10
  -3 -11   2    0.31    0.12
  -2 -11   2    0.13    0.11
  -2 -11   2    0.16    0.11
  -1 -11   2    1.41    0.15
  -1 -11   2    1.43    0.17
   0  11  -2    3.15    0.21
   0 -11   2    3.73    0.24
   0 -11   2    3.51    0.21
  -1  11  -2    2.44    0.19
   1 -11   2    2.56    0.21
  -2  11  -2    1.30    0.13
  -2  11  -2    1.57    0.15
   2 -11   2    1.58    0.17
  -3  11  -2    1.80    0.15
  -3  11  -2    1.31    0.14
   3 -11   2    1.48    0.17
   3 -11   2    1.89    0.21
  -4  11  -2    1.38    0.14
  -4  11  -2    1.45    0.15
   4 -11   2    1.65    0.18
   4 -11   2    1.60    0.20
  -5  11  -2    0.15    0.09
  -5  11  -2    0.10    0.10
   5 -11   2    0.12    0.12
   5 -11   2    0.06    0.14
   7  10  -2    0.14    0.17
   7  10  -2    0.32    0.15
  -7 -10   2    0.16    0.14
  -7 -10   2    0.16    0.10
  -7 -10   2    0.25    0.11
   6  10  -2    0.78    0.20
   6  10  -2    0.74    0.15
  -6 -10   2    0.72    0.11
  -6 -10   2    0.97    0.17
  -6 -10   2    0.72    0.12
   5  10  -2    1.27    0.21
   5  10  -2    1.42    0.17
  -5 -10   2    1.17    0.17
  -5 -10   2    0.98    0.13
  -5 -10   2    1.14    0.12
   4  10  -2    0.66    0.10
   4  10  -2    0.55    0.13
  -4 -10   2    0.48    0.09
  -4 -10   2    0.78    0.11
  -4 -10   2    0.85    0.15
   3  10  -2    0.18    0.10
   3  10  -2    0.32    0.10
  -3 -10   2    0.38    0.11
  -3 -10   2    0.30    0.09
  -3 -10   2    0.30    0.11
  -3 -10   2    0.34    0.11
   2  10  -2    0.78    0.12
  -2 -10   2    0.78    0.13
  -2 -10   2    1.05    0.15
  -2 -10   2    0.77    0.12
  -2 -10   2    0.81    0.10
  -1 -10   2   -0.04    0.09
  -1 -10   2    0.02    0.09
  -1 -10   2   -0.04    0.09
   0  10  -2   -0.06    0.07
   0 -10   2    0.04    0.09
   0 -10   2   -0.06    0.08
   0 -10   2   -0.07    0.08
  -1  10  -2    1.08    0.12
  -1  10  -2    1.35    0.12
   1 -10   2    1.12    0.09
   1 -10   2    1.14    0.15
   1 -10   2    0.97    0.13
  -2  10  -2    1.13    0.12
  -2  10  -2    1.18    0.12
   2 -10   2    1.01    0.16
   2 -10   2    1.28    0.14
  -3  10  -2    1.81    0.15
  -3  10  -2    1.53    0.14
   3 -10   2    2.11    0.18
   3 -10   2    1.99    0.20
  -4  10  -2    2.98    0.19
  -4  10  -2    2.75    0.17
   4 -10   2    2.99    0.20
   4 -10   2    3.07    0.24
  -5  10  -2    2.10    0.17
  -5  10  -2    1.96    0.16
   5 -10   2    2.46    0.23
   5 -10   2    2.22    0.20
  -6  10  -2    1.26    0.13
  -6  10  -2    1.49    0.15
   6 -10   2    1.35    0.19
   6 -10   2    1.08    0.16
   8   9  -2   -0.07    0.16
   8   9  -2    0.01    0.13
  -8  -9   2    0.16    0.11
  -8  -9   2    0.01    0.14
  -8  -9   2    0.07    0.09
   7   9  -2    0.13    0.16
   7   9  -2    0.09    0.13
  -7  -9   2    0.03    0.13
  -7  -9   2    0.14    0.08
  -7  -9   2    0.12    0.10
   6   9  -2    0.54    0.13
   6   9  -2    1.13    0.19
  -6  -9   2    0.61    0.10
  -6  -9   2    0.70    0.12
  -6  -9   2    0.55    0.14
   5   9  -2    0.86    0.18
   5   9  -2    0.99    0.15
  -5  -9   2    0.89    0.11
  -5  -9   2    0.94    0.11
  -5  -9   2    0.82    0.15
   4   9  -2    1.59    0.20
   4   9  -2    2.06    0.13
   4   9  -2    1.90    0.17
  -4  -9   2    1.54    0.14
  -4  -9   2    1.50    0.13
  -4  -9   2    1.94    0.17
  -4  -9   2    1.68    0.13
  -4  -9   2    2.06    0.18
   3   9  -2    5.66    0.28
   3   9  -2    6.46    0.28
  -3  -9   2    5.66    0.28
  -3  -9   2    6.06    0.30
  -3  -9   2    5.59    0.30
  -3  -9   2    5.87    0.27
  -3  -9   2    6.04    0.25
  -3  -9   2    6.19    0.28
   2   9  -2    8.05    0.34
  -2  -9   2    7.90    0.33
  -2  -9   2    8.31    0.36
  -2  -9   2    7.54    0.37
  -2  -9   2    8.05    0.34
  -2  -9   2    8.01    0.33
   1   9  -2    0.21    0.08
   1   9  -2    0.14    0.07
  -1  -9   2    0.10    0.09
  -1  -9   2    0.14    0.07
  -1  -9   2    0.23    0.10
  -1  -9   2    0.05    0.06
  -1  -9   2    0.07    0.09
   0   9  -2    1.82    0.14
   0  -9   2    1.62    0.16
   0  -9   2    1.71    0.11
   0  -9   2    1.63    0.15
   0  -9   2    1.64    0.13
  -1   9  -2   10.65    0.38
  -1   9  -2    8.66    0.35
   1  -9   2    9.64    0.42
   1  -9   2    8.93    0.39
   1  -9   2    9.43    0.35
   1  -9   2    9.27    0.43
  -2   9  -2    5.28    0.26
  -2   9  -2    5.37    0.24
   2  -9   2    6.19    0.31
   2  -9   2    5.79    0.31
   2  -9   2    6.35    0.28
  -3   9  -2    0.16    0.07
  -3   9  -2    0.26    0.07
   3  -9   2    0.20    0.09
   3  -9   2    0.16    0.11
   3  -9   2    0.12    0.10
  -4   9  -2    4.66    0.22
  -4   9  -2    4.28    0.23
   4  -9   2    4.76    0.30
   4  -9   2    4.82    0.28
   4  -9   2    5.07    0.26
  -5   9  -2    4.24    0.22
  -5   9  -2    3.90    0.20
   5  -9   2    3.92    0.26
   5  -9   2    4.12    0.23
  -6   9  -2    1.91    0.15
  -6   9  -2    1.91    0.14
   6  -9   2    2.07    0.19
   6  -9   2    2.25    0.21
  -7   9  -2    2.36    0.17
  -7   9  -2    2.09    0.16
   7  -9   2    2.22    0.22
   7  -9   2    2.67    0.22
   8   8  -2    1.08    0.18
   8   8  -2    0.71    0.18
  -8  -8   2    0.71    0.11
  -8  -8   2    1.03    0.19
  -8  -8   2    1.04    0.14
   7   8  -2    0.56    0.14
   7   8  -2    0.83    0.18
  -7  -8   2    0.56    0.09
  -7  -8   2    0.42    0.13
  -7  -8   2    0.46    0.11
   6   8  -2   -0.16    0.13
   6   8  -2    0.14    0.11
  -6  -8   2    0.00    0.07
  -6  -8   2   -0.04    0.08
  -6  -8   2    0.01    0.11
   5   8  -2    2.54    0.18
   5   8  -2    2.29    0.23
  -5  -8   2    2.61    0.18
  -5  -8   2    2.91    0.15
  -5  -8   2    2.67    0.20
   4   8  -2    1.03    0.09
   4   8  -2    1.15    0.17
   4   8  -2    1.21    0.13
  -4  -8   2    0.98    0.12
  -4  -8   2    1.10    0.13
  -4  -8   2    0.95    0.10
  -4  -8   2    0.79    0.10
  -4  -8   2    0.89    0.09
   3   8  -2    1.27    0.12
   3   8  -2    1.55    0.17
   3   8  -2    1.37    0.12
  -3  -8   2    1.34    0.14
  -3  -8   2    1.28    0.12
  -3  -8   2    1.13    0.11
  -3  -8   2    1.27    0.13
  -3  -8   2    1.31    0.10
  -3  -8   2    1.22    0.11
   2   8  -2    6.09    0.27
  -2  -8   2    5.99    0.26
  -2  -8   2    6.11    0.28
  -2  -8   2    5.70    0.29
  -2  -8   2    5.42    0.26
  -2  -8   2    6.20    0.24
  -2  -8   2    5.88    0.26
   1   8  -2    7.08    0.30
   1   8  -2    6.82    0.29
  -1  -8   2    6.92    0.28
  -1  -8   2    7.16    0.29
  -1  -8   2    7.09    0.31
  -1  -8   2    6.95    0.33
  -1  -8   2    7.14    0.30
   0   8  -2   23.26    0.81
   0   8  -2   21.54    0.73
   0  -8   2   22.67    0.78
   0  -8   2   22.14    0.80
   0  -8   2   22.73    0.77
   0  -8   2   21.52    0.86
  -1   8  -2   17.63    0.65
  -1   8  -2   17.96    0.60
   1  -8   2   17.94    0.65
   1  -8   2   18.21    0.62
   1  -8   2   18.43    0.62
   1  -8   2   16.74    0.68
   1  -8   2   17.26    0.71
  -2   8  -2   25.00    0.90
  -2   8  -2   24.57    0.81
   2  -8   2   26.71    0.94
   2  -8   2   24.34    0.96
   2  -8   2   24.68    0.89
  -3   8  -2    8.25    0.30
  -3   8  -2    7.50    0.32
   3  -8   2    7.59    0.36
   3  -8   2    8.04    0.34
   3  -8   2    8.04    0.38
  -4   8  -2   -0.04    0.06
  -4   8  -2   -0.06    0.05
   4  -8   2   -0.06    0.09
   4  -8   2    0.08    0.08
   4  -8   2    0.08    0.09
  -5   8  -2    1.51    0.12
   5  -8   2    1.32    0.16
   5  -8   2    1.50    0.17
   5  -8   2    1.82    0.16
  -6   8  -2    1.55    0.12
   6  -8   2    2.14    0.19
   6  -8   2    1.59    0.17
  -7   8  -2    1.97    0.14
   7  -8   2    1.93    0.18
   7  -8   2    1.81    0.19
  -8   8  -2    1.64    0.13
   8  -8   2    1.92    0.19
   8  -8   2    1.38    0.18
   9   7  -2    0.34    0.17
   9   7  -2    0.25    0.13
   9   7  -2    0.29    0.14
  -9  -7   2    0.29    0.14
  -9  -7   2    0.22    0.09
  -9  -7   2    0.24    0.10
   8   7  -2    2.28    0.24
   8   7  -2    2.11    0.21
   8   7  -2    2.72    0.22
  -8  -7   2    2.50    0.24
  -8  -7   2    2.39    0.15
  -8  -7   2    2.71    0.19
   7   7  -2    1.96    0.18
   7   7  -2    2.27    0.19
   7   7  -2    1.33    0.20
  -7  -7   2    1.48    0.18
  -7  -7   2    1.76    0.13
  -7  -7   2    1.66    0.14
   6   7  -2    2.03    0.20
   6   7  -2    2.08    0.17
  -6  -7   2    1.74    0.18
  -6  -7   2    1.93    0.15
  -6  -7   2    1.92    0.13
   5   7  -2    0.02    0.08
   5   7  -2   -0.02    0.11
  -5  -7   2    0.03    0.09
  -5  -7   2    0.02    0.06
  -5  -7   2   -0.02    0.06
   4   7  -2    1.51    0.13
   4   7  -2    1.38    0.09
   4   7  -2    1.36    0.16
  -4  -7   2    1.29    0.13
  -4  -7   2    1.52    0.13
  -4  -7   2    1.53    0.12
  -4  -7   2    1.19    0.09
   3   7  -2   -0.08    0.09
   3   7  -2    0.00    0.06
   3   7  -2   -0.02    0.06
  -3  -7   2   -0.05    0.06
  -3  -7   2    0.07    0.07
  -3  -7   2    0.00    0.05
  -3  -7   2   -0.01    0.06
  -3  -7   2    0.02    0.05
  -3  -7   2   -0.06    0.05
   2   7  -2    0.87    0.13
   2   7  -2    0.97    0.10
  -2  -7   2    0.84    0.08
  -2  -7   2    0.91    0.08
  -2  -7   2    1.01    0.10
  -2  -7   2    1.06    0.11
  -2  -7   2    0.99    0.09
  -2  -7   2    0.81    0.10
   1   7  -2    5.96    0.25
   1   7  -2    5.84    0.23
   1   7  -2    5.69    0.25
  -1  -7   2    6.12    0.27
  -1  -7   2    5.92    0.25
  -1  -7   2    6.14    0.23
  -1  -7   2    6.08    0.24
  -1  -7   2    5.50    0.27
  -1  -7   2    6.00    0.25
   0   7  -2    2.79    0.15
   0   7  -2    2.96    0.15
   0  -7   2    2.76    0.14
   0  -7   2    2.65    0.15
   0  -7   2    2.64    0.17
   0  -7   2    2.66    0.16
   0  -7   2    2.85    0.14
  -1   7  -2   25.51    0.85
  -1   7  -2   28.46    0.94
   1  -7   2   26.60    0.90
   1  -7   2   26.39    0.89
   1  -7   2   26.77    1.00
   1  -7   2   25.54    0.92
   1  -7   2   25.66    0.97
  -2   7  -2  110.78    3.22
  -2   7  -2   98.86    3.59
   2  -7   2  105.81    3.48
   2  -7   2  107.50    3.65
   2  -7   2  103.60    3.73
  -3   7  -2    8.66    0.31
   3  -7   2    8.44    0.34
   3  -7   2    8.08    0.38
   3  -7   2    8.31    0.36
  -4   7  -2    0.26    0.06
   4  -7   2    0.31    0.08
   4  -7   2    0.25    0.09
   4  -7   2    0.40    0.10
  -5   7  -2    1.98    0.12
   5  -7   2    1.84    0.15
   5  -7   2    2.12    0.17
   5  -7   2    2.17    0.19
  -6   7  -2    1.45    0.10
   6  -7   2    1.07    0.16
   6  -7   2    1.37    0.15
   6  -7   2    1.19    0.14
  -7   7  -2    0.00    0.06
   7  -7   2    0.19    0.11
   7  -7   2    0.20    0.10
   7  -7   2    0.12    0.11
  -8   7  -2    1.37    0.11
   8  -7   2    1.67    0.18
   8  -7   2    1.44    0.17
   9   6  -2    0.27    0.14
   9   6  -2    0.24    0.14
   9   6  -2    0.37    0.13
  -9  -6   2    0.31    0.14
  -9  -6   2    0.28    0.08
   8   6  -2    0.48    0.13
   8   6  -2    0.28    0.11
   8   6  -2    0.35    0.14
  -8  -6   2    0.49    0.08
  -8  -6   2    0.54    0.14
  -8  -6   2    0.39    0.09
   7   6  -2    3.72    0.23
   7   6  -2    3.41    0.22
   7   6  -2    3.42    0.25
  -7  -6   2    3.30    0.17
  -7  -6   2    3.59    0.24
  -7  -6   2    3.60    0.19
   6   6  -2    3.35    0.24
   6   6  -2    3.12    0.20
   6   6  -2    3.41    0.21
  -6  -6   2    3.76    0.19
  -6  -6   2    3.23    0.16
  -6  -6   2    3.50    0.22
   5   6  -2    2.39    0.17
   5   6  -2    2.51    0.16
   5   6  -2    2.38    0.19
  -5  -6   2    2.41    0.14
  -5  -6   2    2.32    0.13
  -5  -6   2    2.64    0.18
   4   6  -2   19.56    0.77
   4   6  -2   19.49    0.73
  -4  -6   2   19.63    0.64
  -4  -6   2   20.40    0.72
  -4  -6   2   20.55    0.75
  -4  -6   2   19.67    0.72
   3   6  -2   28.13    0.93
   3   6  -2   28.06    1.03
   3   6  -2   27.44    0.99
  -3  -6   2   28.66    0.98
  -3  -6   2   27.63    0.98
  -3  -6   2   28.34    1.02
  -3  -6   2   27.34    0.88
  -3  -6   2   27.14    0.94
   2   6  -2   11.30    0.44
   2   6  -2   11.71    0.42
  -2  -6   2   12.02    0.44
  -2  -6   2   12.12    0.44
  -2  -6   2   11.51    0.43
  -2  -6   2   11.08    0.42
  -2  -6   2   11.85    0.39
  -2  -6   2   11.76    0.46
   1   6  -2    7.85    0.27
   1   6  -2    7.14    0.29
  -1  -6   2    7.44    0.30
  -1  -6   2    7.41    0.29
  -1  -6   2    7.42    0.29
  -1  -6   2    7.63    0.26
  -1  -6   2    7.44    0.29
  -1  -6   2    7.71    0.32
   0   6  -2    1.26    0.09
   0   6  -2    1.02    0.08
   0  -6   2    1.04    0.09
   0  -6   2    1.08    0.07
   0  -6   2    1.02    0.07
   0  -6   2    1.05    0.10
   0  -6   2    0.99    0.07
   0  -6   2    1.19    0.09
  -1   6  -2    8.67    0.30
  -1   6  -2    8.63    0.32
   1  -6   2    8.41    0.30
   1  -6   2    8.32    0.32
   1  -6   2    8.56    0.36
   1  -6   2    8.34    0.30
   1  -6   2    7.48    0.34
  -2   6  -2   35.46    1.09
   2  -6   2   33.34    1.28
   2  -6   2   34.13    1.18
   2  -6   2   36.27    1.24
  -3   6  -2   11.10    0.38
   3  -6   2   11.14    0.47
   3  -6   2   11.12    0.43
   3  -6   2   11.83    0.45
  -4   6  -2   10.38    0.35
   4  -6   2   10.28    0.45
   4  -6   2   10.08    0.41
   4  -6   2   10.01    0.40
  -5   6  -2    2.91    0.14
   5  -6   2    2.88    0.20
   5  -6   2    3.06    0.18
   5  -6   2    3.12    0.18
  -6   6  -2    7.45    0.27
   6  -6   2    8.21    0.34
   6  -6   2    7.41    0.33
   6  -6   2    7.31    0.37
  -7   6  -2    2.42    0.12
   7  -6   2    1.76    0.19
   7  -6   2    1.89    0.17
   7  -6   2    1.99    0.17
  -8   6  -2    0.25    0.06
   8  -6   2    0.31    0.11
   8  -6   2    0.12    0.11
  -9   6  -2   -0.01    0.06
   9  -6   2    0.06    0.11
   9  -6   2    0.18    0.12
  10   5  -2    0.19    0.14
  10   5  -2    0.43    0.15
  10   5  -2    0.17    0.15
 -10  -5   2    0.23    0.08
 -10  -5   2    0.24    0.15
   9   5  -2   -0.03    0.12
   9   5  -2    0.11    0.13
   9   5  -2   -0.17    0.11
  -9  -5   2   -0.11    0.12
  -9  -5   2   -0.04    0.06
   8   5  -2    0.14    0.12
   8   5  -2    0.19    0.10
   8   5  -2    0.07    0.11
  -8  -5   2    0.40    0.12
  -8  -5   2    0.15    0.06
   7   5  -2    1.29    0.16
   7   5  -2    1.20    0.14
   7   5  -2    1.30    0.15
  -7  -5   2    1.23    0.09
  -7  -5   2    1.23    0.16
  -7  -5   2    1.40    0.10
   6   5  -2    0.14    0.09
   6   5  -2    0.12    0.10
   6   5  -2    0.09    0.08
  -6  -5   2    0.06    0.05
  -6  -5   2    0.20    0.09
  -6  -5   2    0.01    0.05
   5   5  -2    5.36    0.27
   5   5  -2    5.39    0.25
   5   5  -2    5.10    0.24
  -5  -5   2    5.60    0.26
  -5  -5   2    4.99    0.20
  -5  -5   2    5.59    0.23
   4   5  -2   30.95    1.07
   4   5  -2   32.83    1.14
   4   5  -2   29.92    1.10
  -4  -5   2   31.03    0.97
  -4  -5   2   31.36    1.08
  -4  -5   2   31.50    1.13
  -4  -5   2   30.46    1.09
   3   5  -2   53.91    1.76
   3   5  -2   54.65    1.90
   3   5  -2   52.10    1.85
  -3  -5   2   53.77    1.66
  -3  -5   2   54.58    1.81
  -3  -5   2   54.21    1.85
  -3  -5   2   53.84    1.91
   2   5  -2   48.49    1.63
   2   5  -2   44.44    1.70
   2   5  -2   51.07    1.53
  -2  -5   2   50.44    1.53
  -2  -5   2   50.72    1.71
  -2  -5   2   50.61    1.67
  -2  -5   2   50.48    1.63
  -2  -5   2   50.63    1.77
   1   5  -2   32.04    1.01
   1   5  -2   33.46    1.12
  -1  -5   2   32.80    1.10
  -1  -5   2   31.85    1.08
  -1  -5   2   32.17    1.17
  -1  -5   2   32.69    1.01
  -1  -5   2   31.68    1.12
   0   5  -2   15.12    0.52
   0   5  -2   17.18    0.57
   0  -5   2   16.20    0.56
   0  -5   2   16.67    0.51
   0  -5   2   15.78    0.57
   0  -5   2   16.11    0.61
   0  -5   2   16.13    0.55
   0  -5   2   15.46    0.57
  -1   5  -2    0.67    0.06
   1  -5   2    0.68    0.05
   1  -5   2    0.75    0.06
   1  -5   2    0.82    0.07
   1  -5   2    0.66    0.08
  -2   5  -2   11.85    0.40
   2  -5   2   12.32    0.46
   2  -5   2   12.04    0.48
   2  -5   2   12.07    0.44
  -3   5  -2   13.20    0.42
   3  -5   2   12.89    0.51
   3  -5   2   12.37    0.48
   3  -5   2   12.61    0.46
  -4   5  -2    5.87    0.20
   4  -5   2    5.80    0.28
   4  -5   2    5.54    0.25
   4  -5   2    5.63    0.24
  -5   5  -2    2.47    0.11
   5  -5   2    3.21    0.17
   5  -5   2    2.33    0.15
   5  -5   2    2.61    0.18
  -6   5  -2   12.39    0.40
   6  -5   2   12.36    0.48
   6  -5   2   11.95    0.49
   6  -5   2   13.25    0.53
  -7   5  -2    3.77    0.15
   7  -5   2    3.89    0.25
   7  -5   2    3.77    0.21
   7  -5   2    4.07    0.22
  -8   5  -2    2.51    0.12
   8  -5   2    2.27    0.19
   8  -5   2    2.14    0.17
  -9   5  -2    0.94    0.08
   9  -5   2    0.90    0.13
   9  -5   2    1.26    0.16
  10   4  -2    0.66    0.16
  10   4  -2    0.70    0.16
  10   4  -2    0.67    0.15
 -10  -4   2    0.67    0.09
 -10  -4   2    0.60    0.17
   9   4  -2    1.28    0.17
   9   4  -2    1.47    0.17
   9   4  -2    1.20    0.16
  -9  -4   2    1.33    0.18
  -9  -4   2    1.33    0.10
   8   4  -2    2.76    0.20
   8   4  -2    2.59    0.21
   8   4  -2    3.09    0.21
  -8  -4   2    2.56    0.14
  -8  -4   2    2.48    0.22
   7   4  -2   -0.08    0.09
   7   4  -2    0.14    0.08
   7   4  -2   -0.03    0.07
  -7  -4   2   -0.09    0.05
  -7  -4   2    0.05    0.09
   6   4  -2    2.33    0.16
   6   4  -2    2.82    0.16
   6   4  -2    2.29    0.18
  -6  -4   2    2.43    0.17
  -6  -4   2    2.31    0.12
   5   4  -2    0.93    0.10
   5   4  -2    0.94    0.11
   5   4  -2    1.05    0.11
  -5  -4   2    1.06    0.07
  -5  -4   2    1.09    0.12
  -5  -4   2    0.99    0.07
   4   4  -2    1.51    0.13
   4   4  -2    1.40    0.10
   4   4  -2    1.45    0.11
  -4  -4   2    1.61    0.09
  -4  -4   2    1.75    0.12
  -4  -4   2    1.63    0.10
  -4  -4   2    1.57    0.09
   3   4  -2   22.84    0.75
   3   4  -2   21.97    0.78
   3   4  -2   22.61    0.80
  -3  -4   2   23.73    0.71
  -3  -4   2   22.48    0.79
  -3  -4   2   22.34    0.80
  -3  -4   2   23.11    0.82
   2   4  -2   30.40    1.01
  -2  -4   2   31.02    1.04
  -2  -4   2   30.70    0.95
  -2  -4   2   30.89    1.10
  -2  -4   2   29.93    1.06
   1   4  -2   59.71    1.81
   1   4  -2   55.95    2.01
  -1  -4   2   61.26    2.02
  -1  -4   2   57.91    1.98
  -1  -4   2   59.26    1.80
  -1  -4   2   60.32    2.08
   0   4  -2  111.88    3.39
   0   4  -2  115.52    3.79
   0  -4   2  110.42    3.39
   0  -4   2  109.02    3.79
   0  -4   2  114.32    3.91
   0  -4   2  112.39    3.71
   0  -4   2  108.92    3.61
  -1   4  -2  145.97    4.39
   1  -4   2  144.27    4.81
   1  -4   2  144.23    5.06
  -2   4  -2   40.43    1.23
   2  -4   2   39.79    1.44
  -3   4  -2    0.14    0.03
   3  -4   2    0.26    0.05
   3  -4   2    0.08    0.05
   3  -4   2    0.17    0.05
  -4   4  -2    0.00    0.02
   4  -4   2   -0.07    0.05
   4  -4   2    0.00    0.05
   4  -4   2    0.06    0.06
  -5   4  -2    1.21    0.06
   5  -4   2    1.32    0.10
   5  -4   2    1.56    0.13
   5  -4   2    1.55    0.11
  -6   4  -2    0.75    0.05
   6  -4   2    1.07    0.09
   6  -4   2    0.93    0.12
   6  -4   2    0.87    0.10
   7  -4   2    2.25    0.16
   7  -4   2    2.28    0.18
   7  -4   2    1.92    0.14
   8  -4   2    4.62    0.23
   8  -4   2    4.91    0.25
   9  -4   2    2.71    0.20
   9  -4   2    2.52    0.17
  10  -4   2    2.10    0.20
  10  -4   2    1.99    0.17
  10   3  -2    0.43    0.14
  10   3  -2    0.42    0.13
  10   3  -2    0.44    0.14
 -10  -3   2    0.30    0.07
 -10  -3   2    0.38    0.14
   9   3  -2    2.44    0.20
   9   3  -2    2.15    0.20
   9   3  -2    2.42    0.21
  -9  -3   2    2.23    0.13
  -9  -3   2    2.68    0.24
   8   3  -2    4.24    0.25
   8   3  -2    4.52    0.25
   8   3  -2    4.60    0.25
  -8  -3   2    4.52    0.18
  -8  -3   2    3.85    0.26
   7   3  -2    3.45    0.21
   7   3  -2    3.30    0.19
   7   3  -2    3.30    0.20
  -7  -3   2    3.26    0.14
  -7  -3   2    3.49    0.21
   6   3  -2    7.29    0.31
   6   3  -2    7.27    0.32
   6   3  -2    6.79    0.30
  -6  -3   2    7.26    0.25
  -6  -3   2    6.89    0.32
   5   3  -2    2.22    0.14
   5   3  -2    2.25    0.14
   5   3  -2    2.23    0.16
  -5  -3   2    2.04    0.10
  -5  -3   2    2.31    0.12
  -5  -3   2    1.90    0.15
   4   3  -2    3.02    0.17
   4   3  -2    3.01    0.15
   4   3  -2    3.16    0.16
  -4  -3   2    3.20    0.14
  -4  -3   2    2.90    0.16
  -4  -3   2    2.83    0.12
  -4  -3   2    3.06    0.12
   3   3  -2    7.89    0.30
  -3  -3   2    7.88    0.26
  -3  -3   2    7.95    0.31
  -3  -3   2    8.36    0.31
  -2  -3   2    3.94    0.14
  -2  -3   2    4.00    0.16
  -2  -3   2    4.03    0.17
   1   3  -2    2.09    0.10
  -1  -3   2    2.52    0.10
  -1  -3   2    3.01    0.11
  -1  -3   2    3.05    0.13
   0  -3   2   83.74    2.82
   0  -3   2   77.21    2.67
  -1   3  -2  145.73    4.46
   1  -3   2  149.52    5.14
   1  -3   2  146.78    4.89
  -2   3  -2  114.74    3.79
  -2   3  -2  116.92    3.46
   2  -3   2  111.51    4.00
  -3   3  -2   62.82    1.91
  -3   3  -2   62.99    1.91
   3  -3   2   63.62    2.24
   4  -3   2    1.14    0.10
   4  -3   2    1.28    0.09
   4  -3   2    1.33    0.08
   5  -3   2    5.35    0.22
   5  -3   2    5.22    0.25
   5  -3   2    5.67    0.23
   6  -3   2    2.79    0.18
   6  -3   2    2.33    0.15
   6  -3   2    2.61    0.13
  -7   3  -2    1.44    0.13
   7  -3   2    1.39    0.13
   7  -3   2    1.23    0.13
   7  -3   2    1.26    0.10
   8  -3   2    1.53    0.12
   8  -3   2    1.60    0.15
   9  -3   2    0.67    0.12
   9  -3   2    0.88    0.11
  10  -3   2    1.05    0.13
  10  -3   2    1.13    0.16
  10   2  -2   -0.15    0.11
  10   2  -2    0.18    0.12
 -10  -2   2    0.01    0.14
 -10  -2   2    0.12    0.06
   9   2  -2    0.06    0.11
   9   2  -2    0.20    0.11
   9   2  -2    0.43    0.12
  -9  -2   2    0.15    0.05
  -9  -2   2   -0.05    0.12
   8   2  -2    1.85    0.16
   8   2  -2    1.81    0.16
   8   2  -2    1.85    0.16
  -8  -2   2    1.64    0.18
  -8  -2   2    1.59    0.09
   7   2  -2    0.66    0.10
   7   2  -2    0.59    0.10
   7   2  -2    0.68    0.10
  -7  -2   2    0.66    0.05
  -7  -2   2    0.52    0.11
   6   2  -2    8.28    0.31
   6   2  -2    6.68    0.30
   6   2  -2    7.09    0.30
  -6  -2   2    6.45    0.32
   5   2  -2   54.16    1.92
   5   2  -2   53.33    1.89
   5   2  -2   55.52    1.85
  -5  -2   2   55.04    1.68
  -5  -2   2   57.28    1.93
  -5  -2   2   55.45    1.87
   4   2  -2  162.32    5.42
   4   2  -2  170.39    5.66
  -4  -2   2  163.92    5.44
  -4  -2   2  165.83    5.75
  -4  -2   2  164.81    5.00
   3   2  -2   86.20    2.96
  -3  -2   2   84.93    2.96
  -3  -2   2   84.13    2.58
   2   2  -2   21.32    0.74
  -2  -2   2   21.12    0.74
  -2  -2   2   20.23    0.64
   1   2  -2    0.65    0.05
  -1  -2   2    0.71    0.05
   0  -2   2    4.04    0.15
   0  -2   2    4.01    0.17
  -1   2  -2    1.70    0.07
  -1   2  -2    1.83    0.07
   2  -2   2   46.16    1.63
   3  -2   2   13.14    0.50
   4  -2   2   27.84    0.95
   4  -2   2   28.17    1.02
   5  -2   2   37.19    1.34
   5  -2   2   36.52    1.24
  -6   2  -2   16.97    0.65
   6  -2   2   16.90    0.66
   6  -2   2   17.26    0.61
  -7   2  -2    5.99    0.28
   7  -2   2    5.83    0.26
   7  -2   2    5.98    0.29
   7  -2   2    5.70    0.23
   8  -2   2    0.87    0.08
   8  -2   2    0.67    0.11
   9  -2   2    0.10    0.08
   9  -2   2    0.00    0.10
  10  -2   2    0.03    0.08
  10  -2   2   -0.01    0.11
  10   1  -2    0.12    0.12
  10   1  -2    0.00    0.11
 -10  -1   2    0.20    0.15
 -10  -1   2    0.12    0.06
   9   1  -2    0.08    0.10
   9   1  -2    0.09    0.11
  -9  -1   2    0.16    0.13
  -9  -1   2    0.09    0.05
   8   1  -2    0.10    0.09
   8   1  -2   -0.07    0.08
   8   1  -2   -0.05    0.08
  -8  -1   2    0.01    0.04
  -8  -1   2   -0.03    0.09
   7   1  -2    0.27    0.08
   7   1  -2    0.33    0.08
   7   1  -2    0.15    0.08
  -7  -1   2    0.24    0.10
  -7  -1   2    0.28    0.03
   6   1  -2    4.33    0.20
   6   1  -2    3.80    0.19
   6   1  -2    3.89    0.19
  -6  -1   2    3.65    0.13
  -6  -1   2    3.64    0.22
   5   1  -2   11.45    0.43
   5   1  -2   12.36    0.44
   5   1  -2   11.41    0.43
  -5  -1   2   11.48    0.36
  -5  -1   2   11.64    0.45
  -5  -1   2   11.83    0.43
  -5  -1   2   11.16    0.36
   4   1  -2  127.13    4.23
  -4  -1   2  127.99    3.89
  -4  -1   2  133.99    4.48
  -4  -1   2  128.40    4.49
  -4  -1   2  125.86    4.25
  -4  -1   2  130.49    3.90
   3   1  -2  368.29   13.02
  -3  -1   2  365.05   13.01
  -3  -1   2  384.88   13.03
  -3  -1   2  380.47   11.33
   2   1  -2  359.70   12.98
  -2  -1   2  375.01   11.31
  -2  -1   2  386.60   12.99
  -1   1  -2   49.20    1.73
   3  -1   2    1.95    0.11
  -4   1  -2    6.38    0.26
   4  -1   2    6.50    0.27
  -5   1  -2   10.47    0.41
   5  -1   2   10.73    0.42
   5  -1   2   10.13    0.38
  -6   1  -2   28.12    1.04
   6  -1   2   28.92    1.05
   6  -1   2   28.25    0.98
  -7   1  -2    7.27    0.33
   7  -1   2    7.96    0.35
   7  -1   2    7.95    0.32
   8  -1   2    1.04    0.12
   9  -1   2    7.56    0.34
   9  -1   2    7.56    0.30
 -10   1  -2    0.62    0.16
  10  -1   2    0.61    0.10
  10  -1   2    0.59    0.13
  10   0  -2    1.61    0.18
  10   0  -2    1.34    0.16
 -10   0   2    1.46    0.20
 -10   0   2    1.21    0.09
   9   0  -2    5.56    0.28
   9   0  -2    5.56    0.29
  -9   0   2    5.10    0.32
  -9   0   2    5.62    0.20
   8   0  -2    2.61    0.18
   8   0  -2    2.81    0.19
  -8   0   2    2.77    0.22
  -8   0   2    2.65    0.11
   7   0  -2    0.92    0.10
   7   0  -2    0.70    0.10
   7   0  -2    0.70    0.10
  -7   0   2    0.58    0.04
   6   0  -2    2.08    0.12
   6   0  -2    1.80    0.13
   6   0  -2    1.60    0.13
   5   0  -2    0.39    0.05
   5   0  -2    0.39    0.07
   5   0  -2    0.33    0.06
  -5   0   2    0.38    0.04
   4   0  -2  250.24    8.30
   4   0  -2  257.39    8.84
  -4   0   2  251.63    8.83
  -4   0   2  257.44    8.82
  -3   0   2   40.69    1.26
  -3   0   2   40.97    1.45
  -3   0   2   42.72    1.45
  -3   0   2   42.17    1.26
  -2   0   2   42.95    1.46
  -2   0   2   40.79    1.27
  -2   0   2   42.11    1.46
  -1   0   2   -0.01    0.00
   0   0  -2  534.55   18.33
   0   0   2  549.85   19.40
  -1   0  -2  102.25    3.54
   1   0   2  101.06    3.54
  -2   0  -2    1.92    0.09
  -3   0  -2    4.96    0.20
   3   0   2    4.67    0.20
  -4   0  -2    1.89    0.11
   4   0   2    1.98    0.12
  -5   0  -2    0.06    0.04
   5   0   2    0.05    0.04
   5   0   2   -0.03    0.04
  -6   0  -2    6.08    0.27
   6   0   2    6.10    0.26
   6   0   2    6.49    0.29
   6   0   2    6.64    0.27
   7   0   2    0.86    0.10
   7   0   2    0.84    0.10
  -8   0  -2    3.38    0.22
   8   0   2    3.73    0.20
  -9   0  -2    5.75    0.31
   9   0   2    5.36    0.27
   9   0   2    5.25    0.23
 -10   0  -2    3.75    0.28
  10   0   2    3.98    0.21
  10   0   2    3.94    0.25
  10  -1  -2    1.66    0.17
  10  -1  -2    1.52    0.18
 -10   1   2    1.66    0.10
 -10   1   2    1.81    0.22
   9  -1  -2    5.10    0.28
   9  -1  -2    5.34    0.28
  -9   1   2    5.39    0.19
   8  -1  -2    9.27    0.39
   8  -1  -2    9.35    0.39
  -8   1   2    9.25    0.30
   7  -1  -2   10.06    0.41
   7  -1  -2   10.61    0.41
  -7   1   2   10.10    0.32
   6  -1  -2   10.46    0.40
   6  -1  -2    9.85    0.39
   5  -1  -2    6.13    0.26
   5  -1  -2    6.90    0.26
   5  -1  -2    6.31    0.26
  -5   1   2    6.40    0.26
   4  -1  -2    9.02    0.35
   4  -1  -2    9.92    0.36
   3  -1  -2    3.91    0.16
  -3   1   2    3.73    0.12
  -3   1   2    3.77    0.15
  -3   1   2    4.01    0.12
  -2   1   2   31.67    1.00
  -2   1   2   34.07    1.15
   0  -1  -2   23.85    0.81
   0   1   2   24.47    0.85
  -1  -1  -2  137.06    4.89
  -1  -1  -2  173.85    5.66
   1   1   2  175.41    5.66
  -2  -1  -2   24.44    0.87
  -3  -1  -2    0.75    0.06
   3   1   2    0.66    0.06
  -4  -1  -2   18.41    0.70
   4   1   2   20.04    0.71
  -5  -1  -2    9.38    0.36
  -5  -1  -2    9.38    0.36
   5   1   2    8.92    0.34
   5   1   2    8.99    0.35
   5   1   2    9.37    0.37
  -6  -1  -2    0.87    0.09
  -6  -1  -2    0.84    0.11
   6   1   2    0.72    0.09
   6   1   2    0.95    0.09
   6   1   2    0.90    0.09
  -7  -1  -2    0.36    0.10
   7   1   2    0.64    0.10
   7   1   2    0.71    0.10
  -8  -1  -2    0.49    0.12
   8   1   2    0.49    0.10
   8   1   2    0.35    0.09
   8   1   2    0.34    0.06
  -9  -1  -2    0.93    0.15
   9   1   2    0.71    0.09
   9   1   2    0.91    0.12
 -10  -1  -2    2.14    0.23
  10   1   2    2.02    0.15
  10   1   2    2.16    0.19
  10  -2  -2    0.39    0.12
  10  -2  -2    0.30    0.12
 -10   2   2    0.37    0.06
   9  -2  -2    1.28    0.15
   9  -2  -2    1.12    0.15
  -9   2   2    1.19    0.08
   8  -2  -2    4.79    0.25
   8  -2  -2    5.09    0.25
  -8   2   2    5.03    0.18
   7  -2  -2    1.34    0.13
   7  -2  -2    1.29    0.12
  -7   2   2    1.31    0.07
   6  -2  -2   27.52    0.99
   6  -2  -2   29.24    1.02
  -6   2   2   28.84    0.87
   5  -2  -2   87.66    3.12
   5  -2  -2   95.04    3.31
   5  -2  -2   96.87    3.25
  -5   2   2   97.69    2.85
   4  -2  -2   28.43    1.03
   4  -2  -2   27.58    0.97
   4  -2  -2   28.20    1.01
  -4   2   2   29.48    0.87
  -4   2   2   29.27    0.87
   3  -2  -2   20.76    0.75
  -3   2   2   20.83    0.64
  -2   2   2    0.00    0.02
   1  -2  -2  758.27   25.47
   0  -2  -2   82.72    2.74
  -2  -2  -2   37.22    1.11
  -2  -2  -2   36.35    1.11
  -2  -2  -2   36.21    1.29
  -3  -2  -2   18.73    0.68
  -4  -2  -2   59.18    2.09
  -5  -2  -2   37.63    1.30
  -5  -2  -2   37.18    1.24
   5   2   2   36.58    1.22
   5   2   2   35.09    1.26
   5   2   2   35.08    1.25
  -6  -2  -2   10.86    0.41
  -6  -2  -2    9.69    0.39
   6   2   2   10.27    0.39
   6   2   2    9.74    0.38
   6   2   2    9.08    0.36
  -7  -2  -2    2.94    0.20
   7   2   2    2.56    0.17
   7   2   2    2.92    0.17
   7   2   2    2.99    0.14
  -8  -2  -2    0.17    0.10
   8   2   2    0.17    0.09
   8   2   2    0.16    0.09
   8   2   2    0.25    0.07
  -9  -2  -2    0.33    0.13
   9   2   2    0.39    0.11
   9   2   2    0.46    0.12
   9   2   2    0.36    0.09
 -10  -2  -2    0.03    0.13
  10   2   2    0.19    0.12
  10   2   2   -0.03    0.09
  10   2   2    0.04    0.11
  10  -3  -2    0.20    0.12
  10  -3  -2    0.29    0.13
 -10   3   2    0.37    0.07
   9  -3  -2    0.03    0.10
   9  -3  -2   -0.11    0.10
  -9   3   2    0.03    0.05
   8  -3  -2    0.03    0.09
   8  -3  -2    0.05    0.09
  -8   3   2    0.13    0.04
   7  -3  -2   -0.07    0.07
   7  -3  -2    0.05    0.07
  -7   3   2   -0.04    0.03
   6  -3  -2   11.16    0.43
   6  -3  -2   10.90    0.43
  -6   3   2   10.98    0.35
   5  -3  -2   26.41    0.98
   5  -3  -2   27.15    0.96
  -5   3   2   27.06    0.83
   4  -3  -2   84.77    2.85
   4  -3  -2   89.01    3.03
   4  -3  -2   86.80    2.97
  -4   3   2   84.59    2.62
   3  -3  -2   53.40    1.85
   3  -3  -2   50.48    1.74
  -3   3   2   52.96    1.59
   2  -3  -2   39.15    1.39
  -2   3   2   40.39    1.20
  -2   3   2   38.05    1.34
   1  -3  -2   92.33    3.43
  -1   3   2   97.17    3.33
  -1   3   2  105.01    2.98
   0  -3  -2    9.08    0.32
  -1  -3  -2   47.62    1.62
  -1  -3  -2   47.48    1.65
  -1  -3  -2   50.51    1.71
  -2  -3  -2    0.16    0.02
  -2  -3  -2    0.13    0.04
  -3  -3  -2    1.37    0.06
  -3  -3  -2    1.46    0.09
  -4  -3  -2   12.62    0.47
  -4  -3  -2   13.01    0.38
  -4  -3  -2   12.28    0.45
  -4  -3  -2   12.42    0.38
   4   3   2   12.12    0.46
   4   3   2   12.40    0.45
   4   3   2   11.69    0.44
  -5  -3  -2   23.03    0.84
  -5  -3  -2   23.90    0.81
   5   3   2   23.57    0.82
   5   3   2   21.88    0.82
   5   3   2   22.62    0.81
   5   3   2   22.66    0.79
  -6  -3  -2    8.93    0.35
  -6  -3  -2    8.21    0.35
   6   3   2    8.15    0.35
   6   3   2    8.57    0.33
   6   3   2    8.66    0.34
  -7  -3  -2   10.07    0.41
   7   3   2    9.94    0.39
   7   3   2    9.90    0.38
   7   3   2    9.24    0.40
  -8  -3  -2    7.92    0.37
   8   3   2    7.88    0.33
   8   3   2    7.39    0.35
   8   3   2    8.31    0.35
  -9  -3  -2    3.30    0.24
   9   3   2    3.18    0.20
   9   3   2    3.42    0.22
   9   3   2    3.21    0.22
 -10  -3  -2    0.41    0.15
  10   3   2    0.20    0.11
  10   3   2    0.24    0.12
  10   3   2    0.35    0.13
  10  -4  -2    1.19    0.17
  10  -4  -2    0.96    0.16
 -10   4   2    0.81    0.09
   9  -4  -2    1.31    0.16
   9  -4  -2    1.46    0.16
  -9   4   2    1.72    0.11
   8  -4  -2    3.52    0.22
   8  -4  -2    3.56    0.22
  -8   4   2    3.53    0.15
   7  -4  -2    2.44    0.18
   7  -4  -2    2.62    0.18
  -7   4   2    2.76    0.12
   6  -4  -2    0.24    0.08
   6  -4  -2    0.36    0.09
  -6   4   2    0.28    0.04
   5  -4  -2    8.23    0.33
   5  -4  -2    8.55    0.35
   5  -4  -2    8.09    0.34
  -5   4   2    8.25    0.28
   4  -4  -2    9.24    0.36
   4  -4  -2    8.81    0.34
   4  -4  -2    8.98    0.37
  -4   4   2    8.77    0.30
   3  -4  -2    0.56    0.07
   3  -4  -2    0.55    0.07
   3  -4  -2    0.77    0.07
  -3   4   2    0.72    0.05
  -3   4   2    0.69    0.05
   2  -4  -2   63.26    2.04
   2  -4  -2   62.64    2.09
   2  -4  -2   64.28    2.24
  -2   4   2   63.14    2.15
  -2   4   2   63.02    1.93
   1  -4  -2  103.58    3.32
   1  -4  -2  105.19    3.41
   1  -4  -2   99.07    3.59
  -1   4   2  101.10    3.48
  -1   4   2  103.89    3.12
   0  -4  -2  241.34    7.83
   0  -4  -2  245.04    8.23
   0  -4  -2  218.00    8.01
   0  -4  -2  237.71    7.15
   0   4   2  240.28    7.15
   0   4   2  237.07    8.01
  -1  -4  -2   31.35    1.09
  -1  -4  -2   31.40    0.98
  -1  -4  -2   30.08    1.07
  -1  -4  -2   32.94    1.14
   1   4   2   32.42    0.98
  -2  -4  -2    1.29    0.07
  -2  -4  -2    1.25    0.07
  -2  -4  -2    1.42    0.10
  -2  -4  -2    1.34    0.07
  -3  -4  -2    7.17    0.24
  -3  -4  -2    6.62    0.25
  -3  -4  -2    7.25    0.29
  -3  -4  -2    7.06    0.28
  -4  -4  -2    0.25    0.06
  -4  -4  -2    0.22    0.03
  -4  -4  -2    0.16    0.05
   4   4   2    0.30    0.05
   4   4   2    0.31    0.06
   4   4   2    0.36    0.07
   4   4   2    0.30    0.06
  -5  -4  -2    0.00    0.03
  -5  -4  -2    0.06    0.05
  -5  -4  -2   -0.07    0.06
   5   4   2   -0.02    0.06
   5   4   2    0.08    0.06
   5   4   2   -0.07    0.05
  -6  -4  -2    1.83    0.14
  -6  -4  -2    1.78    0.15
  -6  -4  -2    1.80    0.08
   6   4   2    1.68    0.14
   6   4   2    1.65    0.13
   6   4   2    1.60    0.13
  -7  -4  -2    3.97    0.23
  -7  -4  -2    4.26    0.16
   7   4   2    4.11    0.22
   7   4   2    4.13    0.23
   7   4   2    4.65    0.22
  -8  -4  -2    4.89    0.27
  -8  -4  -2    4.83    0.18
   8   4   2    4.61    0.25
   8   4   2    4.67    0.26
   8   4   2    5.16    0.25
  -9  -4  -2    5.11    0.19
  -9  -4  -2    4.68    0.28
   9   4   2    4.81    0.27
   9   4   2    5.08    0.26
   9   4   2    5.13    0.29
 -10  -4  -2    2.29    0.23
 -10  -4  -2    1.94    0.12
  10   4   2    2.03    0.20
  10   4   2    2.02    0.19
  10   4   2    2.38    0.21
   9  -5  -2    2.16    0.20
   9  -5  -2    2.29    0.20
  -9   5   2    2.45    0.14
   8  -5  -2    2.82    0.19
   8  -5  -2    2.64    0.21
  -8   5   2    2.82    0.15
   7  -5  -2    6.85    0.33
   7  -5  -2    7.12    0.33
  -7   5   2    7.59    0.27
   6  -5  -2    8.20    0.35
   6  -5  -2    7.99    0.35
  -6   5   2    8.14    0.29
   5  -5  -2    3.58    0.20
   5  -5  -2    3.54    0.20
   5  -5  -2    3.70    0.19
  -5   5   2    3.40    0.15
   4  -5  -2    2.65    0.16
   4  -5  -2    2.97    0.17
   4  -5  -2    2.65    0.15
  -4   5   2    2.56    0.12
  -4   5   2    2.92    0.12
   3  -5  -2   -0.04    0.04
   3  -5  -2   -0.02    0.04
   3  -5  -2    0.00    0.06
  -3   5   2    0.02    0.03
  -3   5   2    0.05    0.03
   2  -5  -2    3.80    0.17
   2  -5  -2    3.63    0.15
   2  -5  -2    3.83    0.14
   2  -5  -2    3.73    0.19
  -2   5   2    3.80    0.15
  -2   5   2    3.53    0.16
   1  -5  -2   13.79    0.46
   1  -5  -2   13.58    0.43
   1  -5  -2   13.65    0.46
   1  -5  -2   13.71    0.52
   1  -5  -2   13.00    0.47
  -1   5   2   13.56    0.44
  -1   5   2   12.21    0.48
   0  -5  -2   71.76    2.33
   0  -5  -2   70.61    2.38
   0  -5  -2   68.98    2.13
   0  -5  -2   70.84    2.47
   0  -5  -2   66.45    2.27
   0  -5  -2   70.46    2.31
   0   5   2   69.18    2.14
   0   5   2   70.54    2.39
  -1  -5  -2   22.50    0.81
  -1  -5  -2   23.38    0.76
  -1  -5  -2   22.09    0.77
  -1  -5  -2   22.35    0.69
  -1  -5  -2   22.25    0.76
   1   5   2   18.94    0.77
   1   5   2   23.04    0.70
  -2  -5  -2    4.75    0.20
  -2  -5  -2    4.42    0.21
  -2  -5  -2    4.58    0.17
  -2  -5  -2    5.00    0.19
  -2  -5  -2    4.70    0.19
  -3  -5  -2    3.38    0.17
  -3  -5  -2    3.15    0.13
  -3  -5  -2    3.09    0.14
  -3  -5  -2    3.05    0.16
   3   5   2    3.33    0.16
   3   5   2    3.16    0.18
  -4  -5  -2   14.43    0.54
  -4  -5  -2   14.64    0.48
  -4  -5  -2   14.72    0.57
  -4  -5  -2   15.22    0.53
   4   5   2   15.28    0.57
   4   5   2   14.40    0.55
  -5  -5  -2    7.72    0.29
  -5  -5  -2    7.86    0.27
  -5  -5  -2    7.47    0.32
  -5  -5  -2    7.67    0.33
   5   5   2    7.37    0.32
   5   5   2    8.24    0.32
   5   5   2    7.21    0.33
  -6  -5  -2   -0.11    0.07
  -6  -5  -2    0.11    0.07
  -6  -5  -2    0.05    0.04
   6   5   2   -0.04    0.06
   6   5   2   -0.02    0.08
   6   5   2   -0.03    0.07
  -7  -5  -2    0.04    0.08
  -7  -5  -2    0.14    0.05
   7   5   2    0.11    0.07
   7   5   2    0.05    0.09
   7   5   2    0.11    0.09
  -8  -5  -2    0.76    0.14
  -8  -5  -2    0.76    0.07
   8   5   2    0.69    0.12
   8   5   2    0.77    0.13
   8   5   2    0.68    0.13
  -9  -5  -2    0.83    0.08
  -9  -5  -2    0.90    0.15
   9   5   2    0.97    0.15
   9   5   2    0.50    0.15
   9   5   2    0.94    0.14
 -10  -5  -2    0.76    0.17
 -10  -5  -2    0.72    0.09
  10   5   2    0.68    0.16
  10   5   2    0.70    0.15
  10   5   2    0.65    0.15
   9  -6  -2    0.74    0.16
   9  -6  -2    0.84    0.15
  -9   6   2    1.03    0.11
   8  -6  -2    3.07    0.22
   8  -6  -2    2.96    0.23
  -8   6   2    3.10    0.16
   7  -6  -2    6.16    0.30
   7  -6  -2    6.27    0.31
  -7   6   2    6.12    0.24
   6  -6  -2    7.03    0.32
   6  -6  -2    7.13    0.34
  -6   6   2    7.24    0.27
   5  -6  -2   23.46    0.84
   5  -6  -2   21.80    0.85
   5  -6  -2   21.84    0.80
  -5   6   2   21.83    0.79
  -5   6   2   22.28    0.72
   4  -6  -2   17.99    0.72
   4  -6  -2   17.56    0.70
   4  -6  -2   19.17    0.67
  -4   6   2   18.65    0.66
  -4   6   2   19.00    0.60
   3  -6  -2    7.28    0.32
   3  -6  -2    7.52    0.30
   3  -6  -2    6.18    0.31
  -3   6   2    7.31    0.26
  -3   6   2    7.61    0.28
   2  -6  -2    6.06    0.24
   2  -6  -2    5.16    0.26
   2  -6  -2    5.56    0.21
   2  -6  -2    5.67    0.26
  -2   6   2    5.75    0.23
  -2   6   2    5.51    0.21
   1  -6  -2    0.42    0.06
   1  -6  -2    0.40    0.06
   1  -6  -2    0.45    0.04
   1  -6  -2    0.44    0.05
   1  -6  -2    0.38    0.07
   1  -6  -2    0.39    0.05
  -1   6   2    0.41    0.05
  -1   6   2    0.47    0.06
   0  -6  -2    0.04    0.03
   0  -6  -2    0.02    0.04
   0  -6  -2    0.01    0.04
   0  -6  -2   -0.05    0.03
   0  -6  -2    0.16    0.04
   0  -6  -2   -0.01    0.05
   0  -6  -2    0.02    0.03
   0   6   2    0.00    0.03
   0   6   2    0.02    0.03
  -1  -6  -2    0.08    0.04
  -1  -6  -2    0.04    0.03
  -1  -6  -2    0.07    0.03
  -1  -6  -2    0.09    0.05
  -1  -6  -2    0.05    0.03
  -1  -6  -2    0.03    0.05
   1   6   2    0.00    0.03
   1   6   2    0.04    0.03
  -2  -6  -2    0.58    0.08
  -2  -6  -2    0.55    0.06
  -2  -6  -2    0.54    0.06
  -2  -6  -2    0.57    0.08
  -2  -6  -2    0.82    0.08
  -2  -6  -2    0.54    0.06
   2   6   2    0.65    0.10
   2   6   2    0.54    0.07
  -3  -6  -2   18.97    0.67
  -3  -6  -2   19.43    0.72
  -3  -6  -2   18.77    0.67
  -3  -6  -2   18.94    0.60
  -3  -6  -2   18.36    0.66
   3   6   2   18.38    0.71
   3   6   2   18.54    0.68
   3   6   2   19.14    0.63
  -4  -6  -2   21.14    0.67
  -4  -6  -2   20.63    0.79
  -4  -6  -2   21.46    0.75
  -4  -6  -2   20.29    0.74
   4   6   2   21.45    0.79
   4   6   2   20.98    0.76
  -5  -6  -2    4.22    0.23
  -5  -6  -2    4.47    0.18
  -5  -6  -2    4.33    0.20
  -5  -6  -2    4.82    0.24
   5   6   2    4.68    0.23
   5   6   2    4.79    0.24
  -6  -6  -2    3.70    0.21
  -6  -6  -2    4.10    0.18
  -6  -6  -2    3.95    0.23
  -6  -6  -2    3.74    0.16
   6   6   2    3.99    0.23
   6   6   2    3.67    0.22
   6   6   2    4.32    0.22
  -7  -6  -2    1.37    0.15
  -7  -6  -2    1.22    0.09
   7   6   2    1.05    0.13
   7   6   2    1.36    0.14
   7   6   2    1.14    0.15
  -8  -6  -2    0.56    0.08
  -8  -6  -2    0.42    0.13
   8   6   2    0.51    0.13
   8   6   2    0.49    0.12
   8   6   2    0.49    0.13
  -9  -6  -2    0.00    0.13
  -9  -6  -2    0.08    0.07
   9   6   2    0.10    0.12
   9   6   2    0.15    0.13
   9   6   2    0.13    0.12
 -10  -6  -2   -0.04    0.07
 -10  -6  -2    0.02    0.14
  10   6   2    0.06    0.13
  10   6   2    0.17    0.14
  10   6   2   -0.08    0.13
   8  -7  -2   -0.04    0.12
   8  -7  -2   -0.17    0.12
  -8   7   2   -0.04    0.07
   7  -7  -2    1.79    0.17
   7  -7  -2    1.80    0.18
  -7   7   2    1.67    0.12
   6  -7  -2    8.81    0.37
   6  -7  -2    8.74    0.39
  -6   7   2    8.02    0.33
  -6   7   2    7.97    0.31
   5  -7  -2   15.16    0.62
   5  -7  -2   14.88    0.63
   5  -7  -2   15.43    0.59
  -5   7   2   14.88    0.52
  -5   7   2   16.94    0.57
   4  -7  -2    6.91    0.30
   4  -7  -2    7.08    0.33
   4  -7  -2    6.56    0.32
  -4   7   2    6.54    0.26
  -4   7   2    7.01    0.28
   3  -7  -2   10.77    0.46
   3  -7  -2   10.32    0.45
   3  -7  -2   10.54    0.42
  -3   7   2   11.31    0.41
  -3   7   2   10.74    0.38
   2  -7  -2    7.76    0.35
   2  -7  -2    8.00    0.28
   2  -7  -2    7.73    0.29
   2  -7  -2    8.10    0.32
  -2   7   2    8.16    0.32
  -2   7   2    7.53    0.29
   1  -7  -2   14.38    0.51
   1  -7  -2   14.98    0.56
   1  -7  -2   14.29    0.51
   1  -7  -2   14.21    0.57
  -1   7   2   14.28    0.48
   0  -7  -2   12.85    0.47
   0  -7  -2   12.69    0.52
   0  -7  -2   12.60    0.47
   0  -7  -2   12.65    0.46
   0  -7  -2   12.67    0.46
   0  -7  -2   13.56    0.43
   0   7   2   13.06    0.44
   0   7   2   12.36    0.47
  -1  -7  -2    3.45    0.19
  -1  -7  -2    3.48    0.16
  -1  -7  -2    3.19    0.15
  -1  -7  -2    3.14    0.17
  -1  -7  -2    3.36    0.15
  -1  -7  -2    3.36    0.15
  -1  -7  -2    3.13    0.17
   1   7   2    3.47    0.15
   1   7   2    3.35    0.15
  -2  -7  -2    5.15    0.22
  -2  -7  -2    4.87    0.23
  -2  -7  -2    5.28    0.20
  -2  -7  -2    5.22    0.25
  -2  -7  -2    5.02    0.23
  -2  -7  -2    4.87    0.22
   2   7   2    5.17    0.26
   2   7   2    5.17    0.22
  -3  -7  -2    1.30    0.12
  -3  -7  -2    1.00    0.09
  -3  -7  -2    1.04    0.11
  -3  -7  -2    1.16    0.09
  -3  -7  -2    1.24    0.09
   3   7   2    1.24    0.09
   3   7   2    1.35    0.11
   3   7   2    1.31    0.14
  -4  -7  -2    7.44    0.30
  -4  -7  -2    7.91    0.33
  -4  -7  -2    7.28    0.34
  -4  -7  -2    7.07    0.27
   4   7   2    8.14    0.36
   4   7   2    7.24    0.32
  -5  -7  -2   11.80    0.42
  -5  -7  -2   11.82    0.50
  -5  -7  -2   12.68    0.49
  -5  -7  -2   12.19    0.46
   5   7   2   12.56    0.52
   5   7   2   12.79    0.50
  -6  -7  -2    0.90    0.09
  -6  -7  -2    1.07    0.10
  -6  -7  -2    1.27    0.14
   6   7   2    1.05    0.14
   6   7   2    0.97    0.13
  -7  -7  -2    0.58    0.08
  -7  -7  -2    0.61    0.09
  -7  -7  -2    0.75    0.14
   7   7   2    0.72    0.13
   7   7   2    0.68    0.14
  -8  -7  -2    4.97    0.29
  -8  -7  -2    4.14    0.20
   8   7   2    4.64    0.28
   8   7   2    4.93    0.30
   8   7   2    5.16    0.28
  -9  -7  -2    0.82    0.17
  -9  -7  -2    1.00    0.11
   9   7   2    1.16    0.18
   9   7   2    0.88    0.17
   9   7   2    0.98    0.16
   8  -8  -2    0.52    0.16
   8  -8  -2    0.60    0.15
  -8   8   2    0.34    0.09
   7  -8  -2    0.54    0.15
   7  -8  -2    0.82    0.14
  -7   8   2    0.82    0.10
  -7   8   2    0.78    0.10
   6  -8  -2   -0.11    0.11
   6  -8  -2   -0.05    0.10
  -6   8   2    0.00    0.07
  -6   8   2   -0.05    0.06
   5  -8  -2    2.46    0.19
   5  -8  -2    2.90    0.22
   5  -8  -2    2.69    0.21
  -5   8   2    2.89    0.16
  -5   8   2    2.68    0.17
   4  -8  -2    1.58    0.14
   4  -8  -2    1.37    0.15
   4  -8  -2    1.44    0.15
  -4   8   2    1.49    0.12
  -4   8   2    1.38    0.11
   3  -8  -2    2.24    0.18
   3  -8  -2    1.87    0.17
   3  -8  -2    2.06    0.14
  -3   8   2    2.01    0.13
  -3   8   2    1.92    0.14
   2  -8  -2    6.56    0.28
   2  -8  -2    6.07    0.31
   2  -8  -2    6.16    0.23
   2  -8  -2    6.19    0.24
   2  -8  -2    5.66    0.30
  -2   8   2    6.02    0.24
  -2   8   2    6.23    0.27
   1  -8  -2   19.97    0.77
   1  -8  -2   19.97    0.79
   1  -8  -2   20.05    0.70
   1  -8  -2   21.22    0.73
   1  -8  -2   19.65    0.70
  -1   8   2   21.60    0.74
  -1   8   2   19.00    0.66
   0  -8  -2    3.47    0.16
   0  -8  -2    3.25    0.18
   0  -8  -2    3.38    0.20
   0  -8  -2    3.58    0.19
   0  -8  -2    3.10    0.15
   0   8   2    3.23    0.16
   0   8   2    3.06    0.17
  -1  -8  -2    9.25    0.41
  -1  -8  -2    9.54    0.36
  -1  -8  -2    8.81    0.36
  -1  -8  -2    9.08    0.36
  -1  -8  -2    9.41    0.38
  -1  -8  -2    9.27    0.33
   1   8   2    8.92    0.36
   1   8   2   10.11    0.37
  -2  -8  -2    9.41    0.41
  -2  -8  -2    9.51    0.38
  -2  -8  -2    9.96    0.34
  -2  -8  -2    9.93    0.37
  -2  -8  -2    9.11    0.36
  -2  -8  -2    9.34    0.38
  -2  -8  -2    9.60    0.34
   2   8   2    8.33    0.37
   2   8   2    9.96    0.43
  -3  -8  -2    1.75    0.15
  -3  -8  -2    1.91    0.13
  -3  -8  -2    1.80    0.12
  -3  -8  -2    1.71    0.12
  -3  -8  -2    1.74    0.16
  -3  -8  -2    2.10    0.15
   3   8   2    1.86    0.14
   3   8   2    1.95    0.18
   3   8   2    1.87    0.13
  -4  -8  -2    0.04    0.06
  -4  -8  -2   -0.06    0.07
  -4  -8  -2    0.00    0.05
  -4  -8  -2   -0.13    0.06
   4   8   2   -0.11    0.07
   4   8   2   -0.02    0.10
  -5  -8  -2    0.62    0.11
  -5  -8  -2    0.78    0.09
  -5  -8  -2    0.58    0.08
  -5  -8  -2    0.68    0.12
   5   8   2    0.64    0.14
   5   8   2    0.70    0.12
  -6  -8  -2    0.40    0.08
  -6  -8  -2    0.48    0.12
  -6  -8  -2    0.41    0.08
   6   8   2    0.34    0.13
   6   8   2    0.47    0.11
  -7  -8  -2    2.38    0.21
  -7  -8  -2    2.45    0.15
  -7  -8  -2    2.45    0.17
   7   8   2    2.45    0.21
   7   8   2    2.29    0.23
  -8  -8  -2    3.30    0.21
  -8  -8  -2    3.07    0.17
  -8  -8  -2    2.73    0.25
   8   8   2    3.12    0.27
   8   8   2    3.33    0.24
  -9  -8  -2    1.11    0.19
  -9  -8  -2    0.78    0.11
   9   8   2    0.82    0.19
   9   8   2    0.62    0.16
   7  -9  -2    2.33    0.23
   7  -9  -2    2.51    0.21
  -7   9   2    2.24    0.17
  -7   9   2    2.82    0.19
   6  -9  -2    0.92    0.16
   6  -9  -2    1.14    0.15
  -6   9   2    1.05    0.11
  -6   9   2    1.02    0.12
   5  -9  -2    1.48    0.16
   5  -9  -2    1.27    0.17
   5  -9  -2    1.16    0.16
  -5   9   2    1.17    0.12
  -5   9   2    1.35    0.13
   4  -9  -2    3.62    0.24
   4  -9  -2    3.52    0.21
   4  -9  -2    3.72    0.24
  -4   9   2    3.47    0.19
  -4   9   2    3.86    0.20
   3  -9  -2    0.46    0.10
   3  -9  -2    0.38    0.11
   3  -9  -2    0.39    0.12
  -3   9   2    0.49    0.08
  -3   9   2    0.47    0.09
   2  -9  -2    1.26    0.16
   2  -9  -2    1.10    0.14
   2  -9  -2    1.08    0.13
   2  -9  -2    1.23    0.10
  -2   9   2    1.13    0.11
  -2   9   2    1.12    0.10
   1  -9  -2    6.16    0.28
   1  -9  -2    5.58    0.30
   1  -9  -2    5.73    0.23
   1  -9  -2    5.85    0.25
  -1   9   2    5.88    0.25
  -1   9   2    5.64    0.27
   0  -9  -2    4.85    0.23
   0  -9  -2    4.73    0.26
   0  -9  -2    4.49    0.23
   0  -9  -2    4.42    0.20
   0   9   2    4.63    0.22
  -1  -9  -2    2.83    0.18
  -1  -9  -2    2.66    0.17
  -1  -9  -2    2.70    0.20
  -1  -9  -2    2.96    0.16
  -1  -9  -2    3.09    0.16
  -2  -9  -2    1.40    0.14
  -2  -9  -2    1.36    0.11
  -2  -9  -2    1.28    0.13
  -2  -9  -2    1.41    0.11
  -2  -9  -2    1.22    0.11
  -2  -9  -2    1.59    0.16
   2   9   2    1.24    0.12
  -3  -9  -2    9.48    0.38
  -3  -9  -2    8.69    0.37
  -3  -9  -2    8.32    0.40
  -3  -9  -2    9.06    0.36
  -3  -9  -2    8.41    0.35
  -3  -9  -2    9.00    0.33
   3   9   2    9.62    0.43
   3   9   2    7.84    0.37
  -4  -9  -2    2.19    0.13
  -4  -9  -2    1.96    0.17
  -4  -9  -2    2.08    0.14
  -4  -9  -2    2.09    0.15
  -4  -9  -2    1.87    0.17
   4   9   2    2.00    0.21
   4   9   2    2.28    0.17
  -5  -9  -2    1.39    0.12
  -5  -9  -2    1.34    0.15
  -5  -9  -2    1.57    0.16
  -5  -9  -2    1.38    0.11
  -5  -9  -2    1.49    0.12
   5   9   2    1.51    0.16
   5   9   2    1.46    0.19
  -6  -9  -2    1.77    0.14
  -6  -9  -2    1.88    0.19
  -6  -9  -2    1.97    0.13
  -6  -9  -2    1.81    0.14
   6   9   2    1.79    0.21
   6   9   2    1.83    0.18
  -7  -9  -2    0.10    0.09
  -7  -9  -2    0.08    0.08
  -7  -9  -2    0.09    0.12
   7   9   2    0.16    0.13
   7   9   2   -0.01    0.14
  -8  -9  -2    0.30    0.10
  -8  -9  -2    0.12    0.09
  -8  -9  -2    0.14    0.14
   8   9   2    0.33    0.15
   8   9   2    0.34    0.16
   6 -10  -2    2.63    0.23
   6 -10  -2    2.08    0.22
  -6  10   2    3.00    0.19
  -6  10   2    2.13    0.17
   5 -10  -2    2.61    0.23
   5 -10  -2    2.68    0.22
  -5  10   2    2.62    0.19
  -5  10   2    2.61    0.18
   4 -10  -2    3.05    0.24
   4 -10  -2    3.23    0.22
  -4  10   2    3.22    0.21
  -4  10   2    3.07    0.18
   3 -10  -2    5.04    0.30
   3 -10  -2    4.80    0.26
  -3  10   2    4.68    0.23
  -3  10   2    4.93    0.25
   2 -10  -2    1.91    0.17
   2 -10  -2    2.24    0.20
   2 -10  -2    2.08    0.14
  -2  10   2    2.35    0.17
  -2  10   2    1.80    0.14
   1 -10  -2   -0.01    0.09
   1 -10  -2   -0.04    0.08
   1 -10  -2   -0.10    0.09
  -1  10   2    0.02    0.07
   0 -10  -2    0.50    0.10
   0 -10  -2    0.49    0.12
   0 -10  -2    0.48    0.11
   0  10   2    0.59    0.09
  -1 -10  -2    0.13    0.09
  -1 -10  -2    0.10    0.06
  -1 -10  -2    0.31    0.09
  -1 -10  -2   -0.02    0.09
  -2 -10  -2    6.58    0.29
  -2 -10  -2    6.21    0.30
  -2 -10  -2    6.88    0.35
  -2 -10  -2    6.74    0.32
  -3 -10  -2    4.64    0.23
  -3 -10  -2    4.39    0.21
  -3 -10  -2    4.02    0.24
  -3 -10  -2    4.13    0.26
  -3 -10  -2    4.16    0.25
   3  10   2    4.57    0.24
  -4 -10  -2    0.57    0.09
  -4 -10  -2    0.60    0.13
  -4 -10  -2    0.78    0.11
  -4 -10  -2    0.67    0.13
   4  10   2    0.73    0.13
   4  10   2    0.76    0.17
  -5 -10  -2    3.26    0.23
  -5 -10  -2    3.21    0.22
  -5 -10  -2    3.17    0.18
  -5 -10  -2    3.48    0.20
   5  10   2    3.28    0.28
   5  10   2    3.03    0.22
  -6 -10  -2    1.25    0.14
  -6 -10  -2    1.08    0.17
  -6 -10  -2    1.10    0.12
   6  10   2    1.40    0.17
   6  10   2    1.42    0.21
  -7 -10  -2    0.61    0.11
  -7 -10  -2    0.61    0.12
  -7 -10  -2    0.59    0.15
   7  10   2    0.52    0.15
   7  10   2    0.63    0.19
   5 -11  -2    1.38    0.18
   5 -11  -2    1.38    0.21
  -5  11   2    1.47    0.15
  -5  11   2    1.58    0.15
   4 -11  -2    1.01    0.19
   4 -11  -2    1.10    0.16
  -4  11   2    1.17    0.14
  -4  11   2    0.96    0.13
   3 -11  -2    2.97    0.22
  -3  11   2    2.76    0.18
  -3  11   2    3.01    0.21
   2 -11  -2    2.67    0.20
   2 -11  -2    2.91    0.16
  -2  11   2    3.07    0.20
   1 -11  -2    1.74    0.17
   1 -11  -2    1.93    0.16
  -1  11   2    1.91    0.16
   0 -11  -2    3.91    0.24
   0 -11  -2    3.83    0.22
  -1 -11  -2    1.33    0.15
  -1 -11  -2    1.38    0.15
  -2 -11  -2    0.05    0.07
  -2 -11  -2   -0.22    0.10
  -2 -11  -2    0.08    0.10
  -3 -11  -2    1.51    0.14
  -3 -11  -2    1.49    0.16
  -3 -11  -2    1.96    0.18
  -4 -11  -2    2.47    0.18
  -4 -11  -2    2.50    0.17
  -4 -11  -2    2.71    0.22
   4  11   2    2.56    0.21
  -5 -11  -2    0.67    0.12
  -5 -11  -2    0.60    0.11
  -5 -11  -2    0.81    0.15
   5  11   2    0.88    0.20
   5  11   2    0.75    0.14
  -6 -11  -2    0.44    0.11
  -6 -11  -2    0.38    0.15
  -6 -11  -2    0.43    0.10
   6  11   2    0.69    0.20
   6  11   2    0.05    0.13
   4 -12  -2    0.17    0.13
  -4  12   2    0.10    0.11
  -4  12   2   -0.02    0.09
   3 -12  -2    1.39    0.17
  -3  12   2    1.35    0.16
   2 -12  -2    0.57    0.13
  -2  12   2    0.60    0.12
   1 -12  -2    1.42    0.14
   1 -12  -2    1.51    0.17
  -1  12   2    1.75    0.16
   0 -12  -2    2.36    0.21
   0 -12  -2    2.56    0.19
  -1 -12  -2    1.53    0.16
  -1 -12  -2    1.29    0.17
  -2 -12  -2    0.45    0.14
  -2 -12  -2    0.74    0.13
  -3 -12  -2    0.20    0.12
  -3 -12  -2    0.18    0.09
  -3 -12  -2    0.04    0.12
   3  12   2    0.05    0.11
  -4 -12  -2    0.09    0.10
  -4 -12  -2    0.13    0.13
  -5 -12  -2    0.06    0.13
  -5 -12  -2    0.01    0.10
   5  12   2    0.08    0.13
   2 -13  -2   -0.01    0.12
  -2  13   2    0.06    0.11
   1 -13  -2    1.02    0.17
   1 -13  -2    1.26    0.14
   0 -13  -2    0.36    0.13
   0 -13  -2    0.31    0.14
  -1 -13  -2    0.45    0.13
  -1 -13  -2    0.32    0.14
  -2 -13  -2    0.73    0.15
  -2 -13  -2    0.66    0.15
  -3 -13  -2    0.55    0.15
  -3 -13  -2    0.50    0.15
   3  13   2    0.84    0.14
   0 -13   3    0.29    0.14
   4  12  -3    0.24    0.14
   4  12  -3    0.25    0.11
  -4 -12   3    0.30    0.14
  -4 -12   3    0.13    0.11
  -4 -12   3    0.10    0.13
   3  12  -3    1.68    0.17
  -3 -12   3    1.02    0.18
  -3 -12   3    1.47    0.17
  -2 -12   3    1.55    0.20
  -2 -12   3    1.74    0.18
  -1 -12   3    0.80    0.15
  -1 -12   3    1.08    0.14
   0 -12   3    0.51    0.14
  -1  12  -3    0.80    0.13
   1 -12   3    0.81    0.15
  -2  12  -3    1.05    0.14
   2 -12   3    0.88    0.16
  -3  12  -3    0.25    0.11
   3 -12   3    0.28    0.12
   5  11  -3   -0.01    0.12
  -5 -11   3    0.04    0.10
  -5 -11   3    0.17    0.14
   4  11  -3   -0.09    0.11
   4  11  -3    0.06    0.10
  -4 -11   3    0.09    0.12
  -4 -11   3    0.04    0.10
  -4 -11   3    0.21    0.12
   3  11  -3    0.39    0.12
   3  11  -3    0.13    0.11
  -3 -11   3    0.22    0.12
  -3 -11   3    0.27    0.13
  -3 -11   3    0.27    0.09
  -2 -11   3    0.09    0.11
  -2 -11   3   -0.08    0.10
  -1 -11   3    1.03    0.14
  -1 -11   3    0.87    0.15
   0  11  -3    2.62    0.18
   0 -11   3    2.04    0.20
  -1  11  -3    2.35    0.18
   1 -11   3    2.37    0.20
  -2  11  -3    1.25    0.13
  -2  11  -3    1.61    0.15
   2 -11   3    1.47    0.17
  -3  11  -3    1.53    0.14
  -3  11  -3    1.68    0.15
   3 -11   3    1.37    0.16
   3 -11   3    1.62    0.20
  -4  11  -3    1.27    0.14
  -4  11  -3    1.44    0.15
   4 -11   3    1.58    0.18
   4 -11   3    1.41    0.20
  -5  11  -3    0.11    0.09
  -5  11  -3    0.11    0.09
   5 -11   3   -0.05    0.14
   5 -11   3    0.13    0.12
   7  10  -3    0.58    0.16
   7  10  -3    0.14    0.18
  -7 -10   3    0.36    0.16
  -7 -10   3    0.22    0.10
  -7 -10   3    0.23    0.11
   6  10  -3    0.90    0.16
   6  10  -3    0.53    0.19
  -6 -10   3    0.86    0.17
  -6 -10   3    0.84    0.13
  -6 -10   3    0.92    0.12
   5  10  -3    0.68    0.14
  -5 -10   3    0.41    0.11
  -5 -10   3    0.35    0.13
  -5 -10   3    0.32    0.09
   4  10  -3    0.30    0.10
   4  10  -3    0.33    0.12
  -4 -10   3    0.32    0.12
  -4 -10   3    0.22    0.10
  -4 -10   3    0.36    0.13
   3  10  -3    0.59    0.12
   3  10  -3    0.72    0.12
  -3 -10   3    0.54    0.12
  -3 -10   3    0.71    0.11
  -3 -10   3    0.68    0.13
  -3 -10   3    0.59    0.12
   2  10  -3    0.87    0.12
  -2 -10   3    0.75    0.10
  -2 -10   3    0.67    0.12
  -2 -10   3    0.68    0.13
  -2 -10   3    0.63    0.12
  -1 -10   3    1.71    0.15
  -1 -10   3    1.66    0.16
  -1 -10   3    1.58    0.17
   0  10  -3    0.08    0.07
   0 -10   3   -0.05    0.09
   0 -10   3   -0.12    0.08
   0 -10   3   -0.09    0.09
  -1  10  -3    2.34    0.16
  -1  10  -3    2.23    0.16
   1 -10   3    2.45    0.21
   1 -10   3    2.87    0.19
  -2  10  -3    2.10    0.16
  -2  10  -3    2.07    0.16
   2 -10   3    2.39    0.18
   2 -10   3    1.97    0.20
  -3  10  -3    1.98    0.15
  -3  10  -3    1.99    0.16
   3 -10   3    2.09    0.18
   3 -10   3    2.56    0.22
  -4  10  -3    3.20    0.20
  -4  10  -3    2.75    0.18
   4 -10   3    2.95    0.20
   4 -10   3    2.93    0.24
  -5  10  -3    1.79    0.15
  -5  10  -3    2.04    0.16
   5 -10   3    2.20    0.22
   5 -10   3    2.23    0.20
  -6  10  -3    0.72    0.11
  -6  10  -3    0.77    0.12
   6 -10   3    0.90    0.17
   6 -10   3    0.72    0.14
   7   9  -3    0.09    0.15
   7   9  -3    0.16    0.13
  -7  -9   3    0.01    0.08
  -7  -9   3    0.04    0.13
  -7  -9   3    0.15    0.10
   6   9  -3    0.14    0.12
   6   9  -3    0.28    0.16
  -6  -9   3    0.34    0.09
  -6  -9   3    0.21    0.12
  -6  -9   3    0.32    0.10
   5   9  -3    1.02    0.15
   5   9  -3    1.12    0.20
  -5  -9   3    0.96    0.15
  -5  -9   3    1.09    0.12
  -5  -9   3    1.02    0.11
   4   9  -3    3.20    0.21
   4   9  -3    3.14    0.19
   4   9  -3    3.51    0.27
  -4  -9   3    3.59    0.23
  -4  -9   3    3.57    0.20
  -4  -9   3    3.28    0.18
   3   9  -3    0.32    0.10
   3   9  -3    0.45    0.10
  -3  -9   3    0.35    0.10
  -3  -9   3    0.32    0.08
  -3  -9   3    0.51    0.11
  -3  -9   3    0.42    0.12
  -3  -9   3    0.31    0.09
   2   9  -3   11.54    0.47
  -2  -9   3   11.32    0.51
  -2  -9   3   12.24    0.46
  -2  -9   3   11.78    0.46
  -2  -9   3   11.94    0.48
   1   9  -3   14.69    0.56
   1   9  -3   15.12    0.56
  -1  -9   3   14.75    0.62
  -1  -9   3   14.79    0.55
  -1  -9   3   14.55    0.57
   0   9  -3    0.94    0.10
   0  -9   3    1.28    0.15
   0  -9   3    1.08    0.11
   0  -9   3    0.90    0.13
   0  -9   3    0.92    0.09
  -1   9  -3    2.05    0.14
  -1   9  -3    1.97    0.14
   1  -9   3    2.01    0.11
   1  -9   3    1.82    0.18
   1  -9   3    1.65    0.15
   1  -9   3    2.05    0.18
  -2   9  -3    0.71    0.09
  -2   9  -3    0.83    0.10
   2  -9   3    0.57    0.12
   2  -9   3    0.75    0.13
   2  -9   3    0.97    0.12
  -3   9  -3    0.75    0.10
  -3   9  -3    0.74    0.09
   3  -9   3    0.64    0.13
   3  -9   3    0.54    0.13
   3  -9   3    0.68    0.11
  -4   9  -3    5.22    0.24
  -4   9  -3    6.52    0.27
   4  -9   3    5.29    0.31
   4  -9   3    5.38    0.28
  -5   9  -3    4.14    0.21
  -5   9  -3    4.54    0.22
   5  -9   3    3.63    0.27
   5  -9   3    3.74    0.23
  -6   9  -3    1.59    0.13
  -6   9  -3    2.00    0.15
   6  -9   3    1.93    0.18
   6  -9   3    1.97    0.20
  -7   9  -3    1.69    0.14
  -7   9  -3    1.85    0.15
   7  -9   3    1.67    0.19
   7  -9   3    1.88    0.21
   8   8  -3    0.34    0.15
   8   8  -3    0.47    0.17
  -8  -8   3    0.44    0.12
  -8  -8   3    0.45    0.10
  -8  -8   3    0.53    0.16
   7   8  -3    0.34    0.13
   7   8  -3    0.25    0.15
  -7  -8   3    0.45    0.09
  -7  -8   3    0.50    0.11
  -7  -8   3    0.46    0.15
   6   8  -3    0.00    0.13
   6   8  -3   -0.03    0.09
  -6  -8   3   -0.10    0.07
  -6  -8   3   -0.07    0.08
  -6  -8   3   -0.05    0.10
   5   8  -3    2.07    0.22
   5   8  -3    2.59    0.19
  -5  -8   3    2.42    0.17
  -5  -8   3    2.53    0.21
  -5  -8   3    2.26    0.14
   4   8  -3    0.35    0.09
   4   8  -3    0.37    0.14
   4   8  -3    0.23    0.07
  -4  -8   3    0.39    0.10
  -4  -8   3    0.33    0.07
  -4  -8   3    0.19    0.08
  -4  -8   3    0.30    0.08
   3   8  -3    0.15    0.12
   3   8  -3    0.05    0.08
   3   8  -3    0.17    0.08
  -3  -8   3    0.08    0.08
  -3  -8   3    0.14    0.08
  -3  -8   3    0.00    0.06
  -3  -8   3    0.17    0.06
  -3  -8   3    0.03    0.06
  -3  -8   3    0.03    0.09
   2   8  -3   22.78    0.82
  -2  -8   3   21.92    0.82
  -2  -8   3   23.98    0.82
  -2  -8   3   22.86    0.73
  -2  -8   3   21.26    0.86
  -2  -8   3   22.50    0.79
  -2  -8   3   22.52    0.81
   1   8  -3   17.73    0.65
   1   8  -3   18.31    0.65
  -1  -8   3   16.54    0.69
  -1  -8   3   18.42    0.64
  -1  -8   3   17.57    0.63
  -1  -8   3   17.51    0.65
  -1  -8   3   16.96    0.63
   0   8  -3   18.81    0.72
   0   8  -3   19.13    0.65
   0   8  -3   21.02    0.71
   0  -8   3   19.51    0.70
   0  -8   3   20.30    0.69
   0  -8   3   20.12    0.78
   0  -8   3   19.33    0.72
  -1   8  -3    8.39    0.31
  -1   8  -3    8.55    0.34
   1  -8   3    8.32    0.38
   1  -8   3    8.38    0.37
   1  -8   3    7.54    0.34
   1  -8   3    8.19    0.31
  -2   8  -3    8.28    0.33
  -2   8  -3    7.91    0.31
   2  -8   3    8.56    0.35
   2  -8   3    7.66    0.37
   2  -8   3    8.29    0.39
  -3   8  -3    6.26    0.25
  -3   8  -3    5.28    0.23
   3  -8   3    5.08    0.30
   3  -8   3    5.27    0.26
   3  -8   3    5.62    0.29
  -4   8  -3    0.71    0.09
   4  -8   3    0.91    0.14
   4  -8   3    0.86    0.11
   4  -8   3    0.66    0.13
  -5   8  -3    2.71    0.15
   5  -8   3    3.03    0.19
   5  -8   3    2.86    0.21
   5  -8   3    2.95    0.23
  -6   8  -3    2.48    0.15
   6  -8   3    2.52    0.19
   6  -8   3    2.56    0.21
  -7   8  -3    1.53    0.12
   7  -8   3    1.38    0.17
   7  -8   3    1.25    0.16
  -8   8  -3    1.74    0.14
   8  -8   3    1.96    0.20
   8  -8   3    1.70    0.19
   9   7  -3   -0.04    0.13
   9   7  -3    0.32    0.17
   9   7  -3    0.06    0.14
  -9  -7   3    0.11    0.15
  -9  -7   3    0.07    0.10
  -9  -7   3    0.08    0.08
   8   7  -3    1.84    0.23
   8   7  -3    1.82    0.20
   8   7  -3    1.92    0.19
  -8  -7   3    2.12    0.22
  -8  -7   3    1.92    0.17
  -8  -7   3    1.50    0.13
   7   7  -3    2.56    0.21
   7   7  -3    2.24    0.23
   7   7  -3    2.31    0.20
  -7  -7   3    2.05    0.14
  -7  -7   3    2.21    0.21
  -7  -7   3    1.90    0.16
   6   7  -3    2.89    0.25
   6   7  -3    3.30    0.21
  -6  -7   3    3.35    0.23
  -6  -7   3    3.10    0.17
  -6  -7   3    2.86    0.19
   5   7  -3    0.14    0.12
   5   7  -3    0.27    0.10
  -5  -7   3    0.12    0.06
  -5  -7   3    0.05    0.09
  -5  -7   3    0.08    0.07
   4   7  -3    0.01    0.08
   4   7  -3    0.06    0.10
   4   7  -3    0.13    0.06
  -4  -7   3    0.18    0.06
  -4  -7   3    0.16    0.06
  -4  -7   3    0.00    0.07
  -4  -7   3    0.07    0.07
   3   7  -3    1.03    0.10
   3   7  -3    1.02    0.11
   3   7  -3    1.10    0.15
  -3  -7   3    0.99    0.11
  -3  -7   3    0.86    0.10
  -3  -7   3    0.90    0.09
  -3  -7   3    0.96    0.09
  -3  -7   3    1.03    0.12
  -3  -7   3    0.91    0.09
   2   7  -3    0.52    0.08
   2   7  -3    0.44    0.12
  -2  -7   3    0.72    0.10
  -2  -7   3    0.48    0.09
  -2  -7   3    0.52    0.07
  -2  -7   3    0.61    0.09
  -2  -7   3    0.57    0.07
  -2  -7   3    0.64    0.08
   1   7  -3    5.00    0.20
   1   7  -3    4.91    0.21
   1   7  -3    4.83    0.21
  -1  -7   3    4.66    0.21
  -1  -7   3    4.69    0.21
  -1  -7   3    5.03    0.19
  -1  -7   3    4.79    0.21
  -1  -7   3    4.38    0.23
  -1  -7   3    4.17    0.23
   0   7  -3   78.91    2.51
   0   7  -3   71.72    2.27
   0  -7   3   76.42    2.41
   0  -7   3   73.38    2.62
   0  -7   3   69.52    2.45
   0  -7   3   72.81    2.51
   0  -7   3   71.86    2.47
  -1   7  -3   10.92    0.42
  -1   7  -3   11.35    0.39
   1  -7   3   11.30    0.40
   1  -7   3   11.66    0.47
   1  -7   3   11.09    0.45
   1  -7   3   10.42    0.42
  -2   7  -3   21.14    0.69
   2  -7   3   21.24    0.75
   2  -7   3   20.69    0.79
   2  -7   3   21.36    0.82
  -3   7  -3    6.59    0.26
   3  -7   3    6.98    0.29
   3  -7   3    6.42    0.33
   3  -7   3    7.37    0.32
  -4   7  -3    0.70    0.08
   4  -7   3    0.72    0.11
   4  -7   3    0.69    0.10
   4  -7   3    0.59    0.12
  -5   7  -3    0.49    0.07
   5  -7   3    0.49    0.10
   5  -7   3    0.40    0.11
   5  -7   3    0.50    0.11
  -6   7  -3    0.29    0.06
   6  -7   3    0.15    0.10
   6  -7   3    0.27    0.10
   6  -7   3    0.30    0.10
  -7   7  -3    0.06    0.06
   7  -7   3    0.09    0.11
   7  -7   3    0.07    0.09
  -8   7  -3    1.99    0.13
   8  -7   3    1.86    0.19
   8  -7   3    2.00    0.18
   9   6  -3    0.02    0.13
   9   6  -3    0.03    0.12
   9   6  -3    0.04    0.15
  -9  -6   3    0.04    0.14
  -9  -6   3    0.02    0.08
  -9  -6   3   -0.08    0.08
   8   6  -3    1.03    0.17
   8   6  -3    0.97    0.15
   8   6  -3    0.87    0.15
  -8  -6   3    0.89    0.10
  -8  -6   3    1.02    0.17
  -8  -6   3    0.81    0.11
   7   6  -3    3.96    0.25
   7   6  -3    4.31    0.25
   7   6  -3    3.65    0.27
  -7  -6   3    3.75    0.18
  -7  -6   3    3.99    0.21
  -7  -6   3    3.73    0.24
   6   6  -3    5.43    0.27
   6   6  -3    5.27    0.27
   6   6  -3    4.82    0.30
  -6  -6   3    5.48    0.28
  -6  -6   3    4.87    0.21
  -6  -6   3    4.89    0.24
   5   6  -3    2.35    0.17
   5   6  -3    2.74    0.20
   5   6  -3    2.34    0.17
  -5  -6   3    2.28    0.13
  -5  -6   3    2.57    0.15
  -5  -6   3    2.54    0.18
   4   6  -3   18.70    0.71
   4   6  -3   19.28    0.64
   4   6  -3   20.19    0.76
  -4  -6   3   18.94    0.71
  -4  -6   3   19.54    0.71
  -4  -6   3   19.24    0.63
  -4  -6   3   19.69    0.73
   3   6  -3   24.01    0.89
   3   6  -3   25.01    0.85
   3   6  -3   24.96    0.94
  -3  -6   3   25.45    0.86
  -3  -6   3   25.01    0.89
  -3  -6   3   25.57    0.93
  -3  -6   3   25.24    0.89
  -3  -6   3   24.73    0.80
   2   6  -3    9.45    0.36
   2   6  -3    8.79    0.34
  -2  -6   3    9.18    0.36
  -2  -6   3    9.14    0.35
  -2  -6   3    9.36    0.32
  -2  -6   3    9.50    0.35
  -2  -6   3    9.44    0.37
  -2  -6   3    9.25    0.38
   1   6  -3   17.33    0.69
   1   6  -3   19.38    0.63
   1   6  -3   19.62    0.69
  -1  -6   3   20.33    0.74
  -1  -6   3   20.52    0.63
  -1  -6   3   19.67    0.67
  -1  -6   3   19.73    0.69
  -1  -6   3   19.52    0.69
  -1  -6   3   19.36    0.68
   0   6  -3    6.36    0.24
   0   6  -3    6.67    0.26
   0  -6   3    6.86    0.30
   0  -6   3    6.28    0.25
   0  -6   3    6.49    0.23
   0  -6   3    6.43    0.25
   0  -6   3    6.78    0.26
   0  -6   3    6.53    0.27
  -1   6  -3    1.01    0.08
   1  -6   3    0.94    0.07
   1  -6   3    0.91    0.10
   1  -6   3    0.93    0.10
   1  -6   3    1.03    0.09
  -2   6  -3   14.67    0.48
   2  -6   3   14.72    0.52
   2  -6   3   13.93    0.57
   2  -6   3   14.12    0.55
  -3   6  -3    4.00    0.16
   3  -6   3    3.90    0.19
   3  -6   3    3.68    0.20
   3  -6   3    3.83    0.22
  -4   6  -3    9.57    0.33
   4  -6   3    9.63    0.39
   4  -6   3    9.46    0.37
   4  -6   3    8.91    0.41
  -5   6  -3    3.79    0.16
   5  -6   3    3.79    0.20
   5  -6   3    3.88    0.21
   5  -6   3    3.79    0.24
  -6   6  -3    7.05    0.26
   6  -6   3    6.86    0.35
   6  -6   3    7.07    0.32
   6  -6   3    7.46    0.32
  -7   6  -3    2.26    0.12
   7  -6   3    2.29    0.17
   7  -6   3    2.22    0.18
   7  -6   3    2.50    0.22
  -8   6  -3   -0.01    0.05
   8  -6   3    0.03    0.10
   8  -6   3    0.06    0.10
  -9   6  -3    0.04    0.06
   9  -6   3    0.03    0.11
   9  -6   3   -0.10    0.11
   9   5  -3   -0.12    0.13
   9   5  -3    0.02    0.12
   9   5  -3    0.06    0.12
  -9  -5   3    0.01    0.07
  -9  -5   3   -0.08    0.12
   8   5  -3    0.86    0.14
   8   5  -3    0.88    0.14
   8   5  -3    0.64    0.15
  -8  -5   3    1.16    0.17
  -8  -5   3    0.64    0.09
   7   5  -3    0.84    0.12
   7   5  -3    0.61    0.14
   7   5  -3    0.78    0.13
  -7  -5   3    0.84    0.14
  -7  -5   3    0.87    0.08
  -7  -5   3    1.08    0.10
   6   5  -3    0.67    0.12
   6   5  -3    0.70    0.11
   6   5  -3    0.75    0.11
  -6  -5   3    0.65    0.08
  -6  -5   3    0.62    0.11
  -6  -5   3    0.64    0.07
   5   5  -3    4.11    0.24
   5   5  -3    4.35    0.22
   5   5  -3    4.72    0.23
  -5  -5   3    4.53    0.18
  -5  -5   3    4.43    0.23
  -5  -5   3    4.08    0.20
   4   5  -3   29.61    1.04
   4   5  -3   28.99    1.01
   4   5  -3   28.44    1.07
  -4  -5   3   29.81    0.92
  -4  -5   3   30.24    1.06
  -4  -5   3   28.80    1.02
  -4  -5   3   28.45    1.03
   3   5  -3   52.08    1.71
   3   5  -3   54.03    1.80
  -3  -5   3   51.27    1.76
  -3  -5   3   52.85    1.86
  -3  -5   3   52.31    1.61
  -3  -5   3   50.68    1.80
   2   5  -3   54.19    1.74
   2   5  -3   49.02    1.66
   2   5  -3   50.88    1.73
   2   5  -3   50.53    1.56
  -2  -5   3   49.29    1.74
  -2  -5   3   49.55    1.66
  -2  -5   3   50.73    1.56
  -2  -5   3   49.24    1.70
  -2  -5   3   51.26    1.80
   1   5  -3   29.36    0.91
   1   5  -3   27.44    1.00
  -1  -5   3   29.20    0.99
  -1  -5   3   28.20    0.90
  -1  -5   3   29.74    0.97
  -1  -5   3   28.97    1.01
  -1  -5   3   28.96    0.99
  -1  -5   3   29.33    1.05
   0   5  -3   14.89    0.47
   0   5  -3   13.40    0.51
   0  -5   3   13.83    0.51
   0  -5   3   14.00    0.49
   0  -5   3   14.63    0.55
   0  -5   3   14.91    0.46
   0  -5   3   14.54    0.50
   0  -5   3   13.82    0.51
  -1   5  -3   24.80    0.75
   1  -5   3   23.23    0.80
   1  -5   3   23.57    0.81
   1  -5   3   23.08    0.88
  -2   5  -3    1.96    0.10
   2  -5   3    1.89    0.14
   2  -5   3    1.90    0.11
   2  -5   3    1.99    0.13
  -3   5  -3    1.28    0.08
   3  -5   3    1.30    0.10
   3  -5   3    1.02    0.11
   3  -5   3    0.93    0.10
  -4   5  -3    7.30    0.25
   4  -5   3    7.01    0.33
   4  -5   3    7.25    0.30
   4  -5   3    6.70    0.28
  -5   5  -3    8.87    0.28
   5  -5   3    7.56    0.38
   5  -5   3    8.09    0.34
   5  -5   3    8.70    0.35
  -6   5  -3   14.68    0.46
   6  -5   3   13.90    0.53
   6  -5   3   13.97    0.59
   6  -5   3   14.45    0.55
  -7   5  -3    4.90    0.19
   7  -5   3    5.29    0.29
   7  -5   3    4.94    0.25
   7  -5   3    5.43    0.26
  -8   5  -3    2.97    0.13
   8  -5   3    2.92    0.20
   8  -5   3    3.01    0.19
   9  -5   3    1.18    0.14
   9  -5   3    1.06    0.15
  10   4  -3    0.87    0.16
  10   4  -3    0.71    0.17
  10   4  -3    0.59    0.15
 -10  -4   3    0.83    0.10
 -10  -4   3    0.96    0.18
   9   4  -3    0.38    0.14
   9   4  -3    0.64    0.14
   9   4  -3    0.56    0.14
  -9  -4   3    0.44    0.15
  -9  -4   3    0.47    0.08
   8   4  -3    2.11    0.19
   8   4  -3    1.82    0.18
   8   4  -3    2.46    0.19
  -8  -4   3    1.85    0.12
  -8  -4   3    2.16    0.21
   7   4  -3    0.03    0.08
   7   4  -3   -0.01    0.09
   7   4  -3   -0.20    0.10
  -7  -4   3   -0.06    0.08
  -7  -4   3   -0.15    0.05
   6   4  -3    2.18    0.15
   6   4  -3    1.99    0.17
   6   4  -3    2.13    0.16
  -6  -4   3    2.09    0.12
  -6  -4   3    2.18    0.12
  -6  -4   3    2.14    0.17
   5   4  -3    0.12    0.08
   5   4  -3    0.07    0.06
   5   4  -3    0.11    0.06
  -5  -4   3    0.14    0.04
  -5  -4   3    0.11    0.04
  -5  -4   3    0.09    0.07
   4   4  -3    3.31    0.17
   4   4  -3    3.33    0.19
   4   4  -3    3.37    0.18
  -4  -4   3    3.30    0.14
  -4  -4   3    3.56    0.16
  -4  -4   3    3.61    0.16
  -4  -4   3    3.45    0.19
   3   4  -3   33.72    1.14
   3   4  -3   32.66    1.08
   3   4  -3   32.61    1.11
   3   4  -3   32.90    1.18
  -3  -4   3   32.99    1.17
  -3  -4   3   33.38    1.13
  -3  -4   3   32.20    1.14
  -3  -4   3   32.38    1.02
   2   4  -3   35.78    1.19
  -2  -4   3   37.30    1.29
  -2  -4   3   35.06    1.22
  -2  -4   3   35.79    1.25
  -2  -4   3   36.08    1.11
   1   4  -3   15.39    0.49
   1   4  -3   16.19    0.54
  -1  -4   3   15.21    0.55
  -1  -4   3   14.81    0.49
  -1  -4   3   15.46    0.57
  -1  -4   3   15.09    0.54
   0   4  -3   82.48    2.53
   0  -4   3   81.00    2.69
   0  -4   3   85.94    2.52
   0  -4   3   81.45    2.82
   0  -4   3   86.18    2.76
   0  -4   3   80.64    2.92
  -1   4  -3   76.31    2.37
   1  -4   3   78.77    2.59
   1  -4   3   78.55    2.75
  -2   4  -3   34.32    1.05
   2  -4   3   33.58    1.23
  -3   4  -3    6.08    0.20
   3  -4   3    5.80    0.23
   3  -4   3    5.70    0.26
   3  -4   3    5.50    0.24
  -4   4  -3    1.90    0.08
   4  -4   3    1.82    0.12
   4  -4   3    1.72    0.11
   4  -4   3    1.82    0.13
  -5   4  -3   12.98    0.41
   5  -4   3   13.71    0.49
   5  -4   3   12.48    0.48
   5  -4   3   13.31    0.54
   6  -4   3    3.27    0.18
   6  -4   3    3.02    0.16
   6  -4   3    2.93    0.20
   7  -4   3    1.54    0.12
   7  -4   3    1.65    0.14
   7  -4   3    1.61    0.16
   8  -4   3    5.25    0.27
   8  -4   3    5.47    0.25
   9  -4   3    3.37    0.20
   9  -4   3    3.49    0.22
  10  -4   3    2.26    0.20
  10  -4   3    2.09    0.17
  10   3  -3    0.20    0.14
  10   3  -3    0.21    0.14
  10   3  -3    0.26    0.13
 -10  -3   3    0.35    0.15
 -10  -3   3    0.22    0.07
   9   3  -3    1.90    0.18
   9   3  -3    1.62    0.18
   9   3  -3    1.73    0.18
  -9  -3   3    1.61    0.20
  -9  -3   3    1.65    0.12
   8   3  -3    4.92    0.25
   8   3  -3    4.62    0.26
   8   3  -3    4.72    0.27
  -8  -3   3    4.76    0.19
  -8  -3   3    5.07    0.28
   7   3  -3    7.01    0.31
   7   3  -3    6.38    0.30
   7   3  -3    6.83    0.32
  -7  -3   3    7.08    0.33
  -7  -3   3    6.28    0.24
   6   3  -3   11.25    0.47
   6   3  -3   11.57    0.45
   6   3  -3   11.19    0.44
  -6  -3   3   11.80    0.38
  -6  -3   3   11.56    0.47
   5   3  -3    0.90    0.09
   5   3  -3    0.92    0.11
   5   3  -3    1.02    0.10
  -5  -3   3    1.10    0.12
  -5  -3   3    0.84    0.06
  -5  -3   3    0.75    0.06
   4   3  -3    1.85    0.14
   4   3  -3    1.79    0.12
   4   3  -3    1.88    0.11
  -4  -3   3    1.72    0.09
  -4  -3   3    2.04    0.10
  -4  -3   3    1.43    0.09
  -4  -3   3    1.76    0.12
   3   3  -3    6.82    0.23
   3   3  -3    6.52    0.26
  -3  -3   3    6.86    0.27
  -3  -3   3    6.80    0.26
  -3  -3   3    6.87    0.23
  -3  -3   3    6.79    0.26
   2   3  -3    0.24    0.04
  -2  -3   3    0.13    0.03
  -2  -3   3    0.18    0.04
  -2  -3   3    0.21    0.04
   1   3  -3   15.71    0.49
   1   3  -3   15.23    0.54
  -1  -3   3   16.18    0.57
  -1  -3   3   15.10    0.55
  -1  -3   3   15.64    0.49
   0   3  -3   51.03    1.65
   0  -3   3   53.02    1.65
   0  -3   3   57.09    1.81
   0  -3   3   55.61    1.91
  -1   3  -3  109.03    3.43
   1  -3   3  113.77    3.76
   1  -3   3  117.23    3.97
   1  -3   3  113.63    3.76
  -2   3  -3   83.16    2.51
   2  -3   3   82.37    2.91
  -3   3  -3   28.75    0.88
  -3   3  -3   29.12    0.88
   3  -3   3   28.39    1.05
   4  -3   3    0.90    0.10
   4  -3   3    1.10    0.08
   4  -3   3    1.22    0.08
   5  -3   3    1.63    0.11
   5  -3   3    1.94    0.10
   5  -3   3    1.69    0.14
   6  -3   3    0.12    0.06
   6  -3   3    0.03    0.07
   6  -3   3    0.04    0.05
  -7   3  -3    1.88    0.15
   7  -3   3    1.80    0.16
   7  -3   3    1.69    0.11
   7  -3   3    1.53    0.13
   8  -3   3    1.42    0.14
   8  -3   3    1.20    0.10
   9  -3   3    1.23    0.11
   9  -3   3    1.27    0.15
  10  -3   3    1.71    0.14
  10  -3   3    1.41    0.17
  10   2  -3    0.00    0.12
  10   2  -3    0.10    0.13
 -10  -2   3    0.28    0.15
 -10  -2   3    0.05    0.06
   9   2  -3    0.28    0.12
   9   2  -3    0.10    0.12
   9   2  -3    0.38    0.12
  -9  -2   3    0.32    0.13
  -9  -2   3    0.18    0.06
   8   2  -3    2.47    0.19
   8   2  -3    2.66    0.18
   8   2  -3    2.18    0.18
  -8  -2   3    2.43    0.12
  -8  -2   3    2.32    0.21
   7   2  -3    8.21    0.35
   7   2  -3    8.28    0.36
   7   2  -3    8.38    0.35
  -7  -2   3    7.80    0.38
  -7  -2   3    8.38    0.28
   6   2  -3    9.04    0.37
   6   2  -3    8.96    0.36
   6   2  -3    8.91    0.38
  -6  -2   3    9.35    0.39
  -6  -2   3    8.85    0.30
   5   2  -3   48.73    1.69
   5   2  -3   47.86    1.64
   5   2  -3   50.11    1.71
  -5  -2   3   47.33    1.66
  -5  -2   3   49.97    1.49
   4   2  -3  111.63    3.80
   4   2  -3  114.81    3.86
   4   2  -3  116.25    3.90
   4   2  -3  112.34    3.69
  -4  -2   3  107.64    3.90
  -4  -2   3  108.71    3.80
  -4  -2   3  113.00    3.71
  -4  -2   3  111.92    3.40
  -4  -2   3  113.59    3.90
   3   2  -3   39.23    1.34
  -3  -2   3   37.95    1.17
  -3  -2   3   37.08    1.31
  -3  -2   3   39.14    1.34
   2   2  -3    0.01    0.02
  -2  -2   3    0.06    0.02
  -2  -2   3    0.09    0.02
  -2  -2   3    0.01    0.02
   1   2  -3    0.31    0.03
  -1  -2   3    0.34    0.04
  -1  -2   3    0.43    0.04
   0  -2   3    4.92    0.18
   0  -2   3    5.04    0.20
  -1   2  -3    6.43    0.23
  -1   2  -3    7.04    0.22
   1  -2   3    6.90    0.27
  -2   2  -3   68.54    1.99
   2  -2   3   62.88    2.32
   3  -2   3   13.89    0.53
   4  -2   3   14.59    0.56
  -5   2  -3   24.14    0.88
   5  -2   3   22.77    0.88
   5  -2   3   23.83    0.81
  -6   2  -3   13.77    0.54
   6  -2   3   13.46    0.55
   6  -2   3   13.82    0.50
  -7   2  -3    7.95    0.36
   7  -2   3    8.37    0.37
   7  -2   3    8.06    0.33
   8  -2   3    0.82    0.11
   9  -2   3    0.85    0.09
   9  -2   3    0.62    0.12
  10  -2   3   -0.02    0.11
  10  -2   3    0.06    0.08
  10   1  -3    0.06    0.12
  10   1  -3   -0.09    0.10
 -10  -1   3    0.05    0.06
 -10  -1   3   -0.03    0.13
   9   1  -3    0.08    0.11
   9   1  -3   -0.04    0.11
  -9  -1   3    0.13    0.13
  -9  -1   3   -0.01    0.05
   8   1  -3    0.21    0.09
   8   1  -3    0.06    0.09
   8   1  -3   -0.03    0.09
  -8  -1   3    0.03    0.04
  -8  -1   3    0.04    0.11
   7   1  -3    0.59    0.10
   7   1  -3    0.41    0.10
   7   1  -3    0.79    0.10
  -7  -1   3    0.67    0.05
  -7  -1   3    0.63    0.12
   6   1  -3   10.15    0.39
   6   1  -3   10.39    0.39
   6   1  -3    9.86    0.40
  -6  -1   3    9.10    0.41
  -6  -1   3    9.79    0.32
   5   1  -3   37.28    1.25
   5   1  -3   35.80    1.27
   5   1  -3   36.01    1.22
  -5  -1   3   35.16    1.10
  -5  -1   3   35.23    1.24
   4   1  -3   79.09    2.71
   4   1  -3   78.81    2.60
  -4  -1   3   76.90    2.74
  -4  -1   3   75.11    2.62
  -4  -1   3   82.29    2.74
  -4  -1   3   79.83    2.39
  -3  -1   3  331.77   11.62
  -3  -1   3  338.41   10.15
   2   1  -3  149.19    5.19
  -2  -1   3  151.78    5.19
  -2  -1   3  147.72    4.52
   1   1  -3   12.14    0.46
  -1  -1   3   13.73    0.46
   0   1  -3   10.62    0.39
   0  -1   3   10.71    0.39
  -1   1  -3   23.14    0.71
   2  -1   3    8.95    0.35
  -3   1  -3    2.92    0.15
   3  -1   3    3.40    0.16
  -4   1  -3    4.43    0.20
   4  -1   3    4.26    0.20
  -5   1  -3   12.75    0.49
   5  -1   3   12.76    0.50
   5  -1   3   12.51    0.45
  -6   1  -3   23.28    0.86
   6  -1   3   22.67    0.80
   6  -1   3   22.42    0.87
   6  -1   3   24.23    0.82
  -7   1  -3   16.95    0.67
   7  -1   3   17.91    0.69
   7  -1   3   17.60    0.63
   8  -1   3    2.41    0.16
   9  -1   3    3.08    0.20
 -10   1  -3    0.20    0.14
  10  -1   3    0.50    0.13
  10  -1   3    0.49    0.08
  10   0  -3    0.81    0.15
  10   0  -3    0.87    0.15
 -10   0   3    0.67    0.08
 -10   0   3    1.02    0.19
   9   0  -3    5.14    0.29
   9   0  -3    5.71    0.29
  -9   0   3    5.37    0.21
  -9   0   3    5.72    0.33
   8   0  -3    2.83    0.20
   8   0  -3    2.56    0.19
  -8   0   3    2.80    0.12
  -8   0   3    2.93    0.22
   7   0  -3    0.12    0.08
   7   0  -3    0.07    0.07
  -7   0   3    0.06    0.03
   6   0  -3   13.00    0.50
   6   0  -3   12.51    0.48
   6   0  -3   13.47    0.49
  -6   0   3   13.26    0.41
   5   0  -3    1.33    0.10
   5   0  -3    1.09    0.10
  -5   0   3    1.18    0.06
   4   0  -3   23.26    0.83
   4   0  -3   22.88    0.80
  -4   0   3   22.93    0.82
  -4   0   3   23.47    0.82
  -4   0   3   23.03    0.71
  -4   0   3   23.73    0.71
  -3   0   3   97.16    2.93
  -3   0   3   98.43    3.35
  -3   0   3   94.60    3.35
  -2   0   3    0.23    0.02
  -1   0   3  188.68    6.99
  -1   0   3  213.65    7.00
   0   0  -3  273.38    8.86
   0   0   3  252.19    9.30
   0   0   3  274.24    9.30
  -1   0  -3   34.40    1.19
   1   0   3   32.78    1.19
  -2   0  -3    0.14    0.03
  -3   0  -3    5.91    0.24
   3   0   3    5.97    0.25
  -4   0  -3    5.40    0.23
   4   0   3    5.15    0.23
  -5   0  -3    0.01    0.04
   5   0   3   -0.04    0.04
   5   0   3    0.07    0.06
  -6   0  -3    6.82    0.30
   6   0   3    7.32    0.32
   6   0   3    7.01    0.29
   6   0   3    7.23    0.29
  -7   0  -3    6.30    0.28
   7   0   3    5.94    0.27
   7   0   3    6.02    0.27
   7   0   3    6.49    0.30
  -8   0  -3    1.54    0.16
   8   0   3    1.42    0.13
  -9   0  -3    5.22    0.30
   9   0   3    5.70    0.28
 -10   0  -3    4.53    0.30
  10   0   3    5.00    0.27
  10  -1  -3    1.23    0.16
  10  -1  -3    1.09    0.16
 -10   1   3    1.29    0.09
 -10   1   3    1.17    0.19
   9  -1  -3    6.36    0.31
   9  -1  -3    6.20    0.31
  -9   1   3    6.09    0.23
   8  -1  -3   11.20    0.44
   8  -1  -3   10.35    0.44
  -8   1   3   10.48    0.35
   7  -1  -3    9.09    0.38
   7  -1  -3    9.50    0.38
  -7   1   3    9.11    0.30
   6  -1  -3    0.07    0.06
   6  -1  -3    0.10    0.07
  -6   1   3    0.03    0.03
   5  -1  -3    6.62    0.26
   5  -1  -3    6.64    0.27
   5  -1  -3    6.37    0.26
  -5   1   3    6.12    0.21
  -5   1   3    6.27    0.25
   4  -1  -3    6.67    0.26
   4  -1  -3    6.66    0.27
  -4   1   3    6.41    0.21
  -4   1   3    6.90    0.25
  -4   1   3    6.53    0.21
   3  -1  -3    0.07    0.03
  -3   1   3    0.06    0.02
  -3   1   3    0.09    0.02
  -2   1   3    4.71    0.16
  -2   1   3    4.71    0.18
   0  -1  -3   15.65    0.53
   0   1   3   15.99    0.56
  -1  -1  -3  265.06    8.03
  -2  -1  -3    3.70    0.16
  -3  -1  -3    1.86    0.10
   3   1   3    1.88    0.11
  -4  -1  -3   15.08    0.57
   4   1   3   15.22    0.57
  -5  -1  -3   11.57    0.45
  -5  -1  -3   11.38    0.43
   5   1   3   11.30    0.43
   5   1   3   10.99    0.41
   5   1   3   12.05    0.46
  -6  -1  -3    0.63    0.08
  -6  -1  -3    0.65    0.10
   6   1   3    0.68    0.09
   6   1   3    0.65    0.08
   6   1   3    0.81    0.09
  -7  -1  -3    0.07    0.08
  -7  -1  -3    0.12    0.06
   7   1   3    0.12    0.07
   7   1   3    0.11    0.07
   7   1   3    0.09    0.07
  -8  -1  -3    0.24    0.09
   8   1   3    0.08    0.08
   8   1   3    0.27    0.08
  -9  -1  -3    2.72    0.23
   9   1   3    3.04    0.20
   9   1   3    2.78    0.19
 -10  -1  -3    1.53    0.20
  10   1   3    1.29    0.16
  10   1   3    0.95    0.11
  10  -2  -3    0.30    0.13
  10  -2  -3    0.32    0.13
 -10   2   3    0.35    0.07
   9  -2  -3    2.16    0.20
   9  -2  -3    2.46    0.20
  -9   2   3    2.33    0.12
   8  -2  -3    7.28    0.33
   8  -2  -3    7.06    0.33
  -8   2   3    6.99    0.25
   7  -2  -3    2.88    0.18
   7  -2  -3    3.10    0.19
  -7   2   3    3.06    0.12
   6  -2  -3   16.59    0.62
   6  -2  -3   16.66    0.60
  -6   2   3   15.89    0.51
   5  -2  -3   31.30    1.10
   5  -2  -3   31.00    1.11
  -5   2   3   30.49    0.95
   4  -2  -3   20.19    0.72
   4  -2  -3   19.41    0.72
   4  -2  -3   20.06    0.69
  -4   2   3   19.89    0.62
   3  -2  -3  175.95    6.07
  -3   2   3  173.02    5.29
   2  -2  -3    0.40    0.04
  -2   2   3    0.41    0.03
   1  -2  -3    0.00    0.02
  -1   2   3   -0.03    0.01
   0  -2  -3    7.52    0.26
  -1  -2  -3   18.87    0.65
  -1  -2  -3   17.26    0.56
  -2  -2  -3    6.38    0.20
  -2  -2  -3    6.70    0.26
  -2  -2  -3    6.42    0.20
  -3  -2  -3   11.38    0.43
  -3  -2  -3   11.10    0.37
  -4  -2  -3   32.05    1.07
  -4  -2  -3   34.52    1.19
  -5  -2  -3   62.48    2.19
  -5  -2  -3   63.82    2.07
   5   2   3   61.06    2.11
   5   2   3   63.06    2.05
   5   2   3   58.36    2.11
  -6  -2  -3   12.59    0.48
  -6  -2  -3   12.06    0.47
   6   2   3   11.43    0.43
   6   2   3   11.88    0.46
   6   2   3   12.49    0.45
  -7  -2  -3    4.12    0.20
  -7  -2  -3    4.10    0.22
   7   2   3    3.53    0.20
   7   2   3    3.34    0.16
   7   2   3    3.51    0.19
  -8  -2  -3   -0.10    0.09
   8   2   3    0.13    0.08
   8   2   3    0.12    0.09
   8   2   3    0.08    0.06
  -9  -2  -3    0.10    0.12
   9   2   3    0.19    0.10
   9   2   3    0.10    0.10
   9   2   3    0.25    0.08
 -10  -2  -3   -0.07    0.12
  10   2   3    0.03    0.11
  10   2   3    0.04    0.09
  10   2   3   -0.07    0.11
  10  -3  -3    0.21    0.12
  10  -3  -3    0.11    0.13
 -10   3   3    0.22    0.07
   9  -3  -3    0.00    0.10
   9  -3  -3   -0.06    0.10
  -9   3   3    0.05    0.05
   8  -3  -3    0.52    0.12
   8  -3  -3    0.55    0.12
  -8   3   3    0.38    0.06
   7  -3  -3    0.01    0.08
   7  -3  -3   -0.02    0.08
  -7   3   3    0.08    0.04
   6  -3  -3    6.42    0.29
   6  -3  -3    6.92    0.30
  -6   3   3    6.85    0.23
   5  -3  -3   24.68    0.88
   5  -3  -3   25.62    0.93
   5  -3  -3   25.51    0.92
  -5   3   3   25.61    0.79
   4  -3  -3   94.83    3.11
   4  -3  -3   96.62    3.31
   4  -3  -3   92.81    3.25
  -4   3   3   93.04    2.86
   3  -3  -3   81.28    2.85
   3  -3  -3   85.42    2.68
  -3   3   3   82.30    2.47
  -3   3   3   76.02    2.75
   2  -3  -3   20.00    0.68
  -2   3   3   18.79    0.59
  -2   3   3   17.43    0.65
   1  -3  -3   87.32    3.17
   1  -3  -3   94.95    3.01
  -1   3   3   90.57    2.75
  -1   3   3   89.84    3.08
   0  -3  -3    1.54    0.07
   0  -3  -3    1.28    0.08
   0  -3  -3    1.31    0.07
   0   3   3    1.46    0.07
  -1  -3  -3   18.05    0.62
  -1  -3  -3   18.49    0.57
  -1  -3  -3   17.11    0.63
  -1  -3  -3   19.66    0.67
  -2  -3  -3    0.23    0.03
  -2  -3  -3    0.19    0.04
  -3  -3  -3    0.02    0.03
  -3  -3  -3    0.04    0.02
  -3  -3  -3    0.02    0.02
  -4  -3  -3   21.66    0.77
  -4  -3  -3   20.38    0.73
   4   3   3   21.08    0.74
   4   3   3   21.01    0.72
   4   3   3   20.69    0.75
  -5  -3  -3   38.45    1.34
  -5  -3  -3   36.24    1.26
   5   3   3   35.94    1.25
   5   3   3   37.03    1.29
   5   3   3   37.79    1.30
  -6  -3  -3   12.44    0.48
  -6  -3  -3   12.89    0.50
   6   3   3   12.30    0.49
   6   3   3   12.47    0.46
   6   3   3   12.56    0.46
  -7  -3  -3   16.28    0.62
   7   3   3   16.27    0.60
   7   3   3   16.08    0.60
   7   3   3   16.66    0.63
  -8  -3  -3    5.03    0.27
   8   3   3    5.08    0.25
   8   3   3    5.13    0.24
   8   3   3    5.54    0.27
  -9  -3  -3    2.91    0.22
   9   3   3    3.14    0.21
   9   3   3    2.92    0.18
   9   3   3    2.85    0.21
 -10  -3  -3    0.09    0.13
  10   3   3    0.13    0.12
  10   3   3    0.12    0.10
  10   3   3    0.01    0.11
  10  -4  -3    0.86    0.16
  10  -4  -3    0.86    0.16
 -10   4   3    0.61    0.09
   9  -4  -3    1.45    0.17
   9  -4  -3    1.59    0.18
  -9   4   3    1.57    0.11
   8  -4  -3    2.01    0.18
   8  -4  -3    2.46    0.19
  -8   4   3    2.28    0.12
   7  -4  -3    2.83    0.20
  -7   4   3    2.95    0.13
   6  -4  -3    0.07    0.08
   6  -4  -3    0.07    0.07
  -6   4   3    0.06    0.04
   5  -4  -3    8.96    0.36
   5  -4  -3    9.34    0.38
   5  -4  -3    9.01    0.38
  -5   4   3    9.41    0.31
   4  -4  -3   10.43    0.41
   4  -4  -3    9.61    0.38
   4  -4  -3   10.31    0.41
  -4   4   3   10.18    0.37
  -4   4   3   10.47    0.34
   3  -4  -3    4.03    0.18
   3  -4  -3    4.21    0.20
   3  -4  -3    4.34    0.20
  -3   4   3    3.99    0.16
  -3   4   3    4.21    0.16
   2  -4  -3  165.62    5.26
   2  -4  -3  158.51    5.34
   2  -4  -3  169.25    5.70
  -2   4   3  163.45    4.95
  -2   4   3  159.60    5.53
   1  -4  -3   84.16    2.70
   1  -4  -3   84.90    2.85
   1  -4  -3   79.79    2.63
   1  -4  -3   78.57    2.46
  -1   4   3   76.37    2.76
  -1   4   3   82.86    2.47
   0  -4  -3    0.81    0.06
   0  -4  -3    0.92    0.06
   0  -4  -3    0.87    0.06
   0  -4  -3    1.10    0.08
   0   4   3    1.02    0.06
   0   4   3    0.90    0.06
  -1  -4  -3   16.56    0.51
  -1  -4  -3   16.14    0.57
  -1  -4  -3   16.41    0.60
  -1  -4  -3   16.35    0.56
   1   4   3   16.70    0.56
   1   4   3   15.06    0.51
  -2  -4  -3   10.21    0.38
  -2  -4  -3    9.07    0.35
  -2  -4  -3    9.96    0.32
  -2  -4  -3    9.80    0.34
  -3  -4  -3    8.93    0.29
  -3  -4  -3    8.86    0.36
  -4  -4  -3    2.96    0.11
  -4  -4  -3    2.77    0.15
  -4  -4  -3    2.74    0.14
   4   4   3    2.80    0.15
   4   4   3    2.72    0.15
   4   4   3    2.68    0.13
  -5  -4  -3    1.86    0.13
  -5  -4  -3    1.92    0.08
  -5  -4  -3    2.11    0.13
   5   4   3    1.84    0.12
   5   4   3    1.78    0.14
   5   4   3    1.92    0.13
   5   4   3    1.90    0.14
  -6  -4  -3    4.49    0.22
  -6  -4  -3    4.27    0.22
  -6  -4  -3    4.44    0.15
   6   4   3    4.11    0.21
   6   4   3    4.41    0.21
   6   4   3    3.95    0.21
   6   4   3    3.96    0.21
  -7  -4  -3    5.30    0.19
  -7  -4  -3    5.53    0.27
   7   4   3    5.56    0.25
   7   4   3    5.71    0.26
   7   4   3    5.51    0.27
  -8  -4  -3    4.38    0.25
  -8  -4  -3    3.97    0.15
   8   4   3    3.93    0.22
   8   4   3    4.02    0.22
   8   4   3    3.59    0.23
  -9  -4  -3    5.92    0.32
   9   4   3    5.47    0.31
   9   4   3    5.55    0.29
   9   4   3    6.60    0.30
 -10  -4  -3    1.18    0.18
  10   4   3    1.21    0.15
  10   4   3    1.41    0.17
  10   4   3    1.35    0.18
   9  -5  -3    3.24    0.24
   9  -5  -3    2.95    0.23
  -9   5   3    3.07    0.16
   8  -5  -3    2.59    0.21
   8  -5  -3    2.51    0.21
  -8   5   3    2.71    0.14
   7  -5  -3    8.86    0.37
   7  -5  -3    8.59    0.38
  -7   5   3    8.21    0.31
   6  -5  -3    5.58    0.26
   6  -5  -3    5.26    0.27
  -6   5   3    5.55    0.21
   5  -5  -3    1.49    0.12
   5  -5  -3    1.66    0.13
   5  -5  -3    1.37    0.14
  -5   5   3    1.46    0.09
  -5   5   3    1.48    0.09
   4  -5  -3    1.01    0.10
   4  -5  -3    1.25    0.12
   4  -5  -3    1.00    0.10
  -4   5   3    1.08    0.08
  -4   5   3    1.02    0.08
   3  -5  -3    0.13    0.06
   3  -5  -3    0.15    0.05
   3  -5  -3    0.06    0.05
  -3   5   3    0.14    0.04
  -3   5   3    0.12    0.04
   2  -5  -3    3.83    0.19
   2  -5  -3    4.19    0.18
   2  -5  -3    3.92    0.16
   2  -5  -3    4.07    0.15
  -2   5   3    3.66    0.17
  -2   5   3    3.91    0.16
   1  -5  -3   11.30    0.41
   1  -5  -3   11.47    0.42
   1  -5  -3   11.64    0.38
   1  -5  -3   11.47    0.41
   1  -5  -3   12.44    0.46
   1  -5  -3   10.73    0.40
  -1   5   3   11.85    0.38
  -1   5   3   11.91    0.43
   0  -5  -3   41.26    1.37
   0  -5  -3   39.30    1.35
   0  -5  -3   41.34    1.38
   0  -5  -3   41.06    1.26
   0  -5  -3   40.93    1.47
   0   5   3   41.04    1.41
   0   5   3   41.82    1.27
  -1  -5  -3   23.16    0.81
  -1  -5  -3   22.84    0.80
  -1  -5  -3   23.72    0.73
  -1  -5  -3   23.02    0.80
  -1  -5  -3   23.34    0.86
   1   5   3   23.10    0.73
   1   5   3   23.75    0.81
  -2  -5  -3    8.46    0.34
  -2  -5  -3    7.86    0.30
  -2  -5  -3    7.96    0.30
  -2  -5  -3    8.15    0.31
  -2  -5  -3    8.08    0.28
  -3  -5  -3    1.84    0.11
  -3  -5  -3    1.83    0.10
  -3  -5  -3    1.83    0.13
  -3  -5  -3    1.84    0.09
   3   5   3    1.74    0.11
   3   5   3    2.09    0.14
   3   5   3    1.58    0.13
  -4  -5  -3   12.98    0.42
  -4  -5  -3   12.76    0.48
  -4  -5  -3   12.86    0.51
   4   5   3   13.75    0.51
   4   5   3   13.38    0.50
   4   5   3   12.51    0.49
  -5  -5  -3    7.40    0.32
  -5  -5  -3    7.16    0.25
  -5  -5  -3    7.38    0.31
   5   5   3    7.82    0.30
   5   5   3    7.03    0.31
   5   5   3    7.43    0.32
  -6  -5  -3    0.05    0.04
  -6  -5  -3    0.12    0.07
  -6  -5  -3   -0.06    0.06
   6   5   3   -0.05    0.07
   6   5   3    0.04    0.08
   6   5   3   -0.08    0.06
  -7  -5  -3    0.06    0.04
  -7  -5  -3    0.02    0.08
   7   5   3    0.14    0.09
   7   5   3    0.07    0.09
   7   5   3    0.04    0.08
  -8  -5  -3    1.36    0.16
  -8  -5  -3    1.36    0.09
   8   5   3    1.22    0.14
   8   5   3    1.04    0.14
   8   5   3    1.38    0.16
  -9  -5  -3    0.96    0.16
  -9  -5  -3    0.94    0.09
   9   5   3    1.18    0.15
   9   5   3    0.99    0.14
   9   5   3    1.10    0.17
 -10  -5  -3    0.79    0.17
 -10  -5  -3    0.76    0.08
  10   5   3    0.41    0.15
  10   5   3    0.63    0.15
  10   5   3    0.77    0.15
   9  -6  -3    1.76    0.20
   9  -6  -3    1.52    0.19
  -9   6   3    1.69    0.13
   8  -6  -3    3.63    0.25
  -8   6   3    3.73    0.18
   7  -6  -3    5.96    0.31
   7  -6  -3    5.80    0.30
  -7   6   3    6.01    0.24
   6  -6  -3    6.64    0.32
   6  -6  -3    7.00    0.31
  -6   6   3    6.35    0.26
  -6   6   3    6.64    0.27
   5  -6  -3   15.60    0.62
   5  -6  -3   15.49    0.58
   5  -6  -3   14.92    0.61
  -5   6   3   15.82    0.52
  -5   6   3   15.47    0.56
   4  -6  -3    9.57    0.41
   4  -6  -3    9.62    0.38
   4  -6  -3    9.80    0.42
  -4   6   3    9.69    0.34
  -4   6   3    9.93    0.37
   3  -6  -3    7.73    0.30
   3  -6  -3    7.22    0.32
   3  -6  -3    7.01    0.32
  -3   6   3    6.66    0.28
  -3   6   3    7.19    0.26
   2  -6  -3    7.66    0.26
   2  -6  -3    7.24    0.29
   2  -6  -3    6.99    0.31
   2  -6  -3    7.31    0.27
   2  -6  -3    7.11    0.32
  -2   6   3    7.08    0.29
  -2   6   3    7.40    0.26
   1  -6  -3    0.50    0.05
   1  -6  -3    0.40    0.05
   1  -6  -3    0.40    0.05
   1  -6  -3    0.31    0.07
   1  -6  -3    0.24    0.06
   1  -6  -3    0.29    0.06
  -1   6   3    0.38    0.05
  -1   6   3    0.36    0.05
   0  -6  -3    0.29    0.04
   0  -6  -3    0.39    0.07
   0  -6  -3    0.42    0.06
   0  -6  -3    0.26    0.06
   0  -6  -3    0.27    0.04
   0  -6  -3    0.19    0.04
   0   6   3    0.24    0.05
   0   6   3    0.34    0.05
  -1  -6  -3    0.81    0.07
  -1  -6  -3    0.77    0.06
  -1  -6  -3    0.76    0.08
  -1  -6  -3    0.99    0.10
  -1  -6  -3    0.80    0.07
  -1  -6  -3    1.08    0.09
   1   6   3    0.89    0.07
   1   6   3    1.06    0.07
  -2  -6  -3    4.06    0.16
  -2  -6  -3    3.80    0.17
  -2  -6  -3    3.50    0.19
  -2  -6  -3    3.65    0.17
  -2  -6  -3    3.84    0.18
  -2  -6  -3    3.70    0.18
   2   6   3    3.96    0.18
   2   6   3    3.69    0.21
  -3  -6  -3   13.61    0.54
  -3  -6  -3   14.32    0.51
  -3  -6  -3   13.04    0.49
  -3  -6  -3   13.78    0.45
  -3  -6  -3   13.68    0.50
   3   6   3   13.69    0.54
   3   6   3   13.53    0.51
   3   6   3   13.73    0.46
  -4  -6  -3   21.97    0.70
  -4  -6  -3   22.72    0.84
  -4  -6  -3   21.78    0.78
  -4  -6  -3   21.63    0.78
   4   6   3   22.17    0.83
   4   6   3   22.29    0.80
  -5  -6  -3    9.59    0.33
  -5  -6  -3    9.87    0.36
  -5  -6  -3    9.96    0.39
  -5  -6  -3    8.96    0.40
   5   6   3    8.91    0.40
   5   6   3    9.09    0.39
  -6  -6  -3    5.52    0.27
  -6  -6  -3    5.86    0.22
  -6  -6  -3    5.38    0.27
   6   6   3    5.76    0.29
   6   6   3    5.56    0.26
   6   6   3    5.41    0.28
  -7  -6  -3    1.15    0.09
  -7  -6  -3    1.00    0.14
   7   6   3    1.03    0.14
   7   6   3    1.20    0.14
   7   6   3    1.15    0.14
  -8  -6  -3    0.50    0.07
  -8  -6  -3    0.54    0.12
   8   6   3    0.57    0.12
   8   6   3    0.49    0.13
   8   6   3    0.44    0.13
  -9  -6  -3    0.07    0.13
  -9  -6  -3    0.16    0.07
   9   6   3    0.04    0.12
   9   6   3    0.04    0.12
   9   6   3    0.26    0.13
 -10  -6  -3    0.06    0.07
 -10  -6  -3    0.03    0.14
  10   6   3    0.31    0.15
  10   6   3   -0.03    0.13
  10   6   3    0.03    0.13
   8  -7  -3   -0.12    0.12
   8  -7  -3   -0.06    0.11
  -8   7   3    0.07    0.07
   7  -7  -3    1.52    0.17
   7  -7  -3    1.47    0.17
  -7   7   3    1.65    0.12
  -7   7   3    1.58    0.12
   6  -7  -3    5.91    0.30
   6  -7  -3    6.04    0.33
  -6   7   3    7.29    0.28
  -6   7   3    6.24    0.26
   5  -7  -3   11.57    0.46
   5  -7  -3   12.01    0.49
   5  -7  -3   11.21    0.49
  -5   7   3   11.18    0.44
  -5   7   3   11.12    0.40
   4  -7  -3    9.30    0.39
   4  -7  -3    8.46    0.39
   4  -7  -3    9.06    0.37
  -4   7   3    8.74    0.32
  -4   7   3    8.38    0.35
   3  -7  -3    7.61    0.35
   3  -7  -3    7.47    0.35
   3  -7  -3    7.50    0.32
  -3   7   3    8.15    0.31
  -3   7   3    7.59    0.28
   2  -7  -3    2.65    0.18
   2  -7  -3    2.73    0.12
   2  -7  -3    2.86    0.18
   2  -7  -3    3.00    0.16
   2  -7  -3    2.85    0.14
  -2   7   3    2.76    0.14
  -2   7   3    2.64    0.14
   1  -7  -3   14.50    0.52
   1  -7  -3   15.03    0.59
   1  -7  -3   14.73    0.52
   1  -7  -3   14.53    0.54
   1  -7  -3   14.92    0.58
  -1   7   3   15.85    0.50
  -1   7   3   13.71    0.54
   0  -7  -3   15.31    0.55
   0  -7  -3   15.57    0.50
   0  -7  -3   15.46    0.54
   0  -7  -3   14.53    0.59
   0  -7  -3   15.54    0.54
   0  -7  -3   15.73    0.50
   0  -7  -3   14.45    0.54
   0   7   3   13.68    0.55
   0   7   3   15.33    0.50
  -1  -7  -3    1.32    0.11
  -1  -7  -3    1.65    0.10
  -1  -7  -3    1.37    0.11
  -1  -7  -3    1.54    0.10
  -1  -7  -3    1.50    0.10
  -1  -7  -3    1.44    0.13
   1   7   3    1.43    0.10
  -2  -7  -3    2.71    0.15
  -2  -7  -3    2.35    0.16
  -2  -7  -3    2.55    0.13
  -2  -7  -3    2.48    0.15
  -2  -7  -3    2.69    0.13
  -2  -7  -3    2.66    0.14
   2   7   3    2.84    0.15
   2   7   3    2.61    0.18
  -3  -7  -3    3.49    0.18
  -3  -7  -3    3.18    0.16
  -3  -7  -3    3.16    0.15
  -3  -7  -3    3.61    0.16
  -3  -7  -3    3.43    0.20
   3   7   3    3.37    0.18
   3   7   3    3.28    0.15
   3   7   3    3.53    0.21
  -4  -7  -3   11.39    0.47
  -4  -7  -3   12.27    0.50
  -4  -7  -3   12.33    0.42
  -4  -7  -3   12.22    0.46
   4   7   3   13.29    0.52
   4   7   3   12.59    0.49
  -5  -7  -3   11.82    0.44
  -5  -7  -3   11.45    0.48
  -5  -7  -3   11.79    0.46
  -5  -7  -3   11.33    0.40
   5   7   3   11.26    0.46
   5   7   3   11.24    0.49
  -6  -7  -3    3.69    0.17
  -6  -7  -3    4.25    0.19
  -6  -7  -3    3.53    0.21
  -6  -7  -3    3.72    0.22
   6   7   3    3.70    0.24
   6   7   3    3.64    0.22
  -7  -7  -3    1.90    0.12
  -7  -7  -3    1.96    0.18
  -7  -7  -3    1.53    0.12
   7   7   3    1.43    0.18
   7   7   3    1.58    0.16
  -8  -7  -3    3.46    0.26
  -8  -7  -3    4.01    0.19
   8   7   3    3.90    0.26
   8   7   3    4.32    0.27
  -9  -7  -3    0.96    0.18
  -9  -7  -3    0.84    0.10
   9   7   3    1.26    0.18
   9   7   3    1.10    0.16
   9   7   3    0.75    0.17
   8  -8  -3    0.56    0.15
   8  -8  -3    0.51    0.16
  -8   8   3    0.79    0.12
  -8   8   3    0.47    0.10
   7  -8  -3    0.59    0.15
   7  -8  -3    0.60    0.14
  -7   8   3    0.49    0.09
  -7   8   3    0.45    0.10
   6  -8  -3   -0.02    0.10
   6  -8  -3   -0.04    0.12
  -6   8   3   -0.03    0.06
  -6   8   3   -0.11    0.07
   5  -8  -3    2.79    0.19
   5  -8  -3    2.71    0.21
   5  -8  -3    2.96    0.22
  -5   8   3    2.56    0.17
  -5   8   3    2.42    0.15
   4  -8  -3    1.74    0.15
   4  -8  -3    1.56    0.16
   4  -8  -3    1.59    0.16
  -4   8   3    1.55    0.12
  -4   8   3    1.89    0.14
   3  -8  -3    0.77    0.10
   3  -8  -3    0.75    0.12
   3  -8  -3    0.91    0.13
  -3   8   3    0.81    0.09
  -3   8   3    0.70    0.09
   2  -8  -3    8.55    0.32
   2  -8  -3    8.94    0.38
   2  -8  -3    8.42    0.35
   2  -8  -3    7.94    0.31
   2  -8  -3    8.89    0.39
  -2   8   3    9.47    0.35
  -2   8   3    8.08    0.32
   1  -8  -3   15.49    0.55
   1  -8  -3   16.28    0.58
   1  -8  -3   15.48    0.55
   1  -8  -3   15.03    0.61
   1  -8  -3   14.76    0.62
  -1   8   3   15.91    0.58
  -1   8   3   15.66    0.53
   0  -8  -3    3.39    0.18
   0  -8  -3    2.95    0.16
   0  -8  -3    3.28    0.16
   0  -8  -3    3.31    0.18
   0  -8  -3    3.44    0.21
   0   8   3    3.46    0.16
   0   8   3    3.99    0.18
  -1  -8  -3    9.80    0.40
  -1  -8  -3   10.40    0.45
  -1  -8  -3   10.32    0.37
  -1  -8  -3   10.07    0.36
  -1  -8  -3   10.33    0.40
  -1  -8  -3   10.38    0.40
  -1  -8  -3   10.77    0.41
   1   8   3   10.39    0.40
   1   8   3   11.79    0.41
  -2  -8  -3    8.29    0.33
  -2  -8  -3    8.54    0.35
  -2  -8  -3    8.40    0.38
  -2  -8  -3    7.98    0.31
  -2  -8  -3    8.52    0.35
  -2  -8  -3    8.06    0.33
   2   8   3    8.55    0.39
   2   8   3    8.85    0.34
  -3  -8  -3    0.44    0.07
  -3  -8  -3    0.48    0.09
  -3  -8  -3    0.51    0.07
  -3  -8  -3    0.44    0.09
  -3  -8  -3    0.47    0.07
   3   8   3    0.55    0.12
   3   8   3    0.65    0.10
  -4  -8  -3    1.09    0.13
  -4  -8  -3    1.26    0.10
  -4  -8  -3    1.30    0.10
  -4  -8  -3    1.11    0.13
   4   8   3    1.31    0.13
   4   8   3    1.01    0.15
  -5  -8  -3    1.18    0.13
  -5  -8  -3    0.97    0.10
  -5  -8  -3    1.13    0.10
  -5  -8  -3    1.10    0.13
   5   8   3    0.85    0.13
   5   8   3    1.38    0.16
  -6  -8  -3    2.26    0.19
  -6  -8  -3    2.27    0.18
  -6  -8  -3    2.21    0.15
  -6  -8  -3    2.26    0.14
   6   8   3    2.47    0.22
   6   8   3    2.52    0.20
  -7  -8  -3    2.10    0.14
  -7  -8  -3    2.26    0.20
  -7  -8  -3    2.45    0.16
   7   8   3    2.02    0.21
   7   8   3    2.27    0.20
  -8  -8  -3    2.36    0.22
  -8  -8  -3    2.67    0.19
  -8  -8  -3    2.36    0.16
   8   8   3    2.19    0.23
   8   8   3    2.57    0.23
  -9  -8  -3    1.19    0.19
  -9  -8  -3    1.18    0.12
   9   8   3    1.45    0.19
   9   8   3    1.24    0.20
   7  -9  -3    1.27    0.19
   7  -9  -3    1.64    0.19
  -7   9   3    1.44    0.14
  -7   9   3    1.57    0.15
   6  -9  -3    2.37    0.20
   6  -9  -3    2.11    0.21
  -6   9   3    1.88    0.15
  -6   9   3    1.82    0.16
   5  -9  -3    0.79    0.15
   5  -9  -3    1.07    0.15
   5  -9  -3    0.84    0.14
  -5   9   3    0.66    0.11
  -5   9   3    0.80    0.10
   4  -9  -3    2.13    0.20
   4  -9  -3    2.31    0.21
   4  -9  -3    2.33    0.19
  -4   9   3    2.24    0.16
  -4   9   3    2.39    0.15
   3  -9  -3    0.42    0.12
   3  -9  -3    0.74    0.11
   3  -9  -3    0.77    0.13
  -3   9   3    0.75    0.10
  -3   9   3    0.53    0.09
   2  -9  -3    0.63    0.12
   2  -9  -3    0.53    0.05
   2  -9  -3    0.42    0.10
   2  -9  -3    0.46    0.08
   2  -9  -3    0.46    0.11
  -2   9   3    0.74    0.10
  -2   9   3    0.54    0.08
   1  -9  -3    8.65    0.34
   1  -9  -3    7.61    0.39
   1  -9  -3    7.88    0.32
   1  -9  -3    8.50    0.36
  -1   9   3    8.62    0.32
  -1   9   3    9.14    0.35
   0  -9  -3   11.24    0.43
   0  -9  -3   10.70    0.48
   0  -9  -3   11.39    0.44
   0  -9  -3   10.67    0.41
   0   9   3   11.34    0.43
  -1  -9  -3    2.35    0.17
  -1  -9  -3    2.02    0.14
  -1  -9  -3    1.75    0.15
  -1  -9  -3    2.00    0.13
  -1  -9  -3    1.95    0.16
  -2  -9  -3    1.42    0.11
  -2  -9  -3    1.31    0.15
  -2  -9  -3    1.52    0.11
  -2  -9  -3    1.30    0.11
  -2  -9  -3    1.37    0.13
  -2  -9  -3    1.22    0.11
  -2  -9  -3    1.38    0.14
   2   9   3    1.44    0.12
  -3  -9  -3    9.80    0.42
  -3  -9  -3   10.03    0.42
  -3  -9  -3    9.69    0.39
  -3  -9  -3   10.06    0.40
  -3  -9  -3    9.53    0.44
  -3  -9  -3   10.15    0.37
   3   9   3   10.63    0.42
   3   9   3   10.49    0.47
  -4  -9  -3    5.04    0.24
  -4  -9  -3    4.88    0.27
  -4  -9  -3    4.59    0.25
  -4  -9  -3    4.72    0.21
   4   9   3    4.97    0.26
   4   9   3    5.16    0.30
  -5  -9  -3    0.46    0.08
  -5  -9  -3    0.33    0.08
  -5  -9  -3    0.34    0.10
  -5  -9  -3    0.14    0.11
   5   9   3    0.48    0.11
   5   9   3    0.57    0.15
  -6  -9  -3    1.64    0.14
  -6  -9  -3    1.55    0.16
  -6  -9  -3    1.51    0.13
   6   9   3    1.58    0.17
   6   9   3    1.41    0.20
  -7  -9  -3    0.07    0.11
  -7  -9  -3    0.45    0.09
  -7  -9  -3    0.26    0.09
   7   9   3    0.16    0.15
   7   9   3    0.29    0.12
  -8  -9  -3    1.36    0.19
  -8  -9  -3    1.25    0.14
  -8  -9  -3    1.28    0.13
   8   9   3    1.13    0.17
   8   9   3    1.51    0.21
   6 -10  -3    2.16    0.21
   6 -10  -3    2.11    0.23
  -6  10   3    1.96    0.16
  -6  10   3    2.15    0.18
   5 -10  -3    1.30    0.17
   5 -10  -3    1.21    0.19
  -5  10   3    1.36    0.13
  -5  10   3    1.46    0.15
   4 -10  -3    4.66    0.30
   4 -10  -3    4.76    0.26
  -4  10   3    5.20    0.25
  -4  10   3    4.45    0.23
   3 -10  -3    4.37    0.28
   3 -10  -3    4.37    0.25
  -3  10   3    3.88    0.22
  -3  10   3    4.39    0.24
   2 -10  -3    1.88    0.17
   2 -10  -3    2.06    0.14
   2 -10  -3    2.52    0.21
  -2  10   3    2.31    0.15
  -2  10   3    2.22    0.17
   1 -10  -3    0.29    0.09
   1 -10  -3   -0.07    0.09
   1 -10  -3    0.10    0.09
  -1  10   3    0.00    0.07
   0 -10  -3    0.12    0.09
   0 -10  -3   -0.18    0.08
   0 -10  -3    0.06    0.08
   0  10   3   -0.01    0.06
  -1 -10  -3    1.26    0.15
  -1 -10  -3    0.81    0.12
  -1 -10  -3    1.13    0.13
  -1 -10  -3    1.03    0.10
  -2 -10  -3    7.40    0.38
  -2 -10  -3    8.47    0.35
  -2 -10  -3    7.55    0.33
  -2 -10  -3    7.53    0.34
  -3 -10  -3    4.43    0.24
  -3 -10  -3    4.79    0.24
  -3 -10  -3    5.00    0.22
  -3 -10  -3    4.59    0.27
  -3 -10  -3    4.34    0.26
   3  10   3    4.48    0.24
  -4 -10  -3    1.68    0.18
  -4 -10  -3    1.57    0.13
  -4 -10  -3    1.73    0.17
  -4 -10  -3    1.58    0.14
   4  10   3    1.69    0.17
   4  10   3    2.14    0.22
  -5 -10  -3    3.93    0.20
  -5 -10  -3    4.26    0.26
  -5 -10  -3    4.32    0.21
  -5 -10  -3    3.82    0.22
   5  10   3    4.26    0.25
   5  10   3    4.15    0.31
  -6 -10  -3    1.96    0.15
  -6 -10  -3    2.23    0.20
  -6 -10  -3    2.27    0.17
   6  10   3    2.14    0.24
   6  10   3    1.92    0.20
  -7 -10  -3    0.06    0.13
  -7 -10  -3    0.12    0.10
  -7 -10  -3   -0.01    0.08
   7  10   3    0.00    0.15
   7  10   3    0.17    0.13
   5 -11  -3    1.80    0.22
   5 -11  -3    1.90    0.20
  -5  11   3    1.46    0.16
  -5  11   3    1.29    0.15
   4 -11  -3    1.60    0.21
   4 -11  -3    2.09    0.20
  -4  11   3    1.42    0.16
  -4  11   3    1.51    0.15
   3 -11  -3    1.73    0.17
  -3  11   3    1.60    0.15
  -3  11   3    1.74    0.16
   2 -11  -3    3.06    0.17
   2 -11  -3    3.28    0.22
  -2  11   3    3.03    0.21
   1 -11  -3    1.20    0.15
   1 -11  -3    1.01    0.12
  -1  11   3    1.09    0.13
   0 -11  -3    2.87    0.19
   0 -11  -3    2.18    0.18
  -1 -11  -3    0.63    0.13
  -1 -11  -3    0.56    0.12
  -2 -11  -3    0.02    0.08
  -2 -11  -3    0.03    0.10
  -2 -11  -3    0.04    0.10
  -3 -11  -3    4.04    0.25
  -3 -11  -3    4.17    0.22
  -3 -11  -3    3.67    0.23
  -4 -11  -3    3.61    0.25
  -4 -11  -3    3.57    0.20
  -4 -11  -3    3.81    0.22
   4  11   3    4.30    0.24
  -5 -11  -3    1.11    0.13
  -5 -11  -3    1.03    0.13
  -5 -11  -3    1.28    0.17
   5  11   3    1.16    0.21
   5  11   3    1.05    0.16
  -6 -11  -3    0.45    0.11
  -6 -11  -3    0.30    0.14
  -6 -11  -3    0.39    0.11
   6  11   3    0.13    0.17
   6  11   3    0.31    0.14
   4 -12  -3   -0.11    0.12
  -4  12   3    0.22    0.11
   3 -12  -3    1.79    0.19
  -3  12   3    2.11    0.18
   2 -12  -3    1.13    0.11
   2 -12  -3    1.03    0.15
  -2  12   3    0.97    0.14
   1 -12  -3    1.05    0.16
   1 -12  -3    1.06    0.13
   0 -12  -3    2.84    0.23
   0 -12  -3    2.42    0.19
  -1 -12  -3    1.14    0.15
  -1 -12  -3    1.07    0.16
  -2 -12  -3    0.34    0.13
  -2 -12  -3    0.30    0.12
  -3 -12  -3    0.06    0.12
  -3 -12  -3    0.04    0.09
  -3 -12  -3    0.02    0.11
   3  12   3    0.02    0.10
  -4 -12  -3   -0.02    0.11
  -4 -12  -3    0.07    0.09
  -5 -12  -3    0.62    0.15
  -5 -12  -3    0.51    0.12
   5  12   3    0.69    0.15
   2 -13  -3    0.18    0.13
  -2  13   3    0.27    0.12
   1 -13  -3    1.14    0.14
   1 -13  -3    1.35    0.18
   0 -13  -3    0.52    0.15
   0 -13  -3    0.61    0.14
  -1 -13  -3    0.50    0.14
  -1 -13  -3    0.49    0.14
  -2 -13  -3    0.55    0.15
  -2 -13  -3    0.66    0.14
  -3 -13  -3    0.58    0.15
  -3 -13  -3    0.42    0.14
   3  13   3    0.33    0.13
   4  12  -4    0.24    0.14
   4  12  -4    0.14    0.11
  -4 -12   4    0.14    0.14
  -4 -12   4    0.24    0.14
   3  12  -4    1.57    0.18
  -3 -12   4    1.32    0.17
  -3 -12   4    1.31    0.19
   2  12  -4    1.86    0.19
  -2 -12   4    1.30    0.16
  -2 -12   4    1.42    0.18
  -1 -12   4    0.94    0.16
   0 -12   4    0.58    0.15
  -1  12  -4    0.58    0.12
   1 -12   4    0.49    0.14
  -2  12  -4    0.69    0.13
   2 -12   4    0.75    0.15
  -3  12  -4    0.08    0.10
   3 -12   4    0.01    0.12
   5  11  -4    0.06    0.13
  -5 -11   4    0.00    0.10
  -5 -11   4    0.09    0.13
   4  11  -4   -0.14    0.11
   4  11  -4   -0.10    0.10
  -4 -11   4   -0.10    0.11
  -4 -11   4    0.03    0.12
  -4 -11   4   -0.01    0.09
   3  11  -4    0.04    0.11
   3  11  -4    0.04    0.11
  -3 -11   4    0.19    0.12
  -3 -11   4    0.00    0.11
  -2 -11   4   -0.04    0.10
  -2 -11   4    0.03    0.11
  -1 -11   4    1.32    0.14
  -1 -11   4    1.16    0.16
   0  11  -4    1.78    0.15
   0 -11   4    1.39    0.17
  -1  11  -4    1.97    0.17
   1 -11   4    2.27    0.20
  -2  11  -4    1.26    0.14
  -2  11  -4    1.25    0.14
   2 -11   4    1.57    0.17
  -3  11  -4    1.54    0.15
  -3  11  -4    1.68    0.15
   3 -11   4    1.44    0.19
   3 -11   4    1.42    0.17
  -4  11  -4    0.89    0.13
  -4  11  -4    1.33    0.14
   4 -11   4    1.35    0.19
   4 -11   4    1.12    0.16
  -5  11  -4   -0.10    0.09
  -5  11  -4    0.08    0.10
   5 -11   4    0.09    0.12
   5 -11   4   -0.03    0.14
   6  10  -4    0.88    0.17
   6  10  -4    0.66    0.20
  -6 -10   4    0.67    0.12
  -6 -10   4    0.70    0.11
  -6 -10   4    0.92    0.16
   5  10  -4    0.70    0.15
  -5 -10   4    0.40    0.14
  -5 -10   4    0.74    0.12
  -5 -10   4    0.55    0.10
   4  10  -4    0.44    0.13
   4  10  -4    0.29    0.10
  -4 -10   4    0.53    0.13
  -4 -10   4    0.48    0.12
  -4 -10   4    0.27    0.10
   3  10  -4    1.75    0.16
  -3 -10   4    1.73    0.16
  -3 -10   4    1.97    0.18
  -3 -10   4    1.42    0.17
  -3 -10   4    1.52    0.14
   2  10  -4    0.93    0.13
  -2 -10   4    0.85    0.13
  -2 -10   4    0.82    0.13
  -2 -10   4    0.66    0.13
  -1 -10   4    1.45    0.15
  -1 -10   4    1.53    0.17
  -1 -10   4    1.27    0.14
   0  10  -4    0.02    0.07
   0 -10   4    0.11    0.10
   0 -10   4   -0.01    0.09
  -1  10  -4    4.06    0.22
  -1  10  -4    3.57    0.20
   1 -10   4    4.19    0.23
  -2  10  -4    3.05    0.19
  -2  10  -4    3.34    0.19
   2 -10   4    3.39    0.24
   2 -10   4    2.87    0.20
  -3  10  -4    2.30    0.17
  -3  10  -4    2.11    0.16
   3 -10   4    2.56    0.20
   3 -10   4    2.59    0.22
  -4  10  -4    2.24    0.17
  -4  10  -4    2.19    0.16
   4 -10   4    2.37    0.22
   4 -10   4    1.91    0.19
  -5  10  -4    2.20    0.17
  -5  10  -4    1.95    0.16
   5 -10   4    1.77    0.20
   5 -10   4    1.83    0.18
  -6  10  -4    0.62    0.11
  -6  10  -4    0.58    0.11
   6 -10   4    0.50    0.16
   6 -10   4    0.51    0.14
   7   9  -4    0.27    0.14
   7   9  -4    0.10    0.18
  -7  -9   4    0.30    0.11
  -7  -9   4    0.18    0.09
  -7  -9   4    0.21    0.14
   6   9  -4    0.34    0.18
   6   9  -4    0.29    0.13
  -6  -9   4    0.36    0.10
  -6  -9   4    0.51    0.11
  -6  -9   4    0.42    0.14
   5   9  -4   -0.20    0.14
   5   9  -4   -0.07    0.11
  -5  -9   4   -0.05    0.07
  -5  -9   4    0.05    0.10
  -5  -9   4   -0.16    0.07
   4   9  -4    5.05    0.23
  -4  -9   4    4.11    0.21
  -4  -9   4    4.98    0.25
  -4  -9   4    4.77    0.27
  -4  -9   4    4.77    0.25
   3   9  -4    7.78    0.33
   3   9  -4    7.93    0.34
  -3  -9   4    7.09    0.36
  -3  -9   4    7.87    0.34
  -3  -9   4    7.67    0.33
  -3  -9   4    7.18    0.35
   2   9  -4    8.90    0.37
  -2  -9   4    8.61    0.36
  -2  -9   4    8.55    0.41
  -2  -9   4    8.37    0.36
  -2  -9   4    8.95    0.39
   1   9  -4    8.27    0.34
   1   9  -4    7.86    0.35
  -1  -9   4    8.30    0.36
  -1  -9   4    7.98    0.39
  -1  -9   4    8.43    0.35
   0   9  -4    0.28    0.07
   0  -9   4    0.26    0.06
   0  -9   4    0.35    0.10
   0  -9   4    0.38    0.10
  -1   9  -4    0.12    0.07
  -1   9  -4    0.24    0.07
   1  -9   4    0.23    0.10
   1  -9   4    0.17    0.05
   1  -9   4    0.25    0.09
  -2   9  -4    0.16    0.07
  -2   9  -4   -0.01    0.07
   2  -9   4    0.08    0.10
   2  -9   4   -0.01    0.09
   2  -9   4    0.11    0.08
  -3   9  -4    1.15    0.11
  -3   9  -4    1.06    0.11
   3  -9   4    1.16    0.16
   3  -9   4    1.30    0.14
   3  -9   4    1.37    0.16
  -4   9  -4    5.57    0.25
  -4   9  -4    5.90    0.27
   4  -9   4    5.30    0.28
   4  -9   4    5.84    0.31
  -5   9  -4    3.21    0.19
   5  -9   4    3.78    0.23
   5  -9   4    4.09    0.27
  -6   9  -4    1.54    0.13
   6  -9   4    1.64    0.19
   6  -9   4    1.39    0.16
  -7   9  -4    1.61    0.14
   7  -9   4    1.81    0.21
   7  -9   4    2.18    0.20
   8   8  -4    0.39    0.18
   8   8  -4    0.07    0.14
  -8  -8   4    0.23    0.14
  -8  -8   4    0.08    0.09
  -8  -8   4    0.17    0.11
   7   8  -4    0.06    0.15
   7   8  -4    0.19    0.13
  -7  -8   4    0.21    0.09
  -7  -8   4    0.33    0.11
  -7  -8   4    0.26    0.13
   6   8  -4    0.02    0.11
   6   8  -4    0.05    0.15
  -6  -8   4   -0.01    0.07
  -6  -8   4    0.05    0.08
  -6  -8   4    0.01    0.11
   5   8  -4    0.80    0.16
   5   8  -4    0.57    0.12
  -5  -8   4    0.56    0.09
  -5  -8   4    0.46    0.12
  -5  -8   4    0.62    0.10
   4   8  -4    4.27    0.29
   4   8  -4    4.43    0.21
   4   8  -4    4.30    0.24
  -4  -8   4    4.67    0.20
  -4  -8   4    4.56    0.23
  -4  -8   4    4.15    0.24
  -4  -8   4    4.15    0.21
   3   8  -4    2.01    0.15
   3   8  -4    2.09    0.16
  -3  -8   4    2.03    0.14
  -3  -8   4    2.15    0.16
  -3  -8   4    1.92    0.18
  -3  -8   4    1.97    0.14
  -3  -8   4    2.05    0.15
  -3  -8   4    2.16    0.13
   2   8  -4   19.55    0.73
  -2  -8   4   19.71    0.73
  -2  -8   4   20.15    0.78
  -2  -8   4   19.53    0.73
  -2  -8   4   20.06    0.66
  -2  -8   4   20.04    0.71
  -2  -8   4   20.28    0.72
   1   8  -4   16.57    0.59
   1   8  -4   15.04    0.58
  -1  -8   4   14.92    0.63
  -1  -8   4   15.72    0.58
  -1  -8   4   15.64    0.57
  -1  -8   4   16.16    0.57
  -1  -8   4   15.61    0.59
   0   8  -4    6.87    0.28
   0   8  -4    7.49    0.30
   0  -8   4    6.77    0.34
   0  -8   4    7.07    0.28
   0  -8   4    6.98    0.31
  -1   8  -4    3.12    0.17
  -1   8  -4    3.08    0.16
   1  -8   4    3.09    0.21
   1  -8   4    3.26    0.14
   1  -8   4    3.16    0.18
   1  -8   4    3.13    0.20
  -2   8  -4    3.44    0.18
  -2   8  -4    3.48    0.17
   2  -8   4    3.27    0.21
   2  -8   4    3.53    0.23
   2  -8   4    3.28    0.19
  -3   8  -4    3.05    0.16
   3  -8   4    3.20    0.18
   3  -8   4    2.75    0.21
   3  -8   4    3.46    0.21
  -4   8  -4    1.64    0.12
   4  -8   4    1.88    0.17
   4  -8   4    1.77    0.18
   4  -8   4    1.78    0.15
  -5   8  -4    3.40    0.17
   5  -8   4    3.87    0.23
   5  -8   4    3.37    0.21
   5  -8   4    3.33    0.25
  -6   8  -4    3.14    0.17
   6  -8   4    3.46    0.24
   6  -8   4    3.49    0.21
  -7   8  -4    0.84    0.10
   7  -8   4    0.94    0.15
   7  -8   4    0.84    0.14
  -8   8  -4    1.28    0.12
   8  -8   4    1.67    0.19
   8  -8   4    1.41    0.18
   8   7  -4    1.27    0.17
   8   7  -4    1.22    0.20
   8   7  -4    1.27    0.17
  -8  -7   4    1.38    0.15
  -8  -7   4    1.62    0.20
  -8  -7   4    1.27    0.12
   7   7  -4    2.47    0.25
   7   7  -4    2.97    0.23
   7   7  -4    3.14    0.23
  -7  -7   4    2.97    0.17
  -7  -7   4    3.25    0.24
  -7  -7   4    2.86    0.20
   6   7  -4    3.22    0.22
   6   7  -4    3.10    0.25
  -6  -7   4    2.88    0.21
  -6  -7   4    3.03    0.19
  -6  -7   4    2.85    0.17
   5   7  -4   -0.10    0.11
   5   7  -4    0.08    0.09
  -5  -7   4   -0.02    0.07
  -5  -7   4   -0.01    0.08
  -5  -7   4    0.01    0.06
   4   7  -4    0.49    0.10
   4   7  -4    0.43    0.07
   4   7  -4    0.67    0.14
  -4  -7   4    0.32    0.10
  -4  -7   4    0.48    0.07
  -4  -7   4    0.46    0.08
   3   7  -4    0.47    0.08
   3   7  -4    0.64    0.13
   3   7  -4    0.55    0.09
  -3  -7   4    0.41    0.10
  -3  -7   4    0.47    0.08
  -3  -7   4    0.49    0.09
  -3  -7   4    0.53    0.09
  -3  -7   4    0.47    0.07
  -3  -7   4    0.37    0.07
   2   7  -4   21.61    0.78
   2   7  -4   21.64    0.75
  -2  -7   4   21.74    0.82
  -2  -7   4   20.37    0.76
  -2  -7   4   21.67    0.75
  -2  -7   4   21.86    0.70
  -2  -7   4   22.52    0.78
  -2  -7   4   20.69    0.78
   1   7  -4    4.07    0.19
   1   7  -4    3.70    0.19
   1   7  -4    3.81    0.18
  -1  -7   4    4.15    0.19
  -1  -7   4    4.13    0.19
  -1  -7   4    3.88    0.19
  -1  -7   4    3.97    0.22
  -1  -7   4    3.98    0.17
  -1  -7   4    3.81    0.20
   0   7  -4    4.72    0.20
   0   7  -4    4.67    0.21
   0   7  -4    4.80    0.22
   0  -7   4    4.98    0.23
   0  -7   4    4.76    0.21
   0  -7   4    4.37    0.20
   0  -7   4    4.67    0.25
   0  -7   4    4.97    0.24
  -1   7  -4    5.76    0.23
  -1   7  -4    5.14    0.24
   1  -7   4    5.85    0.25
   1  -7   4    5.85    0.27
   1  -7   4    5.98    0.22
   1  -7   4    5.63    0.28
  -2   7  -4   22.33    0.71
   2  -7   4   21.66    0.82
   2  -7   4   21.70    0.78
   2  -7   4   22.00    0.85
  -3   7  -4    9.54    0.32
   3  -7   4    8.86    0.38
   3  -7   4    8.13    0.35
   3  -7   4    8.86    0.41
  -4   7  -4    0.46    0.07
   4  -7   4    0.47    0.11
   4  -7   4    0.49    0.09
   4  -7   4    0.42    0.10
  -5   7  -4    0.03    0.05
   5  -7   4    0.02    0.09
   5  -7   4    0.01    0.09
   5  -7   4   -0.02    0.07
  -6   7  -4   -0.02    0.05
   6  -7   4    0.08    0.10
   6  -7   4    0.11    0.10
   6  -7   4    0.02    0.09
  -7   7  -4    0.10    0.06
   7  -7   4    0.03    0.10
   7  -7   4    0.06    0.09
  -8   7  -4    1.93    0.13
   8  -7   4    1.85    0.18
   8  -7   4    2.14    0.20
   9   6  -4    0.03    0.12
   9   6  -4    0.02    0.15
   9   6  -4    0.07    0.13
  -9  -6   4   -0.01    0.08
  -9  -6   4    0.12    0.10
  -9  -6   4    0.06    0.14
   8   6  -4    0.89    0.15
   8   6  -4    0.73    0.17
   8   6  -4    0.74    0.15
  -8  -6   4    0.79    0.10
  -8  -6   4    0.92    0.12
  -8  -6   4    0.85    0.16
   7   6  -4    4.42    0.30
   7   6  -4    4.74    0.27
   7   6  -4    4.77    0.26
  -7  -6   4    4.10    0.20
  -7  -6   4    4.52    0.24
  -7  -6   4    4.78    0.28
   6   6  -4    7.00    0.37
   6   6  -4    7.62    0.34
  -6  -6   4    7.27    0.35
  -6  -6   4    7.03    0.28
  -6  -6   4    7.64    0.32
   5   6  -4    2.84    0.18
   5   6  -4    3.12    0.19
   5   6  -4    3.13    0.22
  -5  -6   4    2.59    0.19
  -5  -6   4    3.02    0.15
  -5  -6   4    2.91    0.17
   4   6  -4   14.57    0.58
   4   6  -4   14.12    0.48
   4   6  -4   13.91    0.54
  -4  -6   4   13.77    0.54
  -4  -6   4   14.33    0.47
  -4  -6   4   13.39    0.53
   3   6  -4    7.36    0.35
   3   6  -4    7.10    0.31
  -3  -6   4    7.34    0.27
  -3  -6   4    6.80    0.29
  -3  -6   4    6.89    0.30
  -3  -6   4    6.98    0.31
  -3  -6   4    7.61    0.32
   2   6  -4   -0.11    0.05
   2   6  -4    0.07    0.04
   2   6  -4   -0.03    0.06
  -2  -6   4    0.05    0.04
  -2  -6   4   -0.04    0.05
  -2  -6   4    0.02    0.04
  -2  -6   4   -0.05    0.05
  -2  -6   4    0.06    0.05
  -2  -6   4    0.08    0.06
   1   6  -4    0.33    0.06
   1   6  -4    0.36    0.06
   1   6  -4    0.15    0.05
  -1  -6   4    0.19    0.05
  -1  -6   4    0.34    0.07
  -1  -6   4    0.18    0.05
  -1  -6   4    0.29    0.07
  -1  -6   4    0.21    0.06
  -1  -6   4    0.30    0.05
   0   6  -4    1.18    0.09
   0   6  -4    1.13    0.09
   0  -6   4    0.94    0.11
   0  -6   4    1.16    0.08
   0  -6   4    1.30    0.11
   0  -6   4    1.21    0.08
   0  -6   4    1.22    0.09
  -1   6  -4    1.31    0.09
   1  -6   4    1.31    0.12
   1  -6   4    1.40    0.10
   1  -6   4    1.20    0.07
   1  -6   4    1.36    0.12
  -2   6  -4   16.40    0.54
   2  -6   4   16.65    0.62
   2  -6   4   16.21    0.65
   2  -6   4   16.11    0.59
  -3   6  -4    8.45    0.29
   3  -6   4    8.01    0.33
   3  -6   4    8.02    0.37
   3  -6   4    8.28    0.35
  -4   6  -4    8.19    0.29
   4  -6   4    7.81    0.33
   4  -6   4    8.54    0.35
   4  -6   4    8.18    0.38
  -5   6  -4    3.91    0.17
   5  -6   4    4.11    0.21
   5  -6   4    3.69    0.24
   5  -6   4    4.17    0.21
  -6   6  -4    5.79    0.21
   6  -6   4    5.02    0.27
   6  -6   4    5.37    0.26
   6  -6   4    5.85    0.31
  -7   6  -4    2.50    0.13
   7  -6   4    2.74    0.19
   7  -6   4    2.35    0.22
   7  -6   4    2.51    0.18
  -8   6  -4    0.12    0.06
   8  -6   4    0.10    0.10
   8  -6   4   -0.13    0.09
  -9   6  -4   -0.03    0.06
   9  -6   4   -0.07    0.11
   9  -6   4    0.07    0.11
   9   5  -4   -0.05    0.12
   9   5  -4   -0.06    0.11
   9   5  -4   -0.19    0.13
  -9  -5   4   -0.14    0.07
  -9  -5   4   -0.14    0.12
   8   5  -4    1.38    0.16
   8   5  -4    1.30    0.18
   8   5  -4    1.31    0.16
  -8  -5   4    1.22    0.12
  -8  -5   4    1.29    0.17
  -8  -5   4    1.17    0.11
   7   5  -4    0.55    0.14
   7   5  -4    0.79    0.13
   7   5  -4    0.68    0.12
  -7  -5   4    0.74    0.08
  -7  -5   4    0.63    0.09
  -7  -5   4    0.72    0.14
   6   5  -4    2.25    0.16
   6   5  -4    2.32    0.17
   6   5  -4    1.92    0.19
  -6  -5   4    2.19    0.14
  -6  -5   4    2.04    0.18
  -6  -5   4    2.08    0.12
   5   5  -4    2.84    0.21
   5   5  -4    2.89    0.18
   5   5  -4    2.95    0.17
  -5  -5   4    2.74    0.19
  -5  -5   4    2.90    0.16
  -5  -5   4    2.85    0.14
   4   5  -4   18.37    0.66
   4   5  -4   19.29    0.72
   4   5  -4   18.04    0.68
  -4  -5   4   17.72    0.68
  -4  -5   4   18.25    0.60
  -4  -5   4   18.88    0.69
  -4  -5   4   19.08    0.67
   3   5  -4   53.12    2.00
   3   5  -4   56.90    1.95
   3   5  -4   55.02    1.85
  -3  -5   4   60.58    2.01
  -3  -5   4   55.48    1.95
  -3  -5   4   55.89    1.74
  -3  -5   4   58.06    1.91
  -3  -5   4   57.85    1.86
   2   5  -4   64.70    2.17
   2   5  -4   62.61    2.26
   2   5  -4   67.00    2.04
   2   5  -4   65.64    2.27
  -2  -5   4   66.69    2.21
  -2  -5   4   66.78    2.28
  -2  -5   4   67.18    2.17
  -2  -5   4   68.75    2.03
  -2  -5   4   67.64    2.35
   1   5  -4    3.37    0.15
   1   5  -4    3.45    0.15
  -1  -5   4    3.48    0.14
  -1  -5   4    3.60    0.17
  -1  -5   4    3.57    0.16
  -1  -5   4    3.46    0.18
  -1  -5   4    3.36    0.17
  -1  -5   4    3.59    0.16
   0   5  -4    0.09    0.04
   0  -5   4    0.15    0.04
   0  -5   4    0.11    0.06
   0  -5   4    0.09    0.03
   0  -5   4    0.07    0.05
   0  -5   4    0.15    0.03
  -1   5  -4   56.99    1.75
   1  -5   4   56.08    2.03
   1  -5   4   56.41    1.89
   1  -5   4   57.62    1.89
  -2   5  -4    2.12    0.11
   2  -5   4    2.16    0.12
   2  -5   4    2.27    0.14
   2  -5   4    2.30    0.15
  -3   5  -4   18.86    0.60
   3  -5   4   19.58    0.69
   3  -5   4   18.24    0.66
   3  -5   4   18.19    0.72
  -4   5  -4    6.07    0.21
   4  -5   4    6.23    0.26
   4  -5   4    5.75    0.25
   4  -5   4    6.08    0.29
  -5   5  -4    4.87    0.18
   5  -5   4    4.51    0.26
   5  -5   4    5.31    0.23
   5  -5   4    4.49    0.22
  -6   5  -4   15.41    0.47
   6  -5   4   13.86    0.56
   6  -5   4   15.21    0.55
   6  -5   4   14.09    0.61
  -7   5  -4    7.49    0.26
   7  -5   4    7.74    0.33
   7  -5   4    7.68    0.38
   7  -5   4    7.62    0.33
  -8   5  -4    3.32    0.14
   8  -5   4    3.39    0.21
   8  -5   4    3.21    0.20
   9  -5   4    1.13    0.15
   9  -5   4    1.10    0.13
  10   4  -4    0.46    0.13
  10   4  -4    0.34    0.15
  10   4  -4    0.54    0.17
 -10  -4   4    0.24    0.15
 -10  -4   4    0.29    0.08
   9   4  -4    0.60    0.14
   9   4  -4    0.62    0.14
   9   4  -4    0.48    0.16
  -9  -4   4    0.41    0.15
  -9  -4   4    0.41    0.08
   8   4  -4    1.34    0.16
   8   4  -4    1.22    0.16
   8   4  -4    1.15    0.17
  -8  -4   4    1.41    0.18
  -8  -4   4    1.29    0.10
   7   4  -4   -0.17    0.11
   7   4  -4    0.10    0.09
   7   4  -4    0.03    0.08
  -7  -4   4   -0.01    0.09
  -7  -4   4   -0.14    0.05
  -7  -4   4   -0.07    0.06
   6   4  -4    1.93    0.14
   6   4  -4    1.88    0.15
   6   4  -4    1.79    0.17
  -6  -4   4    1.66    0.16
  -6  -4   4    1.88    0.11
  -6  -4   4    1.58    0.12
   5   4  -4    0.17    0.07
   5   4  -4   -0.05    0.05
   5   4  -4   -0.06    0.08
  -5  -4   4    0.02    0.04
  -5  -4   4   -0.06    0.06
  -5  -4   4    0.04    0.04
   4   4  -4    5.02    0.26
   4   4  -4    5.77    0.25
   4   4  -4    5.22    0.23
  -4  -4   4    5.72    0.23
  -4  -4   4    5.57    0.20
  -4  -4   4    5.22    0.23
  -4  -4   4    5.37    0.25
   3   4  -4   22.51    0.84
   3   4  -4   22.65    0.76
   3   4  -4   22.69    0.79
   3   4  -4   23.06    0.81
  -3  -4   4   23.27    0.82
  -3  -4   4   22.14    0.80
  -3  -4   4   22.78    0.72
  -3  -4   4   22.22    0.80
   2   4  -4   34.69    1.25
   2   4  -4   36.47    1.21
   2   4  -4   38.27    1.14
   2   4  -4   36.43    1.26
  -2  -4   4   37.16    1.30
  -2  -4   4   35.54    1.13
  -2  -4   4   37.55    1.24
  -2  -4   4   36.27    1.27
   1   4  -4    7.97    0.29
   1   4  -4    7.93    0.27
  -1  -4   4    7.53    0.26
  -1  -4   4    7.65    0.28
  -1  -4   4    7.57    0.29
  -1  -4   4    8.04    0.31
   0   4  -4  102.21    3.13
   0  -4   4  102.46    3.61
   0  -4   4  105.07    3.13
   0  -4   4  100.93    3.50
   0  -4   4  104.10    3.42
  -1   4  -4  109.17    3.39
   1  -4   4  113.41    3.92
   1  -4   4  112.19    3.70
  -2   4  -4    6.82    0.23
   2  -4   4    6.94    0.30
   2  -4   4    6.71    0.28
  -3   4  -4    0.09    0.03
   3  -4   4    0.10    0.06
   3  -4   4    0.07    0.04
   3  -4   4    0.11    0.05
  -4   4  -4   12.61    0.40
   4  -4   4   12.64    0.46
   4  -4   4   12.67    0.51
   4  -4   4   12.44    0.47
  -5   4  -4   15.44    0.47
   5  -4   4   15.70    0.55
   5  -4   4   14.82    0.61
   5  -4   4   14.63    0.56
   6  -4   4    2.75    0.20
   6  -4   4    2.37    0.15
   6  -4   4    2.84    0.15
  -7   4  -4    2.18    0.17
   7  -4   4    1.95    0.16
   7  -4   4    1.93    0.14
   7  -4   4    2.26    0.19
   8  -4   4    5.73    0.26
   8  -4   4    5.91    0.28
   9  -4   4    3.90    0.21
   9  -4   4    4.19    0.24
  10  -4   4    1.84    0.15
  10  -4   4    2.00    0.19
  10   3  -4    0.51    0.14
  10   3  -4    0.49    0.14
  10   3  -4    0.29    0.15
 -10  -3   4    0.27    0.16
 -10  -3   4    0.27    0.08
   9   3  -4    1.67    0.17
   9   3  -4    1.47    0.17
   9   3  -4    1.35    0.18
  -9  -3   4    1.01    0.17
  -9  -3   4    1.43    0.11
   8   3  -4    4.93    0.30
   8   3  -4    5.49    0.27
   8   3  -4    5.29    0.28
  -8  -3   4    4.95    0.30
  -8  -3   4    4.97    0.21
   7   3  -4    8.48    0.39
   7   3  -4    8.45    0.37
   7   3  -4    8.48    0.36
  -7  -3   4    8.16    0.39
  -7  -3   4    8.44    0.30
   6   3  -4   11.31    0.44
   6   3  -4   11.54    0.47
   6   3  -4   11.79    0.46
  -6  -3   4   11.40    0.42
  -6  -3   4   11.15    0.47
  -6  -3   4   11.33    0.38
   5   3  -4    0.23    0.07
   5   3  -4    0.09    0.08
   5   3  -4    0.18    0.06
  -5  -3   4    0.09    0.04
  -5  -3   4    0.26    0.08
  -5  -3   4    0.17    0.04
   4   3  -4    1.75    0.11
   4   3  -4    1.93    0.14
   4   3  -4    2.08    0.12
  -4  -3   4    1.91    0.10
  -4  -3   4    1.80    0.10
  -4  -3   4    1.99    0.10
  -4  -3   4    1.87    0.13
   3   3  -4    1.08    0.08
   3   3  -4    1.06    0.07
   3   3  -4    0.96    0.08
  -3  -3   4    0.96    0.09
  -3  -3   4    1.16    0.07
  -3  -3   4    1.24    0.08
  -3  -3   4    1.02    0.07
   2   3  -4    6.58    0.25
  -2  -3   4    6.67    0.26
  -2  -3   4    6.54    0.25
  -2  -3   4    6.29    0.22
   1   3  -4   13.96    0.45
  -1  -3   4   13.95    0.50
  -1  -3   4   13.99    0.45
  -1  -3   4   14.43    0.52
   0   3  -4   14.34    0.45
   0  -3   4   13.70    0.44
   0  -3   4   14.23    0.49
   0  -3   4   13.80    0.52
  -1   3  -4   36.01    1.13
   1  -3   4   36.71    1.23
   1  -3   4   37.83    1.32
   1  -3   4   36.98    1.23
  -2   3  -4  193.12    5.76
   2  -3   4  188.17    6.65
  -3   3  -4   14.99    0.47
  -3   3  -4   15.23    0.47
   3  -3   4   15.28    0.54
   3  -3   4   15.18    0.58
   4  -3   4    1.43    0.09
   4  -3   4    1.32    0.09
   4  -3   4    1.60    0.13
   5  -3   4    1.46    0.13
   5  -3   4    1.22    0.09
   5  -3   4    1.14    0.10
  -6   3  -4    0.43    0.08
   6  -3   4    0.46    0.08
   6  -3   4    0.44    0.09
   6  -3   4    0.56    0.06
  -7   3  -4    1.37    0.14
   7  -3   4    1.44    0.10
   7  -3   4    1.39    0.15
   7  -3   4    1.84    0.14
   8  -3   4    0.78    0.11
   8  -3   4    0.81    0.09
   9  -3   4    1.40    0.12
   9  -3   4    1.48    0.15
  10  -3   4    1.40    0.12
  10  -3   4    1.83    0.18
  10   2  -4   -0.28    0.10
  10   2  -4    0.17    0.13
 -10  -2   4   -0.07    0.12
 -10  -2   4   -0.02    0.07
   9   2  -4    0.71    0.13
   9   2  -4    0.80    0.15
   9   2  -4    0.58    0.14
  -9  -2   4    0.70    0.16
  -9  -2   4    0.64    0.08
   8   2  -4    4.45    0.23
   8   2  -4    4.31    0.24
   8   2  -4    4.02    0.25
  -8  -2   4    3.62    0.25
  -8  -2   4    4.16    0.17
   7   2  -4   10.46    0.46
   7   2  -4   11.88    0.45
   7   2  -4   11.03    0.44
  -7  -2   4   11.43    0.37
  -7  -2   4   10.54    0.47
   6   2  -4   11.59    0.43
   6   2  -4   10.89    0.45
   6   2  -4   11.11    0.44
  -6  -2   4   10.92    0.46
  -6  -2   4   11.14    0.37
   5   2  -4   39.25    1.36
   5   2  -4   37.46    1.32
   5   2  -4   38.75    1.38
  -5  -2   4   38.66    1.33
  -5  -2   4   39.90    1.20
  -5  -2   4   39.40    1.35
   4   2  -4   71.26    2.48
   4   2  -4   71.10    2.37
   4   2  -4   70.09    2.43
  -4  -2   4   74.15    2.48
  -4  -2   4   71.12    2.48
  -4  -2   4   71.34    2.17
  -4  -2   4   71.41    2.38
  -4  -2   4   70.23    2.43
   3   2  -4   15.05    0.53
   3   2  -4   15.38    0.54
  -3  -2   4   15.15    0.54
  -3  -2   4   15.30    0.54
  -3  -2   4   15.18    0.48
  -3  -2   4   15.07    0.54
   2   2  -4    1.99    0.10
   2   2  -4    2.08    0.09
  -2  -2   4    2.02    0.09
  -2  -2   4    1.83    0.10
  -2  -2   4    2.15    0.09
  -1  -2   4    3.74    0.15
  -1  -2   4    3.09    0.12
  -1  -2   4    3.55    0.14
   0  -2   4   76.86    2.69
  -1   2  -4    8.28    0.29
  -1   2  -4    8.11    0.27
   1  -2   4    8.69    0.33
  -2   2  -4   47.14    1.46
  -2   2  -4   47.72    1.46
   2  -2   4   49.74    1.71
   3  -2   4   16.95    0.64
   4  -2   4    4.10    0.21
  -5   2  -4   13.11    0.51
   5  -2   4   12.89    0.47
   5  -2   4   13.03    0.52
  -6   2  -4   21.86    0.84
   6  -2   4   22.13    0.78
   6  -2   4   22.86    0.86
  -7   2  -4    9.28    0.40
   7  -2   4    9.26    0.41
   7  -2   4    8.93    0.36
   8  -2   4    0.94    0.12
   9  -2   4    0.77    0.12
  10  -2   4   -0.11    0.10
  10  -2   4   -0.04    0.07
  10   1  -4   -0.22    0.12
  10   1  -4   -0.09    0.12
 -10  -1   4   -0.08    0.06
 -10  -1   4   -0.15    0.14
   9   1  -4    0.00    0.11
   9   1  -4   -0.09    0.10
  -9  -1   4   -0.10    0.05
  -9  -1   4   -0.06    0.13
   8   1  -4    0.74    0.13
   8   1  -4    0.72    0.12
   8   1  -4    0.55    0.12
  -8  -1   4    0.60    0.07
  -8  -1   4    0.81    0.15
   7   1  -4    4.32    0.23
   7   1  -4    4.63    0.24
   7   1  -4    4.38    0.22
  -7  -1   4    4.40    0.25
  -7  -1   4    4.59    0.17
   6   1  -4    6.40    0.29
   6   1  -4    6.03    0.28
   6   1  -4    6.65    0.28
  -6  -1   4    6.56    0.31
  -6  -1   4    6.63    0.22
   5   1  -4   28.27    1.01
   5   1  -4   28.14    0.98
   5   1  -4   27.08    0.96
  -5  -1   4   27.88    0.99
  -5  -1   4   28.39    0.87
   4   1  -4   50.53    1.67
   4   1  -4   50.70    1.75
  -4  -1   4   49.59    1.69
  -4  -1   4   50.75    1.52
  -4  -1   4   48.19    1.70
  -3  -1   4  209.10    7.06
  -3  -1   4  208.38    6.31
   2   1  -4   55.62    1.91
  -2  -1   4   55.15    1.91
  -2  -1   4   55.75    1.67
  -2  -1   4   53.54    1.88
   1   1  -4   13.63    0.49
  -1  -1   4   14.16    0.49
  -1  -1   4   13.60    0.48
   0   1  -4    0.69    0.05
   0  -1   4    0.90    0.06
  -1   1  -4    0.10    0.02
  -1   1  -4    0.06    0.02
  -1   1  -4    0.08    0.02
   1  -1   4    0.04    0.03
   2  -1   4   10.36    0.40
  -3   1  -4    3.65    0.17
   3  -1   4    3.85    0.18
  -4   1  -4    0.78    0.08
   4  -1   4    0.99    0.09
  -5   1  -4   28.21    1.03
   5  -1   4   27.73    0.95
   5  -1   4   27.87    1.04
  -6   1  -4   30.33    1.12
   6  -1   4   28.82    1.06
   6  -1   4   31.07    1.04
   6  -1   4   31.36    1.13
  -7   1  -4   10.94    0.46
   7  -1   4   11.09    0.43
   7  -1   4   10.93    0.47
   7  -1   4   11.16    0.42
   8  -1   4    4.43    0.23
   9  -1   4    2.78    0.18
 -10   1  -4    0.37    0.15
  10  -1   4    0.32    0.12
  10   0  -4    0.54    0.15
  10   0  -4    0.60    0.15
 -10   0   4    0.66    0.08
 -10   0   4    0.21    0.15
   9   0  -4    3.02    0.23
   9   0  -4    3.91    0.24
  -9   0   4    3.43    0.16
  -9   0   4    3.53    0.28
   8   0  -4    0.08    0.10
   8   0  -4    0.00    0.10
  -8   0   4    0.08    0.05
  -8   0   4    0.08    0.11
   7   0  -4   -0.06    0.07
   7   0  -4   -0.11    0.08
  -7   0   4   -0.14    0.04
   6   0  -4    0.21    0.08
   6   0  -4    0.19    0.07
   6   0  -4    0.21    0.07
  -6   0   4    0.19    0.04
   5   0  -4    4.49    0.22
   5   0  -4    3.99    0.20
  -5   0   4    4.69    0.16
   4   0  -4   19.00    0.69
   4   0  -4   18.13    0.65
  -4   0   4   19.04    0.58
  -3   0   4  106.30    3.10
  -3   0   4   98.29    3.46
  -2   0   4    5.10    0.17
  -2   0   4    4.86    0.19
   1   0  -4   19.02    0.68
  -1   0   4   18.90    0.68
  -1   0   4   20.07    0.68
   0   0  -4   36.38    1.22
   0   0  -4   36.75    1.28
   0   0   4   36.01    1.28
   0   0   4   36.46    1.28
  -1   0  -4   62.34    2.01
  -1   0  -4   59.69    1.84
   1   0   4   59.74    2.13
  -2   0  -4    7.23    0.28
   2   0   4    6.83    0.28
  -3   0  -4    9.09    0.36
   3   0   4    9.11    0.36
  -4   0  -4    5.00    0.22
   4   0   4    5.16    0.23
  -5   0  -4    1.12    0.10
   5   0   4    1.29    0.09
   5   0   4    1.32    0.12
  -6   0  -4    3.58    0.19
   6   0   4    3.79    0.18
   6   0   4    3.51    0.20
   6   0   4    3.68    0.18
  -7   0  -4   11.36    0.47
   7   0   4   10.35    0.44
   7   0   4   12.13    0.43
   7   0   4   11.35    0.48
  -8   0  -4    2.07    0.18
   8   0   4    1.58    0.15
   8   0   4    1.97    0.15
  -9   0  -4    4.01    0.26
   9   0   4    4.32    0.24
 -10   0  -4    6.89    0.37
  10   0   4    6.89    0.33
  10  -1  -4    0.94    0.15
  10  -1  -4    0.73    0.16
 -10   1   4    0.94    0.09
 -10   1   4    0.86    0.17
   9  -1  -4    5.20    0.28
   9  -1  -4    4.68    0.27
  -9   1   4    5.02    0.20
   8  -1  -4    7.21    0.33
   8  -1  -4    6.95    0.33
  -8   1   4    6.94    0.25
   7  -1  -4    9.10    0.38
   7  -1  -4    9.04    0.39
  -7   1   4    9.08    0.30
   6  -1  -4    0.06    0.06
   6  -1  -4    0.04    0.07
  -6   1   4   -0.02    0.03
   5  -1  -4    6.86    0.30
   5  -1  -4    7.02    0.28
  -5   1   4    6.81    0.23
   4  -1  -4    1.32    0.07
   4  -1  -4    1.33    0.10
   4  -1  -4    1.33    0.11
  -4   1   4    1.41    0.07
  -4   1   4    1.24    0.07
  -3   1   4    2.08    0.09
  -3   1   4    1.87    0.08
  -3   1   4    2.04    0.08
  -2   1   4    3.68    0.15
  -2   1   4    3.85    0.15
  -2   1   4    3.85    0.13
  -1   1   4    4.73    0.18
   0  -1  -4   12.86    0.44
   0  -1  -4   13.06    0.47
   0   1   4   12.46    0.47
  -1  -1  -4  288.26    8.63
  -1  -1  -4  239.87    7.88
   1   1   4  251.47    9.10
  -2  -1  -4    4.01    0.17
   2   1   4    3.81    0.17
  -3  -1  -4   11.17    0.44
   3   1   4   11.78    0.45
  -4  -1  -4   14.06    0.55
   4   1   4   15.24    0.56
  -5  -1  -4    7.88    0.33
  -5  -1  -4    7.28    0.31
   5   1   4    7.88    0.30
   5   1   4    7.31    0.31
   5   1   4    8.43    0.34
  -6  -1  -4    0.20    0.06
  -6  -1  -4    0.15    0.07
   6   1   4    0.18    0.07
   6   1   4    0.30    0.07
   6   1   4    0.24    0.07
  -7  -1  -4    1.13    0.12
  -7  -1  -4    1.42    0.14
   7   1   4    1.09    0.11
   7   1   4    1.28    0.13
   7   1   4    1.31    0.12
  -8  -1  -4    1.04    0.14
   8   1   4    1.11    0.12
   8   1   4    0.76    0.11
  -9  -1  -4    3.48    0.23
   9   1   4    3.18    0.20
   9   1   4    2.99    0.20
 -10  -1  -4    3.82    0.27
  10   1   4    4.07    0.25
  10  -2  -4    0.11    0.13
  10  -2  -4    0.14    0.12
 -10   2   4    0.10    0.06
   9  -2  -4    3.33    0.23
   9  -2  -4    2.89    0.22
  -9   2   4    3.07    0.15
   8  -2  -4    5.77    0.29
   8  -2  -4    5.61    0.29
  -8   2   4    5.65    0.21
   7  -2  -4    1.74    0.15
   7  -2  -4    1.52    0.15
  -7   2   4    1.70    0.09
   6  -2  -4   10.60    0.42
   6  -2  -4   10.97    0.43
  -6   2   4   10.49    0.35
   5  -2  -4  111.11    3.76
   5  -2  -4  104.72    3.60
  -5   2   4  111.27    3.31
   4  -2  -4   14.52    0.55
   4  -2  -4   15.06    0.53
   4  -2  -4   14.83    0.54
  -4   2   4   14.50    0.51
  -4   2   4   14.90    0.47
   3  -2  -4    2.59    0.12
   3  -2  -4    2.52    0.11
  -3   2   4    2.30    0.10
  -3   2   4    2.40    0.10
   2  -2  -4    8.08    0.29
  -2   2   4    7.55    0.25
  -2   2   4    7.31    0.28
   1  -2  -4   11.01    0.34
  -1   2   4    9.04    0.35
  -1   2   4    9.26    0.34
   0  -2  -4    4.04    0.15
  -1  -2  -4   49.21    2.02
  -1  -2  -4   64.77    1.92
  -1  -2  -4   53.70    1.75
   1   2   4   62.47    1.91
  -2  -2  -4    0.93    0.06
  -2  -2  -4    0.82    0.07
  -2  -2  -4    0.83    0.04
  -3  -2  -4   11.60    0.39
  -3  -2  -4   12.21    0.45
  -4  -2  -4   23.42    0.78
  -4  -2  -4   25.14    0.89
  -5  -2  -4   88.73    2.93
  -5  -2  -4   91.58    3.12
  -5  -2  -4   87.84    2.82
   5   2   4   84.15    3.01
   5   2   4   87.83    2.92
   5   2   4   91.61    3.13
  -6  -2  -4   15.87    0.62
  -6  -2  -4   15.45    0.59
   6   2   4   16.44    0.60
   6   2   4   16.21    0.57
  -7  -2  -4    3.20    0.20
  -7  -2  -4    3.19    0.19
   7   2   4    3.32    0.19
   7   2   4    3.54    0.18
  -8  -2  -4    0.73    0.13
   8   2   4    0.86    0.07
   8   2   4    0.95    0.12
   8   2   4    1.01    0.12
  -9  -2  -4    0.13    0.11
   9   2   4    0.24    0.11
   9   2   4    0.13    0.07
   9   2   4    0.17    0.10
 -10  -2  -4    0.11    0.13
  10   2   4    0.02    0.11
  10   2   4    0.17    0.08
  10   2   4    0.24    0.12
  10  -3  -4    0.37    0.13
  10  -3  -4    0.17    0.14
 -10   3   4    0.25    0.08
   9  -3  -4    0.15    0.12
   9  -3  -4    0.03    0.11
  -9   3   4   -0.01    0.06
   8  -3  -4    0.49    0.12
   8  -3  -4    0.60    0.11
  -8   3   4    0.46    0.06
   7  -3  -4    0.19    0.10
   7  -3  -4    0.07    0.09
  -7   3   4    0.06    0.04
   6  -3  -4    5.11    0.25
   6  -3  -4    5.07    0.23
  -6   3   4    4.82    0.18
   5  -3  -4   48.45    1.61
   5  -3  -4   46.65    1.68
  -5   3   4   47.71    1.46
   4  -3  -4   74.71    2.60
   4  -3  -4   72.53    2.57
   4  -3  -4   76.30    2.46
  -4   3   4   72.45    2.52
  -4   3   4   74.42    2.26
   3  -3  -4   71.59    2.46
   3  -3  -4   70.01    2.32
  -3   3   4   68.70    2.38
  -3   3   4   69.62    2.13
   2  -3  -4    1.94    0.10
   2  -3  -4    2.21    0.11
  -2   3   4    2.22    0.09
  -2   3   4    2.16    0.10
   1  -3  -4   10.21    0.39
   1  -3  -4   10.18    0.33
   1  -3  -4   10.46    0.36
  -1   3   4   10.14    0.37
  -1   3   4   10.11    0.33
   0  -3  -4    0.04    0.02
   0  -3  -4    0.05    0.02
   0  -3  -4    0.04    0.03
   0  -3  -4   -0.03    0.02
   0   3   4   -0.01    0.02
   0   3   4    0.02    0.02
   0   3   4    0.00    0.02
  -1  -3  -4    9.20    0.34
  -1  -3  -4    9.56    0.37
  -1  -3  -4    9.62    0.33
  -1  -3  -4    9.54    0.31
  -2  -3  -4   -0.01    0.03
  -2  -3  -4    0.02    0.02
  -2  -3  -4   -0.01    0.03
  -2  -3  -4    0.05    0.02
  -3  -3  -4    2.52    0.09
  -3  -3  -4    2.43    0.09
  -3  -3  -4    2.38    0.13
  -3  -3  -4    2.44    0.11
  -4  -3  -4   31.88    1.13
   4   3   4   31.68    1.09
   4   3   4   30.20    1.09
  -5  -3  -4   55.48    1.84
  -5  -3  -4   55.21    1.96
   5   3   4   53.93    1.82
   5   3   4   53.53    1.89
   5   3   4   56.10    1.89
  -6  -3  -4   13.70    0.52
  -6  -3  -4   14.57    0.54
   6   3   4   12.88    0.50
   6   3   4   13.43    0.53
   6   3   4   13.97    0.50
  -7  -3  -4   21.22    0.80
  -7  -3  -4   21.37    0.77
   7   3   4   19.52    0.75
   7   3   4   21.02    0.78
   7   3   4   21.46    0.74
  -8  -3  -4    3.94    0.24
   8   3   4    4.43    0.22
   8   3   4    3.96    0.20
   8   3   4    3.95    0.23
  -9  -3  -4    1.52    0.17
   9   3   4    1.40    0.15
   9   3   4    1.18    0.12
   9   3   4    1.90    0.17
 -10  -3  -4   -0.02    0.13
  10   3   4    0.03    0.11
  10   3   4    0.07    0.09
  10   3   4    0.21    0.13
   9  -4  -4    1.35    0.17
   9  -4  -4    1.89    0.19
  -9   4   4    1.40    0.11
   8  -4  -4    1.21    0.16
   8  -4  -4    1.30    0.15
  -8   4   4    1.10    0.09
   7  -4  -4    2.65    0.19
   7  -4  -4    2.77    0.18
  -7   4   4    2.66    0.13
   6  -4  -4    0.33    0.08
   6  -4  -4    0.19    0.10
  -6   4   4    0.36    0.06
   5  -4  -4   12.67    0.50
   5  -4  -4   13.82    0.53
   5  -4  -4   13.89    0.53
  -5   4   4   13.74    0.44
  -5   4   4   13.10    0.48
   4  -4  -4   56.68    1.89
   4  -4  -4   58.27    1.98
   4  -4  -4   55.65    2.01
  -4   4   4   56.31    1.74
  -4   4   4   56.27    1.94
   3  -4  -4   11.93    0.45
   3  -4  -4   13.07    0.49
   3  -4  -4   13.13    0.49
  -3   4   4   12.68    0.45
  -3   4   4   12.40    0.41
   2  -4  -4    4.12    0.18
   2  -4  -4    3.74    0.16
   2  -4  -4    3.56    0.15
  -2   4   4    3.35    0.16
  -2   4   4    3.98    0.15
   1  -4  -4   53.61    1.63
   1  -4  -4   55.62    1.79
   1  -4  -4   52.91    1.82
   1  -4  -4   52.60    1.74
   1  -4  -4   57.24    1.89
  -1   4   4   46.55    1.83
  -1   4   4   55.37    1.64
   0  -4  -4   28.39    0.87
   0  -4  -4   28.53    0.97
   0  -4  -4   28.64    1.02
   0  -4  -4   28.50    0.95
   0   4   4   25.84    0.97
   0   4   4   28.85    0.87
  -1  -4  -4    6.36    0.26
  -1  -4  -4    6.18    0.21
  -1  -4  -4    5.88    0.23
  -1  -4  -4    6.38    0.23
   1   4   4    6.28    0.23
  -2  -4  -4   17.92    0.55
  -2  -4  -4   17.58    0.60
  -2  -4  -4   17.22    0.61
  -2  -4  -4   17.64    0.66
  -3  -4  -4   10.61    0.37
  -3  -4  -4   10.81    0.42
  -3  -4  -4   10.55    0.34
   3   4   4   10.25    0.40
  -4  -4  -4    5.52    0.23
  -4  -4  -4    5.40    0.18
  -4  -4  -4    5.32    0.24
   4   4   4    4.85    0.22
   4   4   4    5.55    0.24
   4   4   4    5.25    0.23
  -5  -4  -4    8.66    0.36
  -5  -4  -4    8.92    0.35
  -5  -4  -4    8.68    0.28
   5   4   4    8.98    0.35
   5   4   4    8.46    0.35
   5   4   4    8.89    0.34
  -6  -4  -4    6.66    0.30
  -6  -4  -4    7.28    0.31
  -6  -4  -4    7.06    0.23
   6   4   4    7.15    0.31
   6   4   4    7.04    0.30
   6   4   4    6.81    0.29
  -7  -4  -4    6.80    0.23
  -7  -4  -4    7.15    0.32
  -7  -4  -4    6.72    0.32
   7   4   4    7.58    0.31
   7   4   4    6.98    0.30
   7   4   4    6.70    0.32
   7   4   4    7.07    0.30
  -8  -4  -4    3.62    0.22
   8   4   4    3.02    0.21
   8   4   4    3.03    0.19
   8   4   4    3.05    0.19
  -9  -4  -4    5.64    0.31
   9   4   4    6.10    0.32
   9   4   4    5.55    0.29
   9   4   4    6.50    0.30
 -10  -4  -4    1.06    0.17
  10   4   4    0.72    0.13
  10   4   4    0.96    0.15
  10   4   4    0.70    0.16
   9  -5  -4    3.60    0.25
   9  -5  -4    3.58    0.26
  -9   5   4    3.33    0.18
   8  -5  -4    2.54    0.22
   8  -5  -4    2.93    0.21
  -8   5   4    2.76    0.15
   7  -5  -4    7.20    0.36
   7  -5  -4    7.44    0.33
  -7   5   4    7.30    0.28
   6  -5  -4    2.28    0.19
   6  -5  -4    2.52    0.16
  -6   5   4    2.18    0.13
  -6   5   4    2.58    0.13
   5  -5  -4    0.36    0.08
   5  -5  -4    0.30    0.10
   5  -5  -4    0.47    0.08
  -5   5   4    0.43    0.06
  -5   5   4    0.47    0.06
   4  -5  -4    0.01    0.07
   4  -5  -4   -0.01    0.05
   4  -5  -4   -0.09    0.06
  -4   5   4    0.07    0.04
  -4   5   4   -0.03    0.04
   3  -5  -4    0.16    0.06
   3  -5  -4    0.05    0.05
   3  -5  -4    0.08    0.07
  -3   5   4    0.10    0.04
  -3   5   4    0.11    0.04
   2  -5  -4   -0.01    0.04
   2  -5  -4    0.06    0.05
   2  -5  -4    0.05    0.04
   2  -5  -4    0.12    0.03
  -2   5   4    0.05    0.04
  -2   5   4    0.10    0.04
   1  -5  -4   12.61    0.48
   1  -5  -4   12.50    0.40
   1  -5  -4   11.40    0.43
   1  -5  -4   12.31    0.43
   1  -5  -4   12.27    0.44
   1  -5  -4   12.61    0.44
  -1   5   4   11.74    0.44
  -1   5   4   12.28    0.40
   0  -5  -4   25.40    0.91
   0  -5  -4   27.94    0.92
   0  -5  -4   26.95    0.92
   0  -5  -4   28.23    0.99
   0  -5  -4   26.52    0.85
   0   5   4   27.37    0.85
   0   5   4   27.29    0.94
  -1  -5  -4   43.63    1.31
  -1  -5  -4   42.85    1.43
  -1  -5  -4   41.52    1.52
  -1  -5  -4   43.53    1.46
  -1  -5  -4   41.90    1.42
   1   5   4   42.50    1.31
   1   5   4   42.25    1.43
   1   5   4   41.31    1.46
  -2  -5  -4   12.17    0.42
  -2  -5  -4   11.80    0.46
  -2  -5  -4   11.43    0.38
  -2  -5  -4   11.10    0.42
  -2  -5  -4   11.67    0.41
  -3  -5  -4    2.51    0.12
  -3  -5  -4    2.35    0.12
  -3  -5  -4    2.68    0.12
  -3  -5  -4    2.52    0.14
  -3  -5  -4    2.63    0.15
   3   5   4    2.78    0.14
   3   5   4    2.96    0.16
  -4  -5  -4   12.78    0.46
  -4  -5  -4   13.04    0.48
  -4  -5  -4   13.09    0.51
  -4  -5  -4   12.88    0.42
   4   5   4   13.41    0.49
   4   5   4   13.02    0.50
  -5  -5  -4    5.87    0.21
  -5  -5  -4    6.11    0.26
  -5  -5  -4    6.04    0.28
   5   5   4    5.70    0.27
   5   5   4    5.81    0.25
   5   5   4    5.82    0.27
   5   5   4    5.32    0.27
  -6  -5  -4   -0.07    0.06
  -6  -5  -4   -0.10    0.07
  -6  -5  -4    0.01    0.04
   6   5   4   -0.09    0.08
   6   5   4   -0.01    0.08
   6   5   4   -0.03    0.07
   6   5   4   -0.13    0.06
  -7  -5  -4    0.10    0.08
  -7  -5  -4    0.14    0.04
  -7  -5  -4    0.09    0.09
   7   5   4    0.14    0.09
   7   5   4    0.11    0.10
   7   5   4    0.10    0.08
  -8  -5  -4    1.36    0.16
  -8  -5  -4    1.17    0.08
   8   5   4    1.00    0.13
   8   5   4    1.12    0.15
   8   5   4    1.16    0.13
  -9  -5  -4    1.30    0.09
  -9  -5  -4    1.18    0.17
   9   5   4    1.47    0.16
   9   5   4    1.40    0.18
   9   5   4    1.20    0.15
 -10  -5  -4    0.59    0.16
 -10  -5  -4    0.45    0.07
  10   5   4    0.38    0.13
  10   5   4    0.57    0.14
  10   5   4    0.58    0.15
   9  -6  -4    2.41    0.22
   9  -6  -4    2.39    0.22
  -9   6   4    2.58    0.17
   8  -6  -4    3.35    0.22
   8  -6  -4    3.57    0.25
  -8   6   4    3.49    0.18
   7  -6  -4    4.73    0.29
   7  -6  -4    5.46    0.28
  -7   6   4    4.94    0.22
   6  -6  -4    4.54    0.27
   6  -6  -4    4.79    0.24
  -6   6   4    4.82    0.22
  -6   6   4    4.87    0.21
   5  -6  -4    8.86    0.37
   5  -6  -4    8.50    0.38
   5  -6  -4    8.74    0.38
  -5   6   4    9.06    0.32
  -5   6   4    8.54    0.34
   4  -6  -4    3.40    0.19
   4  -6  -4    3.25    0.20
   4  -6  -4    3.35    0.18
  -4   6   4    2.80    0.15
  -4   6   4    3.19    0.15
   3  -6  -4    8.22    0.36
   3  -6  -4    8.43    0.36
   3  -6  -4    8.17    0.29
   3  -6  -4    8.41    0.33
  -3   6   4    8.38    0.30
  -3   6   4    8.51    0.33
   2  -6  -4   11.29    0.46
   2  -6  -4   10.70    0.42
   2  -6  -4   11.83    0.40
   2  -6  -4   11.28    0.40
   2  -6  -4   11.66    0.46
  -2   6   4   11.12    0.38
   1  -6  -4    3.54    0.15
   1  -6  -4    3.82    0.17
   1  -6  -4    3.94    0.16
   1  -6  -4    3.71    0.16
   1  -6  -4    3.66    0.20
   1  -6  -4    3.76    0.17
  -1   6   4    4.01    0.17
  -1   6   4    3.77    0.16
   0  -6  -4    1.55    0.12
   0  -6  -4    1.86    0.11
   0  -6  -4    1.77    0.10
   0  -6  -4    1.79    0.10
   0  -6  -4    1.95    0.10
   0  -6  -4    1.61    0.12
   0   6   4    1.59    0.10
   0   6   4    1.78    0.10
  -1  -6  -4   13.87    0.49
  -1  -6  -4   13.94    0.54
  -1  -6  -4   14.50    0.50
  -1  -6  -4   14.25    0.45
  -1  -6  -4   12.67    0.49
  -1  -6  -4   13.75    0.50
   1   6   4   14.09    0.45
   1   6   4   12.96    0.49
  -2  -6  -4   12.91    0.47
  -2  -6  -4   12.71    0.47
  -2  -6  -4   13.58    0.52
  -2  -6  -4   12.72    0.46
  -2  -6  -4   12.72    0.46
  -2  -6  -4   12.97    0.43
   2   6   4   13.71    0.48
   2   6   4   12.00    0.51
  -3  -6  -4   21.79    0.77
  -3  -6  -4   22.07    0.76
  -3  -6  -4   21.68    0.75
  -3  -6  -4   22.53    0.69
  -3  -6  -4   21.66    0.82
   3   6   4   20.96    0.81
   3   6   4   21.48    0.78
   3   6   4   21.01    0.81
  -4  -6  -4   17.87    0.64
  -4  -6  -4   17.52    0.68
  -4  -6  -4   17.28    0.57
  -4  -6  -4   17.83    0.63
   4   6   4   17.16    0.67
   4   6   4   18.06    0.68
   4   6   4   17.88    0.66
  -5  -6  -4   12.03    0.49
  -5  -6  -4   12.30    0.44
  -5  -6  -4   11.97    0.47
  -5  -6  -4   12.11    0.41
   5   6   4   11.85    0.48
   5   6   4   12.12    0.49
  -6  -6  -4    7.38    0.34
  -6  -6  -4    7.83    0.28
  -6  -6  -4    7.65    0.35
   6   6   4    7.70    0.36
   6   6   4    7.47    0.34
  -7  -6  -4    1.15    0.09
  -7  -6  -4    1.16    0.14
   7   6   4    1.25    0.13
   7   6   4    1.03    0.14
   7   6   4    0.98    0.14
  -8  -6  -4    0.31    0.06
  -8  -6  -4    0.33    0.12
   8   6   4    0.28    0.12
   8   6   4    0.17    0.11
   8   6   4    0.30    0.12
  -9  -6  -4    0.00    0.12
  -9  -6  -4    0.04    0.06
   9   6   4    0.06    0.12
   9   6   4    0.02    0.11
   9   6   4    0.13    0.12
 -10  -6  -4   -0.03    0.13
 -10  -6  -4    0.16    0.07
  10   6   4    0.14    0.13
  10   6   4    0.10    0.13
  10   6   4    0.06    0.13
   8  -7  -4    0.05    0.12
   8  -7  -4    0.09    0.14
  -8   7   4    0.15    0.08
   7  -7  -4    1.34    0.17
   7  -7  -4    1.18    0.16
  -7   7   4    1.29    0.11
  -7   7   4    1.22    0.12
   6  -7  -4    3.75    0.22
   6  -7  -4    4.04    0.26
  -6   7   4    4.51    0.21
  -6   7   4    3.90    0.19
   5  -7  -4    8.54    0.36
   5  -7  -4    7.85    0.38
   5  -7  -4    8.26    0.38
  -5   7   4    8.24    0.31
  -5   7   4    8.86    0.34
   4  -7  -4   10.19    0.44
   4  -7  -4   10.25    0.41
   4  -7  -4    9.87    0.44
  -4   7   4   10.05    0.40
  -4   7   4   10.67    0.37
   3  -7  -4    6.78    0.31
   3  -7  -4    6.23    0.28
   3  -7  -4    6.94    0.31
   3  -7  -4    6.25    0.23
  -3   7   4    6.08    0.25
  -3   7   4    6.23    0.27
   2  -7  -4    1.33    0.07
   2  -7  -4    1.33    0.13
   2  -7  -4    1.18    0.09
   2  -7  -4    1.34    0.13
   2  -7  -4    1.21    0.11
  -2   7   4    1.08    0.10
  -2   7   4    1.27    0.10
   1  -7  -4   18.27    0.72
   1  -7  -4   19.61    0.65
   1  -7  -4   19.31    0.66
   1  -7  -4   18.45    0.65
   1  -7  -4   17.68    0.70
  -1   7   4   18.33    0.67
  -1   7   4   18.29    0.61
   0  -7  -4   13.19    0.49
   0  -7  -4   13.37    0.48
   0  -7  -4   13.00    0.44
   0  -7  -4   13.11    0.48
   0  -7  -4   13.04    0.53
   0  -7  -4   13.00    0.48
   0   7   4   13.99    0.45
   0   7   4   13.45    0.49
  -1  -7  -4    0.11    0.04
  -1  -7  -4    0.21    0.05
  -1  -7  -4    0.08    0.06
  -1  -7  -4    0.21    0.05
  -1  -7  -4    0.24    0.07
  -1  -7  -4    0.25    0.06
   1   7   4    0.17    0.05
  -2  -7  -4    0.15    0.05
  -2  -7  -4    0.10    0.06
  -2  -7  -4    0.22    0.05
  -2  -7  -4    0.25    0.07
  -2  -7  -4    0.16    0.05
  -2  -7  -4    0.23    0.06
   2   7   4    0.13    0.06
   2   7   4    0.12    0.09
  -3  -7  -4    3.27    0.16
  -3  -7  -4    2.97    0.19
  -3  -7  -4    3.26    0.18
  -3  -7  -4    3.18    0.16
  -3  -7  -4    3.35    0.15
   3   7   4    2.78    0.20
   3   7   4    3.28    0.18
  -4  -7  -4   21.37    0.70
  -4  -7  -4   20.94    0.83
   4   7   4   22.25    0.80
   4   7   4   22.02    0.83
  -5  -7  -4   20.27    0.72
  -5  -7  -4   20.14    0.73
  -5  -7  -4   20.40    0.65
  -5  -7  -4   19.80    0.77
   5   7   4   18.86    0.74
   5   7   4   19.46    0.77
  -6  -7  -4    4.83    0.26
  -6  -7  -4    5.13    0.22
  -6  -7  -4    4.63    0.20
  -6  -7  -4    4.82    0.26
   6   7   4    4.79    0.28
   6   7   4    4.53    0.26
  -7  -7  -4    1.69    0.12
  -7  -7  -4    1.57    0.17
   7   7   4    1.36    0.17
   7   7   4    1.75    0.18
  -8  -7  -4    2.44    0.14
  -8  -7  -4    2.50    0.22
   8   7   4    2.19    0.21
   8   7   4    2.63    0.22
  -9  -7  -4    0.67    0.09
  -9  -7  -4    0.49    0.16
   9   7   4    0.45    0.15
   9   7   4    0.64    0.16
   8  -8  -4    0.96    0.18
   8  -8  -4    0.80    0.15
  -8   8   4    0.77    0.12
  -8   8   4    0.93    0.11
   7  -8  -4    0.52    0.13
   7  -8  -4    0.55    0.16
  -7   8   4    0.85    0.11
  -7   8   4    0.59    0.10
   6  -8  -4    0.05    0.11
   6  -8  -4   -0.03    0.12
  -6   8   4    0.09    0.07
  -6   8   4    0.08    0.08
   5  -8  -4    1.41    0.17
   5  -8  -4    1.63    0.17
   5  -8  -4    1.36    0.15
  -5   8   4    1.36    0.12
  -5   8   4    1.60    0.12
   4  -8  -4    2.71    0.19
   4  -8  -4    2.74    0.19
   4  -8  -4    2.86    0.20
  -4   8   4    2.44    0.15
  -4   8   4    2.68    0.17
   3  -8  -4    1.90    0.17
   3  -8  -4    1.50    0.15
   3  -8  -4    1.78    0.15
   3  -8  -4    1.78    0.10
  -3   8   4    1.91    0.14
  -3   8   4    1.88    0.12
   2  -8  -4   10.12    0.36
   2  -8  -4   10.29    0.43
   2  -8  -4    9.95    0.37
   2  -8  -4   10.40    0.40
   2  -8  -4    9.67    0.44
  -2   8   4    9.93    0.40
  -2   8   4    9.70    0.36
   1  -8  -4    9.11    0.38
   1  -8  -4    9.46    0.37
   1  -8  -4    9.13    0.42
   1  -8  -4    9.16    0.35
   1  -8  -4    9.84    0.42
  -1   8   4    9.70    0.35
  -1   8   4   10.18    0.38
   0  -8  -4    3.20    0.21
   0  -8  -4    3.72    0.17
   0  -8  -4    3.35    0.16
   0  -8  -4    3.42    0.19
   0  -8  -4    4.00    0.19
   0   8   4    3.52    0.17
   0   8   4    3.11    0.17
  -1  -8  -4   11.32    0.47
  -1  -8  -4   11.33    0.39
  -1  -8  -4   10.49    0.42
  -1  -8  -4   10.79    0.43
  -1  -8  -4   10.70    0.41
  -1  -8  -4   11.70    0.43
  -2  -8  -4   16.36    0.59
  -2  -8  -4   16.34    0.55
  -2  -8  -4   16.69    0.60
  -2  -8  -4   16.58    0.60
  -2  -8  -4   16.55    0.60
  -2  -8  -4   15.73    0.65
   2   8   4   16.63    0.66
   2   8   4   16.00    0.60
  -3  -8  -4    0.95    0.09
  -3  -8  -4    0.86    0.12
  -3  -8  -4    0.85    0.09
  -3  -8  -4    0.93    0.11
  -3  -8  -4    1.04    0.09
   3   8   4    0.98    0.11
   3   8   4    0.95    0.14
  -4  -8  -4    2.11    0.13
  -4  -8  -4    1.88    0.17
  -4  -8  -4    2.01    0.16
  -4  -8  -4    2.22    0.14
   4   8   4    2.08    0.19
   4   8   4    2.33    0.16
  -5  -8  -4    2.90    0.16
  -5  -8  -4    2.54    0.18
  -5  -8  -4    2.54    0.19
  -5  -8  -4    2.56    0.14
   5   8   4    3.01    0.22
   5   8   4    2.30    0.18
  -6  -8  -4    2.22    0.14
  -6  -8  -4    2.48    0.18
  -6  -8  -4    2.32    0.16
  -6  -8  -4    2.82    0.20
   6   8   4    2.82    0.20
   6   8   4    2.15    0.21
  -7  -8  -4    2.09    0.15
  -7  -8  -4    1.86    0.13
  -7  -8  -4    1.90    0.19
   7   8   4    2.39    0.20
   7   8   4    1.80    0.21
  -8  -8  -4    2.22    0.15
  -8  -8  -4    1.82    0.20
  -8  -8  -4    2.15    0.17
   8   8   4    1.89    0.20
   8   8   4    1.87    0.22
  -9  -8  -4    0.88    0.11
  -9  -8  -4    0.91    0.18
   9   8   4    1.24    0.19
   9   8   4    0.84    0.18
   7  -9  -4    1.15    0.18
   7  -9  -4    1.00    0.17
  -7   9   4    0.83    0.12
  -7   9   4    0.93    0.12
   6  -9  -4    2.49    0.21
   6  -9  -4    2.85    0.24
  -6   9   4    2.71    0.19
  -6   9   4    2.78    0.18
   5  -9  -4    0.76    0.13
   5  -9  -4    0.36    0.12
   5  -9  -4    0.42    0.14
  -5   9   4    0.80    0.11
  -5   9   4    0.69    0.10
   4  -9  -4    0.94    0.14
   4  -9  -4    1.00    0.13
   4  -9  -4    0.96    0.16
  -4   9   4    1.03    0.12
  -4   9   4    0.90    0.10
   3  -9  -4    0.61    0.13
   3  -9  -4    0.64    0.12
   3  -9  -4    0.68    0.07
   3  -9  -4    0.72    0.12
  -3   9   4    0.71    0.10
  -3   9   4    0.79    0.10
   2  -9  -4    0.54    0.06
   2  -9  -4    0.58    0.09
   2  -9  -4    0.38    0.09
   2  -9  -4    0.42    0.11
   2  -9  -4    0.40    0.12
  -2   9   4    0.69    0.09
  -2   9   4    0.47    0.08
   1  -9  -4   11.97    0.53
   1  -9  -4   12.33    0.48
   1  -9  -4   11.51    0.45
   1  -9  -4   11.93    0.46
  -1   9   4   12.11    0.44
  -1   9   4   13.83    0.48
   0  -9  -4   19.03    0.69
   0  -9  -4   18.35    0.67
   0  -9  -4   18.61    0.75
   0  -9  -4   18.56    0.67
   0   9   4   18.96    0.69
  -1  -9  -4    1.96    0.15
  -1  -9  -4    1.73    0.13
  -1  -9  -4    1.47    0.15
  -1  -9  -4    1.82    0.13
  -1  -9  -4    1.59    0.16
  -2  -9  -4    4.59    0.22
  -2  -9  -4    4.59    0.22
  -2  -9  -4    4.42    0.20
  -2  -9  -4    4.72    0.24
  -2  -9  -4    4.77    0.25
  -2  -9  -4    4.39    0.26
   2   9   4    4.60    0.23
  -3  -9  -4    8.77    0.41
  -3  -9  -4    8.71    0.36
  -3  -9  -4    8.94    0.33
  -3  -9  -4    8.68    0.36
  -3  -9  -4    9.39    0.38
   3   9   4    8.79    0.38
   3   9   4    9.69    0.44
  -4  -9  -4    4.07    0.25
  -4  -9  -4    4.64    0.24
  -4  -9  -4    4.17    0.21
  -4  -9  -4    3.89    0.19
   4   9   4    4.15    0.23
   4   9   4    4.15    0.27
  -5  -9  -4    0.03    0.09
  -5  -9  -4    0.05    0.06
  -5  -9  -4   -0.04    0.07
  -5  -9  -4    0.03    0.10
   5   9   4   -0.04    0.13
   5   9   4    0.00    0.08
  -6  -9  -4    0.04    0.08
  -6  -9  -4   -0.09    0.08
  -6  -9  -4    0.05    0.10
  -6  -9  -4   -0.04    0.07
   6   9   4   -0.03    0.12
   6   9   4   -0.10    0.09
  -7  -9  -4   -0.06    0.07
  -7  -9  -4   -0.05    0.12
  -7  -9  -4    0.03    0.08
   7   9   4    0.07    0.14
   7   9   4    0.10    0.12
  -8  -9  -4    0.83    0.11
  -8  -9  -4    0.72    0.16
  -8  -9  -4    0.96    0.13
   8   9   4    0.66    0.16
   8   9   4    0.84    0.19
   6 -10  -4    2.72    0.23
   6 -10  -4    2.46    0.24
  -6  10   4    2.28    0.18
  -6  10   4    2.57    0.20
   5 -10  -4    0.83    0.15
   5 -10  -4    0.58    0.15
  -5  10   4    0.95    0.13
  -5  10   4    0.65    0.11
   4 -10  -4    4.59    0.29
   4 -10  -4    4.95    0.27
  -4  10   4    4.57    0.25
  -4  10   4    4.69    0.23
   3 -10  -4    3.40    0.25
   3 -10  -4    3.82    0.23
  -3  10   4    3.36    0.21
  -3  10   4    3.44    0.19
   2 -10  -4    0.92    0.15
   2 -10  -4    1.34    0.14
   2 -10  -4    1.29    0.11
  -2  10   4    1.26    0.12
  -2  10   4    1.17    0.12
   1 -10  -4    0.22    0.11
   1 -10  -4    0.31    0.10
   1 -10  -4    0.34    0.10
  -1  10   4    0.24    0.08
   0 -10  -4    0.62    0.13
   0 -10  -4    0.40    0.11
   0 -10  -4    0.47    0.11
   0  10   4    0.52    0.09
  -1 -10  -4    4.51    0.24
  -1 -10  -4    4.26    0.23
  -1 -10  -4    3.99    0.26
  -1 -10  -4    4.49    0.22
  -2 -10  -4   10.96    0.43
  -2 -10  -4   10.04    0.43
  -2 -10  -4   10.67    0.48
  -2 -10  -4   10.76    0.45
  -3 -10  -4    5.10    0.24
  -3 -10  -4    5.36    0.28
  -3 -10  -4    5.24    0.30
  -3 -10  -4    5.75    0.26
  -3 -10  -4    5.22    0.24
  -3 -10  -4    5.82    0.29
   3  10   4    5.50    0.27
  -4 -10  -4    3.79    0.25
  -4 -10  -4    3.37    0.22
  -4 -10  -4    3.58    0.19
  -4 -10  -4    3.77    0.21
   4  10   4    4.10    0.28
   4  10   4    4.53    0.24
  -5 -10  -4    0.03    0.08
  -5 -10  -4    0.20    0.11
  -5 -10  -4    0.02    0.08
   5  10   4    0.18    0.15
   5  10   4    0.09    0.11
  -6 -10  -4    0.96    0.12
  -6 -10  -4    0.76    0.11
  -6 -10  -4    0.63    0.14
   6  10   4    1.03    0.19
   6  10   4    1.10    0.16
  -7 -10  -4    0.38    0.11
  -7 -10  -4    0.63    0.15
  -7 -10  -4    0.34    0.10
   7  10   4    0.52    0.14
   7  10   4    0.33    0.16
   5 -11  -4    1.61    0.19
   5 -11  -4    1.49    0.21
  -5  11   4    1.55    0.15
  -5  11   4    1.39    0.15
   4 -11  -4    1.53    0.20
   4 -11  -4    1.70    0.18
  -4  11   4    1.34    0.14
  -4  11   4    1.42    0.15
   3 -11  -4    1.62    0.18
  -3  11   4    1.97    0.17
  -3  11   4    1.95    0.16
   2 -11  -4    3.35    0.22
   2 -11  -4    3.65    0.19
  -2  11   4    3.73    0.22
   1 -11  -4    0.48    0.11
   1 -11  -4    0.49    0.12
  -1  11   4    0.49    0.10
   0 -11  -4    1.05    0.14
   0 -11  -4    0.97    0.14
  -1 -11  -4    0.33    0.11
  -1 -11  -4    0.32    0.11
  -2 -11  -4    0.27    0.11
  -2 -11  -4    0.19    0.08
  -2 -11  -4    0.13    0.11
  -3 -11  -4    6.53    0.33
  -3 -11  -4    6.69    0.33
  -3 -11  -4    7.49    0.32
  -4 -11  -4    3.02    0.19
  -4 -11  -4    3.29    0.21
  -4 -11  -4    3.35    0.23
   4  11   4    3.51    0.23
  -5 -11  -4   -0.05    0.09
  -5 -11  -4   -0.06    0.10
  -5 -11  -4   -0.02    0.08
   5  11   4    0.09    0.16
   5  11   4    0.19    0.12
  -6 -11  -4    0.61    0.11
  -6 -11  -4    0.57    0.11
  -6 -11  -4    0.59    0.15
   6  11   4    0.57    0.15
   6  11   4    0.52    0.18
   4 -12  -4    0.39    0.14
  -4  12   4    0.39    0.12
   3 -12  -4    1.92    0.20
  -3  12   4    2.31    0.19
   2 -12  -4    1.02    0.12
   2 -12  -4    1.22    0.17
  -2  12   4    1.26    0.15
   1 -12  -4    0.75    0.14
   1 -12  -4    0.82    0.13
   0 -12  -4    1.61    0.18
   0 -12  -4    1.87    0.17
  -1 -12  -4    1.10    0.15
  -1 -12  -4    0.97    0.14
  -2 -12  -4    0.18    0.12
  -2 -12  -4    0.37    0.13
  -3 -12  -4   -0.05    0.09
  -3 -12  -4    0.09    0.12
  -3 -12  -4    0.14    0.12
  -4 -12  -4   -0.02    0.09
  -4 -12  -4    0.04    0.12
  -5 -12  -4    0.49    0.12
  -5 -12  -4    0.49    0.15
   5  12   4    0.37    0.14
   1 -13  -4    1.17    0.18
   1 -13  -4    1.43    0.15
   0 -13  -4    0.41    0.14
   0 -13  -4    0.65    0.13
  -1 -13  -4    1.02    0.16
  -1 -13  -4    0.90    0.17
  -2 -13  -4    0.73    0.16
  -2 -13  -4    0.42    0.14
  -3 -13  -4    0.36    0.15
  -3 -13  -4    0.42    0.14
   3  13   4    0.38    0.13
   3  12  -5    1.14    0.17
  -3 -12   5    0.82    0.17
  -3 -12   5    0.99    0.16
   2  12  -5    1.09    0.17
  -2 -12   5    1.21    0.18
  -1 -12   5    0.76    0.16
   0 -12   5    0.40    0.13
  -1  12  -5    0.23    0.11
   1 -12   5    0.41    0.14
  -2  12  -5    0.58    0.12
   2 -12   5    0.50    0.14
  -3  12  -5    0.02    0.10
   3 -12   5   -0.07    0.12
   5  11  -5    0.36    0.14
  -5 -11   5   -0.06    0.13
  -5 -11   5    0.02    0.11
   4  11  -5    0.04    0.12
   4  11  -5   -0.09    0.10
  -4 -11   5   -0.12    0.12
  -4 -11   5   -0.08    0.10
  -4 -11   5    0.06    0.12
   3  11  -5    0.18    0.12
   3  11  -5   -0.03    0.11
  -3 -11   5    0.10    0.12
  -3 -11   5   -0.02    0.12
   2  11  -5    0.05    0.12
  -2 -11   5   -0.16    0.10
  -2 -11   5    0.01    0.12
  -1 -11   5    1.00    0.16
   0  11  -5    1.45    0.14
   0 -11   5    1.49    0.17
  -1  11  -5    1.68    0.15
   1 -11   5    1.58    0.18
  -2  11  -5    1.37    0.14
  -2  11  -5    1.09    0.13
   2 -11   5    1.43    0.16
  -3  11  -5    1.03    0.13
  -3  11  -5    1.35    0.14
   3 -11   5    1.13    0.18
   3 -11   5    1.45    0.17
  -4  11  -5    0.89    0.13
  -4  11  -5    0.95    0.13
   4 -11   5    0.87    0.15
   4 -11   5    0.96    0.18
  -5  11  -5    0.05    0.10
  -5  11  -5   -0.04    0.09
   5 -11   5    0.08    0.15
   5 -11   5   -0.04    0.11
   6  10  -5    0.70    0.16
  -6 -10   5    0.74    0.17
  -6 -10   5    0.70    0.12
  -6 -10   5    0.57    0.13
   5  10  -5    0.92    0.16
  -5 -10   5    1.04    0.14
  -5 -10   5    1.04    0.16
   4  10  -5    0.74    0.14
   4  10  -5    0.91    0.12
  -4 -10   5    0.72    0.12
  -4 -10   5    0.68    0.15
  -4 -10   5    0.86    0.14
   3  10  -5    1.07    0.14
   3  10  -5    0.93    0.14
  -3 -10   5    1.11    0.14
  -3 -10   5    1.00    0.16
  -3 -10   5    0.92    0.12
   2  10  -5    0.31    0.11
   2  10  -5    0.48    0.11
  -2 -10   5    0.21    0.11
  -2 -10   5    0.28    0.11
  -2 -10   5    0.51    0.12
  -1 -10   5    0.59    0.13
  -1 -10   5    0.56    0.13
   0  10  -5    0.54    0.09
   0 -10   5    0.34    0.12
   0 -10   5    0.56    0.12
  -1  10  -5    4.81    0.24
   1 -10   5    4.33    0.25
  -2  10  -5    3.77    0.20
  -2  10  -5    4.05    0.22
   2 -10   5    3.35    0.22
   2 -10   5    3.76    0.25
  -3  10  -5    2.16    0.17
  -3  10  -5    2.05    0.16
   3 -10   5    2.10    0.21
   3 -10   5    2.23    0.18
  -4  10  -5    1.39    0.14
  -4  10  -5    1.48    0.14
   4 -10   5    1.43    0.18
   4 -10   5    1.52    0.16
  -5  10  -5    1.88    0.16
  -5  10  -5    1.73    0.15
   5 -10   5    1.81    0.18
   5 -10   5    1.91    0.21
  -6  10  -5    0.61    0.12
  -6  10  -5    0.34    0.10
   6 -10   5    0.30    0.15
   6 -10   5    0.42    0.13
   7   9  -5   -0.04    0.17
   7   9  -5    0.10    0.14
  -7  -9   5    0.00    0.09
  -7  -9   5   -0.01    0.10
  -7  -9   5    0.25    0.14
   6   9  -5    0.60    0.15
   6   9  -5    0.51    0.18
  -6  -9   5    0.35    0.10
  -6  -9   5    0.48    0.15
  -6  -9   5    0.54    0.12
   5   9  -5    1.91    0.18
  -5  -9   5    2.03    0.20
  -5  -9   5    1.93    0.14
  -5  -9   5    1.69    0.16
   4   9  -5    3.53    0.23
   4   9  -5    3.84    0.21
  -4  -9   5    3.71    0.22
  -4  -9   5    3.71    0.23
  -4  -9   5    3.64    0.19
  -4  -9   5    3.10    0.24
   3   9  -5    4.06    0.23
   3   9  -5    4.10    0.23
  -3  -9   5    3.92    0.22
  -3  -9   5    3.81    0.22
  -3  -9   5    3.59    0.23
   2   9  -5    5.89    0.29
   2   9  -5    6.35    0.29
  -2  -9   5    5.91    0.27
  -2  -9   5    5.76    0.30
  -2  -9   5    5.93    0.28
  -2  -9   5    5.96    0.31
   1   9  -5    6.75    0.29
   1   9  -5    6.41    0.29
  -1  -9   5    5.83    0.33
  -1  -9   5    6.48    0.31
   0   9  -5    0.09    0.07
   0  -9   5    0.17    0.09
   0  -9   5   -0.03    0.08
  -1   9  -5    0.17    0.07
  -1   9  -5    0.14    0.07
   1  -9   5    0.27    0.09
   1  -9   5    0.08    0.09
  -2   9  -5    1.48    0.13
  -2   9  -5    1.46    0.12
   2  -9   5    1.83    0.18
   2  -9   5    1.40    0.14
   2  -9   5    1.43    0.17
  -3   9  -5    1.79    0.14
  -3   9  -5    1.49    0.13
   3  -9   5    1.75    0.17
   3  -9   5    1.51    0.15
  -4   9  -5    4.79    0.22
   4  -9   5    4.94    0.25
   4  -9   5    4.40    0.28
  -5   9  -5    3.31    0.18
   5  -9   5    3.16    0.24
   5  -9   5    2.79    0.20
  -6   9  -5    1.04    0.12
   6  -9   5    1.11    0.15
   6  -9   5    1.03    0.17
  -7   9  -5    1.67    0.14
   7  -9   5    1.95    0.20
   7  -9   5    1.80    0.21
   8   8  -5    0.19    0.17
   8   8  -5    0.12    0.14
  -8  -8   5   -0.02    0.10
  -8  -8   5    0.06    0.13
  -8  -8   5   -0.04    0.09
   7   8  -5    0.17    0.13
   7   8  -5    0.32    0.18
  -7  -8   5    0.61    0.15
  -7  -8   5    0.20    0.09
  -7  -8   5    0.21    0.10
   6   8  -5    0.23    0.12
   6   8  -5    0.05    0.16
  -6  -8   5    0.24    0.13
  -6  -8   5    0.25    0.08
  -6  -8   5    0.11    0.09
   5   8  -5    1.22    0.15
   5   8  -5    1.01    0.19
  -5  -8   5    1.34    0.16
  -5  -8   5    1.18    0.13
  -5  -8   5    1.19    0.11
   4   8  -5    4.26    0.21
   4   8  -5    4.00    0.22
   4   8  -5    4.19    0.28
  -4  -8   5    3.88    0.19
  -4  -8   5    3.79    0.24
  -4  -8   5    3.36    0.20
  -4  -8   5    3.92    0.21
   3   8  -5    4.17    0.23
   3   8  -5    4.57    0.23
  -3  -8   5    3.64    0.20
  -3  -8   5    4.13    0.19
  -3  -8   5    4.26    0.23
  -3  -8   5    4.76    0.22
  -3  -8   5    3.61    0.23
  -3  -8   5    4.28    0.24
   2   8  -5    9.40    0.38
   2   8  -5    9.58    0.38
  -2  -8   5    9.26    0.37
  -2  -8   5    8.77    0.39
  -2  -8   5    9.50    0.37
  -2  -8   5    8.92    0.41
  -2  -8   5    8.90    0.37
   1   8  -5    9.68    0.38
   1   8  -5    7.93    0.39
  -1  -8   5   10.19    0.38
  -1  -8   5    9.65    0.43
  -1  -8   5   10.79    0.38
  -1  -8   5    9.93    0.38
  -1  -8   5    9.85    0.40
   0   8  -5    5.17    0.22
   0   8  -5    4.63    0.23
   0   8  -5    4.99    0.23
   0  -8   5    5.12    0.27
   0  -8   5    5.20    0.25
   0  -8   5    4.70    0.21
  -1   8  -5    1.03    0.10
  -1   8  -5    1.21    0.11
   1  -8   5    1.20    0.14
   1  -8   5    1.05    0.08
   1  -8   5    0.94    0.13
   1  -8   5    1.34    0.13
  -2   8  -5    0.90    0.09
   2  -8   5    0.91    0.13
   2  -8   5    0.95    0.13
   2  -8   5    0.90    0.11
  -3   8  -5    1.29    0.11
   3  -8   5    1.30    0.12
   3  -8   5    1.36    0.15
   3  -8   5    1.27    0.15
  -4   8  -5    2.30    0.14
   4  -8   5    2.09    0.18
   4  -8   5    2.25    0.16
   4  -8   5    2.08    0.20
  -5   8  -5    3.08    0.17
   5  -8   5    3.78    0.21
   5  -8   5    3.16    0.22
  -6   8  -5    3.61    0.18
   6  -8   5    3.92    0.23
   6  -8   5    3.53    0.25
  -7   8  -5    0.81    0.10
   7  -8   5    0.73    0.15
   7  -8   5    0.61    0.13
  -8   8  -5    0.73    0.10
   8  -8   5    1.11    0.16
   8  -8   5    1.02    0.17
   8   7  -5    0.76    0.16
   8   7  -5    0.76    0.15
   8   7  -5    0.48    0.18
  -8  -7   5    0.60    0.16
  -8  -7   5    0.95    0.13
  -8  -7   5    0.53    0.10
   7   7  -5    2.14    0.20
   7   7  -5    2.17    0.24
   7   7  -5    2.11    0.20
  -7  -7   5    2.33    0.22
  -7  -7   5    2.05    0.15
  -7  -7   5    2.51    0.19
   6   7  -5    4.48    0.30
   6   7  -5    4.18    0.25
  -6  -7   5    4.27    0.23
  -6  -7   5    4.10    0.26
  -6  -7   5    4.15    0.20
   5   7  -5    0.07    0.13
   5   7  -5    0.10    0.10
  -5  -7   5    0.09    0.07
  -5  -7   5    0.13    0.07
  -5  -7   5    0.10    0.10
   4   7  -5   12.22    0.47
   4   7  -5   11.65    0.52
   4   7  -5   11.88    0.42
  -4  -7   5   11.20    0.46
  -4  -7   5   11.89    0.41
  -4  -7   5   10.59    0.47
   3   7  -5    0.14    0.07
   3   7  -5    0.05    0.10
   3   7  -5    0.03    0.07
  -3  -7   5    0.19    0.06
  -3  -7   5    0.17    0.08
  -3  -7   5    0.06    0.06
  -3  -7   5    0.07    0.09
  -3  -7   5    0.16    0.08
  -3  -7   5    0.09    0.06
   2   7  -5    0.02    0.07
   2   7  -5    0.14    0.07
  -2  -7   5    0.13    0.08
  -2  -7   5    0.12    0.06
  -2  -7   5    0.12    0.08
  -2  -7   5    0.04    0.05
  -2  -7   5   -0.03    0.05
  -2  -7   5   -0.03    0.07
   1   7  -5    8.53    0.33
   1   7  -5    8.33    0.31
   1   7  -5    8.00    0.33
  -1  -7   5    8.08    0.36
  -1  -7   5    8.16    0.34
  -1  -7   5    7.99    0.32
  -1  -7   5    8.01    0.32
  -1  -7   5    8.47    0.33
   0   7  -5    6.16    0.27
   0   7  -5    6.05    0.24
   0   7  -5    6.35    0.26
   0  -7   5    6.15    0.25
   0  -7   5    6.25    0.29
   0  -7   5    6.26    0.30
   0  -7   5    6.31    0.27
  -1   7  -5    3.40    0.16
  -1   7  -5    3.13    0.16
   1  -7   5    3.37    0.20
   1  -7   5    3.07    0.14
   1  -7   5    3.18    0.20
   1  -7   5    2.95    0.17
  -2   7  -5   14.67    0.51
   2  -7   5   15.43    0.62
   2  -7   5   15.24    0.59
   2  -7   5   15.39    0.56
  -3   7  -5   10.56    0.39
   3  -7   5   11.34    0.46
   3  -7   5   11.30    0.43
   3  -7   5   11.44    0.49
  -4   7  -5    0.29    0.07
   4  -7   5    0.16    0.10
   4  -7   5    0.46    0.11
   4  -7   5    0.58    0.09
  -5   7  -5    0.14    0.06
   5  -7   5    0.00    0.09
   5  -7   5    0.02    0.09
   5  -7   5    0.04    0.08
  -6   7  -5    0.16    0.06
   6  -7   5    0.21    0.10
   6  -7   5    0.14    0.11
   6  -7   5    0.16    0.09
  -7   7  -5    0.08    0.06
   7  -7   5    0.07    0.11
   7  -7   5    0.01    0.09
  -8   7  -5    1.47    0.11
   8  -7   5    1.23    0.16
   8  -7   5    1.13    0.16
   9   6  -5    0.16    0.12
   9   6  -5   -0.06    0.15
   9   6  -5    0.08    0.12
  -9  -6   5   -0.04    0.08
  -9  -6   5    0.10    0.10
  -9  -6   5    0.05    0.13
   8   6  -5    0.79    0.15
   8   6  -5    0.69    0.15
   8   6  -5    1.13    0.19
  -8  -6   5    0.77    0.16
  -8  -6   5    0.69    0.10
  -8  -6   5    0.62    0.12
   7   6  -5    5.28    0.33
   7   6  -5    5.14    0.27
   7   6  -5    5.47    0.29
  -7  -6   5    5.48    0.26
  -7  -6   5    4.37    0.28
  -7  -6   5    4.92    0.22
   6   6  -5    8.06    0.42
   6   6  -5    8.91    0.37
   6   6  -5    8.39    0.37
  -6  -6   5    8.06    0.35
  -6  -6   5    8.47    0.39
  -6  -6   5    7.64    0.31
   5   6  -5    0.33    0.13
   5   6  -5    0.68    0.11
   5   6  -5    0.70    0.11
  -5  -6   5    0.74    0.12
  -5  -6   5    0.52    0.08
  -5  -6   5    0.47    0.09
   4   6  -5    1.19    0.09
   4   6  -5    0.84    0.11
   4   6  -5    1.05    0.15
  -4  -6   5    1.25    0.13
  -4  -6   5    1.07    0.09
  -4  -6   5    1.01    0.10
   3   6  -5   16.91    0.67
   3   6  -5   17.68    0.72
   3   6  -5   18.42    0.64
  -3  -6   5   18.55    0.67
  -3  -6   5   18.94    0.69
  -3  -6   5   18.08    0.64
  -3  -6   5   18.28    0.67
  -3  -6   5   18.68    0.60
   2   6  -5    0.16    0.05
   2   6  -5    0.21    0.07
   2   6  -5    0.28    0.07
  -2  -6   5    0.28    0.06
  -2  -6   5    0.29    0.07
  -2  -6   5    0.28    0.07
  -2  -6   5    0.31    0.06
  -2  -6   5    0.27    0.06
  -2  -6   5    0.20    0.07
   1   6  -5    0.29    0.05
   1   6  -5    0.00    0.05
   1   6  -5    0.03    0.04
  -1  -6   5    0.02    0.06
  -1  -6   5    0.03    0.04
  -1  -6   5   -0.04    0.05
  -1  -6   5    0.03    0.04
  -1  -6   5    0.01    0.06
  -1  -6   5    0.06    0.04
   0   6  -5    3.25    0.16
   0   6  -5    3.11    0.15
   0  -6   5    3.52    0.17
   0  -6   5    3.22    0.15
   0  -6   5    3.15    0.19
   0  -6   5    3.50    0.15
  -1   6  -5   10.74    0.38
   1  -6   5   11.10    0.46
   1  -6   5   11.29    0.44
   1  -6   5   10.99    0.39
   1  -6   5   11.03    0.41
  -2   6  -5   10.81    0.36
   2  -6   5   10.49    0.42
   2  -6   5   10.50    0.39
   2  -6   5    9.53    0.44
  -3   6  -5   10.01    0.34
   3  -6   5    8.98    0.43
   3  -6   5   10.61    0.40
   3  -6   5    9.56    0.38
  -4   6  -5    8.92    0.31
   4  -6   5    8.19    0.34
   4  -6   5    9.02    0.40
   4  -6   5    8.85    0.37
  -5   6  -5    4.37    0.18
   5  -6   5    4.17    0.21
   5  -6   5    4.79    0.23
   5  -6   5    3.99    0.25
  -6   6  -5    3.87    0.17
   6  -6   5    3.98    0.22
   6  -6   5    3.57    0.21
   6  -6   5    3.96    0.25
  -7   6  -5    3.01    0.15
   7  -6   5    3.35    0.20
   7  -6   5    3.24    0.20
   7  -6   5    2.88    0.23
  -8   6  -5    0.08    0.06
   8  -6   5    0.04    0.11
   8  -6   5    0.14    0.10
  -9   6  -5    0.02    0.06
   9  -6   5   -0.08    0.11
   9  -6   5    0.09    0.11
   9   5  -5   -0.25    0.11
   9   5  -5   -0.03    0.11
   9   5  -5   -0.05    0.14
  -9  -5   5    0.00    0.13
  -9  -5   5   -0.01    0.07
  -9  -5   5   -0.12    0.08
   8   5  -5    1.25    0.16
   8   5  -5    1.77    0.18
   8   5  -5    1.39    0.19
  -8  -5   5    1.24    0.18
  -8  -5   5    1.28    0.11
  -8  -5   5    1.36    0.13
   7   5  -5    0.36    0.12
   7   5  -5    0.60    0.13
   7   5  -5    0.52    0.14
  -7  -5   5    0.34    0.09
  -7  -5   5    0.34    0.07
  -7  -5   5    0.36    0.13
   6   5  -5    2.63    0.22
   6   5  -5    2.44    0.18
   6   5  -5    2.52    0.18
  -6  -5   5    2.85    0.17
  -6  -5   5    2.75    0.20
  -6  -5   5    2.47    0.14
   5   5  -5    3.76    0.21
   5   5  -5    4.30    0.21
   5   5  -5    3.76    0.24
  -5  -5   5    3.59    0.22
  -5  -5   5    3.79    0.17
  -5  -5   5    3.96    0.20
   4   5  -5   15.18    0.56
   4   5  -5   14.14    0.59
   4   5  -5   14.74    0.50
   4   5  -5   14.86    0.54
  -4  -5   5   13.69    0.55
  -4  -5   5   14.96    0.49
  -4  -5   5   14.74    0.55
   3   5  -5    9.78    0.44
   3   5  -5   10.55    0.41
   3   5  -5   10.16    0.38
  -3  -5   5   10.00    0.40
  -3  -5   5   10.22    0.35
  -3  -5   5   10.35    0.40
  -3  -5   5   10.34    0.41
  -3  -5   5   10.23    0.39
   2   5  -5   40.73    1.40
   2   5  -5   39.78    1.35
   2   5  -5   40.75    1.27
   2   5  -5   41.01    1.41
  -2  -5   5   39.42    1.42
  -2  -5   5   40.44    1.38
  -2  -5   5   41.89    1.46
  -2  -5   5   40.38    1.35
  -2  -5   5   42.14    1.27
   1   5  -5   95.21    3.21
   1   5  -5   96.05    2.89
   1   5  -5   88.26    3.22
  -1  -5   5   94.04    3.12
  -1  -5   5   95.26    3.32
  -1  -5   5   92.45    3.16
  -1  -5   5   92.45    3.07
  -1  -5   5   95.29    3.22
  -1  -5   5  101.10    2.88
   0   5  -5    5.87    0.22
   0  -5   5    5.62    0.24
   0  -5   5    5.92    0.26
   0  -5   5    5.83    0.23
   0  -5   5    6.20    0.21
   0  -5   5    5.71    0.23
  -1   5  -5    2.10    0.11
   1  -5   5    2.26    0.10
   1  -5   5    2.30    0.15
   1  -5   5    2.27    0.12
   1  -5   5    2.23    0.14
  -2   5  -5   10.28    0.34
   2  -5   5   10.48    0.40
   2  -5   5   10.03    0.37
   2  -5   5    9.22    0.41
  -3   5  -5   20.90    0.67
   3  -5   5   21.13    0.73
   3  -5   5   20.52    0.77
   3  -5   5   21.70    0.81
  -4   5  -5    2.79    0.12
   4  -5   5    2.72    0.15
   4  -5   5    2.89    0.16
   4  -5   5    2.75    0.18
  -5   5  -5    3.73    0.15
   5  -5   5    3.71    0.19
   5  -5   5    3.87    0.23
   5  -5   5    3.87    0.19
  -6   5  -5   15.74    0.49
   6  -5   5   14.74    0.63
   6  -5   5   14.68    0.57
   6  -5   5   15.38    0.56
  -7   5  -5   11.63    0.38
   7  -5   5   11.31    0.46
   7  -5   5   11.76    0.53
   7  -5   5   12.29    0.47
  -8   5  -5    2.80    0.12
   8  -5   5    2.65    0.18
   8  -5   5    2.80    0.20
   9  -5   5    1.15    0.13
   9  -5   5    1.30    0.16
   9   4  -5    0.71    0.15
   9   4  -5    0.90    0.15
   9   4  -5    0.73    0.17
  -9  -4   5    0.75    0.10
  -9  -4   5    0.72    0.16
   8   4  -5    0.77    0.14
   8   4  -5    0.72    0.14
   8   4  -5    0.69    0.16
  -8  -4   5    0.85    0.11
  -8  -4   5    0.67    0.09
  -8  -4   5    0.64    0.14
   7   4  -5   -0.25    0.11
   7   4  -5   -0.02    0.09
   7   4  -5   -0.02    0.09
  -7  -4   5    0.09    0.11
  -7  -4   5   -0.15    0.05
  -7  -4   5   -0.10    0.06
   6   4  -5    1.42    0.14
   6   4  -5    1.61    0.15
   6   4  -5    1.58    0.17
  -6  -4   5    1.32    0.15
  -6  -4   5    1.71    0.12
  -6  -4   5    1.38    0.10
   5   4  -5    0.51    0.09
   5   4  -5    0.57    0.09
   5   4  -5    0.49    0.11
  -5  -4   5    0.34    0.06
  -5  -4   5    0.35    0.06
  -5  -4   5    0.36    0.10
   4   4  -5    5.42    0.28
   4   4  -5    5.67    0.25
   4   4  -5    5.87    0.24
  -4  -4   5    5.27    0.23
  -4  -4   5    5.52    0.26
  -4  -4   5    5.50    0.21
   3   4  -5   16.47    0.60
   3   4  -5   17.98    0.62
   3   4  -5   16.67    0.65
   3   4  -5   16.68    0.58
  -3  -4   5   17.57    0.61
  -3  -4   5   17.01    0.54
  -3  -4   5   15.87    0.61
  -3  -4   5   16.83    0.62
   2   4  -5   82.57    2.46
   2   4  -5   79.96    2.62
   2   4  -5   75.26    2.74
   2   4  -5   80.41    2.74
  -2  -4   5   79.47    2.62
  -2  -4   5   82.93    2.83
  -2  -4   5   80.86    2.67
  -2  -4   5   83.72    2.46
  -2  -4   5   79.40    2.75
   1   4  -5   51.22    1.59
  -1  -4   5   51.07    1.82
  -1  -4   5   52.65    1.58
  -1  -4   5   50.84    1.77
   0   4  -5    8.03    0.29
   0  -4   5    9.01    0.35
   0  -4   5    8.34    0.32
   0  -4   5    9.07    0.29
   0  -4   5    8.62    0.31
  -1   4  -5   20.15    0.64
   1  -4   5   19.38    0.75
   1  -4   5   20.38    0.67
   1  -4   5   20.02    0.68
  -2   4  -5    0.14    0.04
   2  -4   5    0.12    0.05
   2  -4   5    0.04    0.05
  -3   4  -5    0.71    0.05
   3  -4   5    0.72    0.08
   3  -4   5    0.74    0.07
   3  -4   5    0.58    0.09
  -4   4  -5   13.50    0.42
   4  -4   5   13.52    0.49
   4  -4   5   12.23    0.53
   4  -4   5   13.48    0.48
  -5   4  -5   14.40    0.44
   5  -4   5   13.61    0.51
   5  -4   5   13.69    0.52
   5  -4   5   13.97    0.57
   6  -4   5    2.28    0.13
   6  -4   5    2.14    0.17
   6  -4   5    1.86    0.14
  -7   4  -5    3.43    0.21
   7  -4   5    3.05    0.18
   7  -4   5    3.47    0.18
   7  -4   5    3.14    0.22
  -8   4  -5    5.90    0.31
   8  -4   5    5.68    0.33
   8  -4   5    5.91    0.28
   8  -4   5    5.60    0.26
   9  -4   5    3.83    0.21
   9  -4   5    4.17    0.24
  10  -4   5    1.33    0.13
  10   3  -5    0.31    0.14
  10   3  -5    0.44    0.15
 -10  -3   5    0.34    0.09
 -10  -3   5    0.30    0.16
   9   3  -5    1.78    0.18
   9   3  -5    1.38    0.17
   9   3  -5    1.65    0.19
  -9  -3   5    1.55    0.12
  -9  -3   5    1.30    0.19
   8   3  -5    4.70    0.26
   8   3  -5    4.82    0.29
   8   3  -5    4.95    0.26
  -8  -3   5    4.37    0.28
  -8  -3   5    4.47    0.20
   7   3  -5    8.33    0.40
   7   3  -5    8.54    0.37
   7   3  -5    8.43    0.37
  -7  -3   5    8.64    0.40
  -7  -3   5    8.14    0.31
  -7  -3   5    9.11    0.34
   6   3  -5    8.63    0.36
   6   3  -5    7.92    0.34
   6   3  -5    8.47    0.38
  -6  -3   5    8.34    0.33
  -6  -3   5    8.73    0.30
  -6  -3   5    8.09    0.37
   5   3  -5    0.03    0.08
   5   3  -5    0.18    0.07
   5   3  -5    0.19    0.07
  -5  -3   5    0.20    0.08
  -5  -3   5    0.05    0.04
  -5  -3   5    0.04    0.04
   4   3  -5    2.26    0.14
   4   3  -5    2.53    0.17
   4   3  -5    2.78    0.15
  -4  -3   5    2.65    0.13
  -4  -3   5    2.73    0.16
  -4  -3   5    2.64    0.12
   3   3  -5    1.17    0.09
   3   3  -5    1.10    0.09
   3   3  -5    1.12    0.11
   3   3  -5    1.31    0.09
  -3  -3   5    1.22    0.07
  -3  -3   5    1.17    0.10
  -3  -3   5    1.23    0.08
  -3  -3   5    1.01    0.08
   2   3  -5    4.74    0.20
   2   3  -5    5.08    0.18
  -2  -3   5    5.04    0.20
  -2  -3   5    4.97    0.20
  -2  -3   5    4.93    0.18
   1   3  -5    0.43    0.06
   1   3  -5    0.45    0.05
  -1  -3   5    0.50    0.05
  -1  -3   5    0.43    0.04
  -1  -3   5    0.48    0.06
   0   3  -5  219.60    6.69
   0  -3   5  217.10    6.68
   0  -3   5  219.76    7.69
   0  -3   5  227.65    7.35
  -1   3  -5   33.43    1.08
   1  -3   5   35.26    1.16
   1  -3   5   35.08    1.26
   1  -3   5   35.64    1.16
  -2   3  -5    2.66    0.11
   2  -3   5    2.67    0.15
  -3   3  -5   17.58    0.53
  -3   3  -5   17.76    0.54
   3  -3   5   17.32    0.66
   3  -3   5   16.27    0.62
   4  -3   5    1.01    0.08
   4  -3   5    1.03    0.08
   4  -3   5    0.74    0.10
   5  -3   5    1.09    0.09
   5  -3   5    1.11    0.09
   5  -3   5    1.08    0.12
  -6   3  -5    2.27    0.16
   6  -3   5    2.30    0.18
   6  -3   5    2.40    0.14
   6  -3   5    2.13    0.12
  -7   3  -5    0.81    0.11
   7  -3   5    0.99    0.13
   7  -3   5    0.91    0.11
   7  -3   5    1.01    0.08
  -8   3  -5    0.28    0.10
   8  -3   5    0.26    0.09
   8  -3   5    0.22    0.10
   8  -3   5    0.24    0.07
   9  -3   5    1.43    0.11
   9  -3   5    1.61    0.15
  10  -3   5    1.60    0.12
  10   2  -5    0.03    0.14
  10   2  -5    0.08    0.13
 -10  -2   5   -0.11    0.13
 -10  -2   5   -0.01    0.07
   9   2  -5    0.80    0.16
   9   2  -5    1.25    0.16
  -9  -2   5    1.01    0.10
  -9  -2   5    0.99    0.18
   8   2  -5    5.07    0.27
   8   2  -5    4.67    0.28
   8   2  -5    5.73    0.27
  -8  -2   5    5.01    0.21
  -8  -2   5    4.87    0.30
   7   2  -5   11.95    0.48
   7   2  -5   11.95    0.51
   7   2  -5   12.79    0.49
  -7  -2   5   12.54    0.41
  -7  -2   5   12.09    0.51
   6   2  -5   13.89    0.52
   6   2  -5   14.03    0.52
   6   2  -5   12.57    0.54
  -6  -2   5   13.48    0.49
  -6  -2   5   13.83    0.54
  -6  -2   5   13.91    0.45
   5   2  -5   24.17    0.91
   5   2  -5   25.45    0.88
   5   2  -5   25.16    0.86
  -5  -2   5   24.10    0.77
  -5  -2   5   24.19    0.86
  -5  -2   5   24.70    0.88
   4   2  -5   29.62    1.01
   4   2  -5   30.28    1.07
   4   2  -5   28.97    1.04
  -4  -2   5   29.49    0.92
  -4  -2   5   28.35    1.03
  -4  -2   5   31.61    1.04
   3   2  -5    2.19    0.11
   3   2  -5    2.37    0.10
   3   2  -5    2.40    0.12
  -3  -2   5    2.27    0.13
  -3  -2   5    2.41    0.10
  -3  -2   5    2.37    0.12
  -3  -2   5    2.26    0.10
   2   2  -5    0.48    0.04
   2   2  -5    0.44    0.05
  -2  -2   5    0.41    0.04
  -2  -2   5    0.40    0.05
  -2  -2   5    0.44    0.04
   1   2  -5   13.56    0.45
  -1  -2   5   14.06    0.50
  -1  -2   5   14.69    0.52
  -1  -2   5   13.86    0.45
   0   2  -5   83.91    2.54
   0  -2   5   81.24    2.53
   0  -2   5   85.03    2.92
  -1   2  -5    0.39    0.04
   1  -2   5    0.43    0.06
  -2   2  -5    5.21    0.18
  -2   2  -5    4.95    0.18
  -2   2  -5    5.40    0.17
   2  -2   5    5.17    0.23
   3  -2   5   20.80    0.78
   4  -2   5   17.17    0.69
   4  -2   5   18.64    0.63
  -5   2  -5   14.40    0.56
   5  -2   5   14.50    0.57
   5  -2   5   13.97    0.50
   5  -2   5   14.27    0.51
  -6   2  -5   22.97    0.87
  -6   2  -5   22.79    0.82
   6  -2   5   23.25    0.88
   6  -2   5   23.14    0.80
   6  -2   5   22.69    0.82
  -7   2  -5    9.33    0.41
   7  -2   5    9.72    0.37
   7  -2   5    9.28    0.43
  -8   2  -5    0.77    0.12
   8  -2   5    0.79    0.11
   8  -2   5    0.67    0.13
   9  -2   5    0.44    0.11
  10   1  -5    0.03    0.12
  10   1  -5    0.00    0.13
 -10  -1   5   -0.01    0.07
 -10  -1   5   -0.10    0.14
   9   1  -5    0.27    0.13
   9   1  -5    0.21    0.12
  -9  -1   5    0.30    0.07
  -9  -1   5    0.18    0.14
   8   1  -5    0.73    0.14
   8   1  -5    0.48    0.12
  -8  -1   5    0.51    0.07
  -8  -1   5    0.58    0.15
   7   1  -5    5.05    0.26
   7   1  -5    4.51    0.23
   7   1  -5    4.69    0.25
  -7  -1   5    4.86    0.19
  -7  -1   5    4.57    0.27
   6   1  -5    6.81    0.30
   6   1  -5    6.91    0.29
   6   1  -5    7.30    0.32
  -6  -1   5    6.62    0.24
  -6  -1   5    6.82    0.32
   5   1  -5   16.45    0.63
   5   1  -5   16.54    0.61
   5   1  -5   16.47    0.60
  -5  -1   5   16.84    0.62
  -5  -1   5   17.07    0.53
  -5  -1   5   16.10    0.58
   4   1  -5   30.26    1.03
   4   1  -5   31.01    1.09
  -4  -1   5   29.69    0.94
  -4  -1   5   29.08    1.04
  -4  -1   5   31.34    1.05
   3   1  -5  112.42    3.71
   3   1  -5  112.44    3.64
  -3  -1   5  110.06    3.84
  -3  -1   5  115.86    3.73
  -3  -1   5  114.62    3.43
   2   1  -5   30.00    0.98
   2   1  -5   29.90    1.04
  -2  -1   5   28.91    1.03
  -2  -1   5   30.14    1.05
  -2  -1   5   30.45    0.92
   1   1  -5    9.17    0.34
  -1  -1   5   10.23    0.34
  -1  -1   5    7.94    0.29
  -1  -1   5    9.20    0.33
   0  -1   5    0.13    0.03
  -1   1  -5   12.90    0.43
  -1   1  -5   12.70    0.40
  -1   1  -5   11.65    0.47
   1  -1   5   13.35    0.48
  -2   1  -5    6.33    0.19
  -2   1  -5    5.94    0.19
   2  -1   5    6.18    0.26
  -3   1  -5   20.93    0.80
   3  -1   5   22.55    0.81
  -4   1  -5    5.53    0.24
   4  -1   5    5.25    0.25
  -5   1  -5   10.96    0.44
   5  -1   5   10.78    0.39
   5  -1   5   11.03    0.45
  -6   1  -5   33.76    1.17
   6  -1   5   28.07    1.11
   6  -1   5   33.19    1.18
   6  -1   5   31.86    1.08
  -7   1  -5   21.40    0.81
   7  -1   5   21.72    0.83
   7  -1   5   20.92    0.77
   7  -1   5   20.83    0.75
  -8   1  -5    7.91    0.36
   8  -1   5    7.79    0.33
   8  -1   5    7.76    0.38
   9  -1   5    1.52    0.15
 -10   1  -5    0.09    0.13
  10   0  -5    0.29    0.13
  10   0  -5    0.13    0.13
 -10   0   5    0.27    0.16
 -10   0   5    0.27    0.07
   9   0  -5    1.78    0.18
   9   0  -5    1.84    0.18
  -9   0   5    1.34    0.10
  -9   0   5    1.58    0.20
   8   0  -5    0.34    0.12
   8   0  -5    0.44    0.12
  -8   0   5    0.37    0.06
  -8   0   5    0.59    0.14
   7   0  -5    0.01    0.07
   7   0  -5    0.19    0.10
  -7   0   5    0.12    0.05
  -7   0   5    0.06    0.09
   6   0  -5    0.00    0.06
   6   0  -5   -0.05    0.06
   6   0  -5   -0.08    0.07
  -6   0   5    0.01    0.04
   5   0  -5    3.05    0.18
   5   0  -5    3.61    0.17
   5   0  -5    3.62    0.20
  -5   0   5    3.78    0.15
  -5   0   5    3.71    0.14
   4   0  -5   11.52    0.45
   4   0  -5   11.83    0.42
  -4   0   5   11.77    0.37
  -4   0   5   11.19    0.41
  -3   0   5   65.53    2.27
  -3   0   5   68.00    2.03
   2   0  -5    6.96    0.26
  -2   0   5    6.98    0.26
  -2   0   5    7.41    0.24
   1   0  -5    0.48    0.04
  -1   0   5    0.48    0.04
  -1   0   5    0.46    0.04
  -1   0   5    0.50    0.04
  -1   0   5    0.37    0.04
   0   0  -5    2.44    0.10
   0   0   5    2.59    0.12
  -1   0  -5  105.86    3.16
  -1   0  -5  104.53    3.46
   1   0   5  102.48    3.65
  -2   0  -5   21.87    0.80
   2   0   5   22.27    0.81
  -3   0  -5   26.88    0.98
   3   0   5   27.16    0.99
  -4   0  -5    0.16    0.05
   4   0   5    0.05    0.05
  -5   0  -5    2.25    0.14
   5   0   5    2.29    0.12
   5   0   5    2.50    0.16
   5   0   5    2.41    0.13
  -6   0  -5    5.78    0.27
   6   0   5    5.29    0.25
   6   0   5    5.91    0.28
   6   0   5    6.09    0.24
  -7   0  -5   12.81    0.53
   7   0   5   12.86    0.51
   7   0   5   13.27    0.49
   7   0   5   13.66    0.55
  -8   0  -5    6.38    0.31
   8   0   5    6.20    0.29
   8   0   5    6.47    0.28
  -9   0  -5    4.19    0.25
   9   0   5    3.89    0.22
 -10   0  -5    5.99    0.34
  10   0   5    6.14    0.30
  10  -1  -5    0.27    0.14
  10  -1  -5    0.18    0.12
 -10   1   5    0.17    0.14
 -10   1   5    0.37    0.08
   9  -1  -5    3.94    0.23
   9  -1  -5    3.35    0.25
  -9   1   5    3.65    0.26
  -9   1   5    3.49    0.17
   8  -1  -5    5.84    0.29
   8  -1  -5    5.97    0.31
  -8   1   5    6.51    0.23
   7  -1  -5    8.61    0.38
   7  -1  -5    9.51    0.37
  -7   1   5    8.40    0.30
   6  -1  -5    1.51    0.14
   6  -1  -5    1.53    0.13
  -6   1   5    1.59    0.09
   5  -1  -5    1.07    0.10
   5  -1  -5    1.07    0.11
  -5   1   5    0.88    0.06
  -5   1   5    0.93    0.06
   4  -1  -5    2.55    0.15
   4  -1  -5    2.10    0.13
  -4   1   5    2.52    0.10
  -4   1   5    2.47    0.11
  -3   1   5    4.72    0.17
  -3   1   5    4.71    0.18
  -3   1   5    4.69    0.18
  -2   1   5    0.58    0.04
  -2   1   5    0.58    0.04
  -2   1   5    0.54    0.04
   1  -1  -5    5.66    0.22
  -1   1   5    5.93    0.22
  -1   1   5    5.35    0.21
  -1   1   5    5.75    0.21
   0  -1  -5    4.15    0.15
   0  -1  -5    3.58    0.15
  -1  -1  -5  177.66    5.30
  -1  -1  -5  176.57    5.83
   1   1   5  171.43    6.10
  -2  -1  -5   21.38    0.76
  -2  -1  -5   20.81    0.63
  -2  -1  -5   20.48    0.63
   2   1   5   20.87    0.77
  -3  -1  -5   31.59    1.16
   3   1   5   32.77    1.17
  -4  -1  -5    8.33    0.34
   4   1   5    8.60    0.36
  -5  -1  -5    0.30    0.07
  -5  -1  -5    0.29    0.07
   5   1   5    0.27    0.06
   5   1   5    0.31    0.07
   5   1   5    0.45    0.07
  -6  -1  -5    7.77    0.34
  -6  -1  -5    7.93    0.33
   6   1   5    8.01    0.31
   6   1   5    7.55    0.35
   6   1   5    8.14    0.33
  -7  -1  -5    1.46    0.14
  -7  -1  -5    1.37    0.13
   7   1   5    1.66    0.12
   7   1   5    1.21    0.14
   7   1   5    1.28    0.12
  -8  -1  -5    1.88    0.17
   8   1   5    1.75    0.15
   8   1   5    2.15    0.15
  -9  -1  -5    3.48    0.24
   9   1   5    3.64    0.21
   9   1   5    3.93    0.23
 -10  -1  -5    3.31    0.27
  10   1   5    3.50    0.23
  10  -2  -5    0.19    0.12
  10  -2  -5    0.02    0.13
 -10   2   5   -0.03    0.06
   9  -2  -5    2.53    0.21
   9  -2  -5    2.65    0.22
  -9   2   5    2.67    0.14
   8  -2  -5    5.77    0.30
   8  -2  -5    6.54    0.32
  -8   2   5    6.50    0.24
   7  -2  -5   13.11    0.52
   7  -2  -5   13.59    0.55
  -7   2   5   13.88    0.45
   6  -2  -5    6.51    0.29
   6  -2  -5    7.16    0.32
  -6   2   5    6.83    0.24
   5  -2  -5   25.17    0.86
   5  -2  -5   23.59    0.90
  -5   2   5   23.52    0.77
  -5   2   5   25.65    0.85
   4  -2  -5   20.90    0.74
   4  -2  -5   20.05    0.78
   4  -2  -5   21.69    0.76
  -4   2   5   21.77    0.67
  -4   2   5   21.64    0.74
   3  -2  -5    0.45    0.06
   3  -2  -5    0.59    0.05
  -3   2   5    0.60    0.05
  -3   2   5    0.49    0.05
   2  -2  -5   14.18    0.50
   2  -2  -5   13.55    0.47
  -2   2   5   13.57    0.49
  -2   2   5   13.78    0.44
   1  -2  -5   22.93    0.82
   1  -2  -5   22.49    0.71
   1  -2  -5   24.48    0.78
  -1   2   5   22.97    0.71
  -1   2   5   21.51    0.79
   0  -2  -5   13.39    0.46
   0  -2  -5   13.36    0.47
  -1  -2  -5  118.52    3.90
  -1  -2  -5  118.57    3.56
  -1  -2  -5  120.00    4.10
  -1  -2  -5  114.79    3.98
   1   2   5  115.79    3.89
  -2  -2  -5   10.61    0.38
  -2  -2  -5   11.78    0.36
  -2  -2  -5   12.00    0.44
  -3  -2  -5   23.34    0.80
  -3  -2  -5   25.17    0.90
   3   2   5   25.38    0.91
  -4  -2  -5   26.34    0.87
  -4  -2  -5   27.08    0.98
   4   2   5   27.32    0.99
   4   2   5   26.64    0.94
  -5  -2  -5  103.22    3.37
  -5  -2  -5  101.76    3.25
  -5  -2  -5  103.07    3.60
   5   2   5  105.03    3.61
   5   2   5   97.42    3.47
   5   2   5  103.47    3.48
   5   2   5  100.88    3.36
  -6  -2  -5   30.22    1.08
  -6  -2  -5   28.33    0.94
  -6  -2  -5   29.83    1.02
   6   2   5   29.41    1.00
   6   2   5   30.11    1.09
   6   2   5   27.91    1.04
  -7  -2  -5   -0.01    0.07
  -7  -2  -5   -0.07    0.07
   7   2   5   -0.01    0.06
   7   2   5    0.05    0.08
  -8  -2  -5    0.40    0.11
   8   2   5    0.63    0.10
   8   2   5    0.38    0.10
  -9  -2  -5    0.95    0.15
   9   2   5    0.92    0.08
   9   2   5    0.97    0.14
   9   2   5    1.02    0.09
   9   2   5    1.06    0.13
 -10  -2  -5    0.33    0.13
  10   2   5    0.37    0.13
  10   2   5    0.49    0.12
  10   2   5    0.50    0.09
  10  -3  -5    0.13    0.14
  10  -3  -5    0.33    0.14
 -10   3   5    0.43    0.08
   9  -3  -5   -0.04    0.11
   9  -3  -5    0.11    0.13
  -9   3   5    0.14    0.07
   8  -3  -5    0.53    0.12
   8  -3  -5    0.80    0.14
  -8   3   5    0.74    0.08
   7  -3  -5    3.57    0.21
   7  -3  -5    3.74    0.23
  -7   3   5    3.56    0.16
   6  -3  -5    3.20    0.18
   6  -3  -5    2.78    0.18
  -6   3   5    2.74    0.13
   5  -3  -5   42.62    1.55
   5  -3  -5   44.07    1.48
  -5   3   5   44.18    1.50
  -5   3   5   43.59    1.35
   4  -3  -5   41.65    1.45
   4  -3  -5   43.79    1.53
   4  -3  -5   42.18    1.52
  -4   3   5   44.70    1.33
   3  -3  -5   17.67    0.63
   3  -3  -5   17.17    0.60
   3  -3  -5   17.13    0.64
  -3   3   5   16.96    0.54
  -3   3   5   16.58    0.60
   2  -3  -5    1.76    0.10
   2  -3  -5    2.05    0.11
  -2   3   5    1.98    0.10
  -2   3   5    1.85    0.09
   1  -3  -5    1.48    0.07
   1  -3  -5    1.45    0.09
   1  -3  -5    1.34    0.09
   1  -3  -5    1.46    0.07
  -1   3   5    1.58    0.08
  -1   3   5    1.55    0.08
   0  -3  -5   15.57    0.54
   0  -3  -5   16.14    0.58
   0  -3  -5   15.35    0.49
   0  -3  -5   15.32    0.55
   0   3   5   15.50    0.49
   0   3   5   15.58    0.55
  -1  -3  -5    1.77    0.08
  -1  -3  -5    1.84    0.08
  -1  -3  -5    1.77    0.09
  -1  -3  -5    1.77    0.10
  -1  -3  -5    1.83    0.08
  -2  -3  -5    4.42    0.20
  -2  -3  -5    4.59    0.15
  -2  -3  -5    4.29    0.16
  -2  -3  -5    4.32    0.16
  -2  -3  -5    4.40    0.17
  -3  -3  -5   13.34    0.49
  -3  -3  -5   12.34    0.43
  -3  -3  -5   12.90    0.40
  -4  -3  -5   30.56    0.91
  -4  -3  -5   29.06    0.98
  -4  -3  -5   29.94    1.09
   4   3   5   30.62    1.05
   4   3   5   30.00    1.05
  -5  -3  -5   71.00    2.29
  -5  -3  -5   69.53    2.44
  -5  -3  -5   69.32    2.20
   5   3   5   67.75    2.27
   5   3   5   66.97    2.35
   5   3   5   67.33    2.36
  -6  -3  -5   18.16    0.66
  -6  -3  -5   19.62    0.71
   6   3   5   17.52    0.65
   6   3   5   17.58    0.64
   6   3   5   18.80    0.68
  -7  -3  -5   19.48    0.74
  -7  -3  -5   19.60    0.70
   7   3   5   18.27    0.68
   7   3   5   19.36    0.68
   7   3   5   18.95    0.71
  -8  -3  -5    4.66    0.25
   8   3   5    4.56    0.23
   8   3   5    5.14    0.26
   8   3   5    4.26    0.21
  -9  -3  -5    0.06    0.11
   9   3   5    0.04    0.11
   9   3   5    0.04    0.08
   9   3   5    0.22    0.10
 -10  -3  -5    0.06    0.13
  10   3   5   -0.14    0.11
  10   3   5    0.03    0.12
  10   3   5    0.08    0.09
   9  -4  -5    1.37    0.18
   9  -4  -5    1.30    0.17
  -9   4   5    1.26    0.11
   8  -4  -5    0.54    0.13
   8  -4  -5    0.64    0.14
  -8   4   5    0.58    0.08
   7  -4  -5    0.76    0.14
   7  -4  -5    0.67    0.12
  -7   4   5    0.58    0.07
   6  -4  -5    0.08    0.08
   6  -4  -5    0.26    0.10
  -6   4   5    0.15    0.05
  -6   4   5    0.10    0.05
   5  -4  -5   15.85    0.63
   5  -4  -5   15.67    0.59
  -5   4   5   17.03    0.58
  -5   4   5   16.01    0.53
   4  -4  -5    3.58    0.19
   4  -4  -5    3.32    0.17
   4  -4  -5    3.09    0.17
  -4   4   5    3.05    0.14
  -4   4   5    3.20    0.15
   3  -4  -5   18.71    0.70
   3  -4  -5   18.82    0.66
   3  -4  -5   19.59    0.71
   3  -4  -5   19.06    0.62
  -3   4   5   18.86    0.61
  -3   4   5   18.69    0.67
   2  -4  -5    7.17    0.28
   2  -4  -5    6.64    0.26
   2  -4  -5    6.35    0.25
  -2   4   5    6.37    0.26
  -2   4   5    7.17    0.24
   1  -4  -5   21.28    0.66
   1  -4  -5   19.85    0.71
   1  -4  -5   20.82    0.72
   1  -4  -5   21.16    0.77
  -1   4   5   21.02    0.66
  -1   4   5   21.38    0.74
   0  -4  -5   25.49    0.79
   0  -4  -5   24.43    0.87
   0  -4  -5   26.72    0.86
   0  -4  -5   26.54    0.92
   0   4   5   23.06    0.88
   0   4   5   25.37    0.79
  -1  -4  -5    5.53    0.21
  -1  -4  -5    5.20    0.21
  -1  -4  -5    5.54    0.24
  -1  -4  -5    5.52    0.20
  -1  -4  -5    5.76    0.21
   1   4   5    5.58    0.21
  -2  -4  -5   28.47    1.02
  -2  -4  -5   28.44    0.87
  -2  -4  -5   27.89    0.95
  -2  -4  -5   27.90    0.97
  -2  -4  -5   27.80    0.92
  -3  -4  -5    5.49    0.24
  -3  -4  -5    5.16    0.19
  -3  -4  -5    5.33    0.18
   3   4   5    5.07    0.22
   3   4   5    4.97    0.23
  -4  -4  -5    7.88    0.31
  -4  -4  -5    8.03    0.26
  -4  -4  -5    7.95    0.34
   4   4   5    7.87    0.32
   4   4   5    8.12    0.32
  -5  -4  -5   18.04    0.71
  -5  -4  -5   18.62    0.66
  -5  -4  -5   18.64    0.58
   5   4   5   19.20    0.68
   5   4   5   18.11    0.68
   5   4   5   18.59    0.65
  -6  -4  -5    8.53    0.35
  -6  -4  -5    8.64    0.27
  -6  -4  -5    8.67    0.37
   6   4   5    8.04    0.36
   6   4   5    8.05    0.34
   6   4   5    8.95    0.34
  -7  -4  -5    7.61    0.35
  -7  -4  -5    8.16    0.34
   7   4   5    8.05    0.35
   7   4   5    7.98    0.33
   7   4   5    7.43    0.33
  -8  -4  -5    1.61    0.16
   8   4   5    1.60    0.15
   8   4   5    1.72    0.14
   8   4   5    1.55    0.16
   8   4   5    1.63    0.14
  -9  -4  -5    2.71    0.22
   9   4   5    2.65    0.19
   9   4   5    2.40    0.21
   9   4   5    2.26    0.18
 -10  -4  -5    1.02    0.17
  10   4   5    1.40    0.16
  10   4   5    0.96    0.13
  10   4   5    0.97    0.17
   9  -5  -5    3.07    0.24
   9  -5  -5    2.78    0.25
  -9   5   5    2.72    0.17
   8  -5  -5    2.04    0.20
   8  -5  -5    1.77    0.18
  -8   5   5    2.07    0.13
   7  -5  -5    4.23    0.27
   7  -5  -5    4.54    0.24
  -7   5   5    4.04    0.19
   6  -5  -5    0.29    0.11
   6  -5  -5    0.34    0.09
  -6   5   5    0.35    0.07
  -6   5   5    0.23    0.06
   5  -5  -5    0.41    0.08
   5  -5  -5    0.53    0.11
  -5   5   5    0.65    0.07
  -5   5   5    0.54    0.07
   4  -5  -5    2.55    0.15
   4  -5  -5    2.17    0.17
   4  -5  -5    1.99    0.14
  -4   5   5    2.16    0.12
  -4   5   5    2.24    0.12
   3  -5  -5    0.10    0.05
   3  -5  -5    0.13    0.05
   3  -5  -5    0.11    0.07
   3  -5  -5    0.15    0.04
  -3   5   5    0.12    0.04
  -3   5   5    0.07    0.04
   2  -5  -5    2.31    0.15
   2  -5  -5    2.03    0.12
   2  -5  -5    2.23    0.14
   2  -5  -5    2.08    0.12
   2  -5  -5    2.18    0.10
  -2   5   5    2.47    0.12
  -2   5   5    2.06    0.11
   1  -5  -5   23.95    0.84
   1  -5  -5   23.42    0.83
   1  -5  -5   25.65    0.77
   1  -5  -5   24.41    0.84
   1  -5  -5   24.06    0.90
   1  -5  -5   24.98    0.85
  -1   5   5   24.66    0.86
  -1   5   5   25.49    0.78
   0  -5  -5   48.18    1.60
   0  -5  -5   46.73    1.58
   0  -5  -5   47.35    1.46
   0  -5  -5   46.61    1.63
   0  -5  -5   48.49    1.70
   0  -5  -5   47.80    1.57
   0   5   5   46.56    1.63
   0   5   5   48.61    1.47
  -1  -5  -5   57.78    1.95
  -1  -5  -5   57.68    2.03
  -1  -5  -5   57.59    1.75
  -1  -5  -5   53.26    1.89
  -1  -5  -5   57.24    1.91
   1   5   5   58.75    1.75
   1   5   5   55.34    1.95
   1   5   5   58.52    1.91
  -2  -5  -5   15.35    0.56
  -2  -5  -5   16.27    0.56
  -2  -5  -5   16.11    0.61
  -2  -5  -5   15.89    0.51
  -2  -5  -5   16.37    0.56
   2   5   5   15.17    0.60
  -3  -5  -5    5.61    0.22
  -3  -5  -5    5.77    0.21
  -3  -5  -5    5.18    0.23
  -3  -5  -5    5.87    0.20
  -3  -5  -5    5.69    0.25
   3   5   5    5.21    0.24
   3   5   5    5.14    0.25
  -4  -5  -5   10.83    0.45
  -4  -5  -5   11.00    0.41
  -4  -5  -5   10.80    0.39
  -4  -5  -5   11.15    0.36
   4   5   5   10.78    0.43
   4   5   5   11.03    0.43
  -5  -5  -5    2.54    0.16
  -5  -5  -5    2.58    0.12
  -5  -5  -5    2.63    0.17
   5   5   5    2.83    0.17
   5   5   5    3.02    0.17
  -6  -5  -5    0.03    0.04
  -6  -5  -5   -0.01    0.07
  -6  -5  -5    0.11    0.07
   6   5   5    0.01    0.08
   6   5   5    0.05    0.07
   6   5   5    0.01    0.07
  -7  -5  -5    0.48    0.06
  -7  -5  -5    0.66    0.11
  -7  -5  -5    0.56    0.10
   7   5   5    0.45    0.10
   7   5   5    0.49    0.10
   7   5   5    0.53    0.11
   7   5   5    0.69    0.12
  -8  -5  -5    0.69    0.07
  -8  -5  -5    0.48    0.12
   8   5   5    0.67    0.13
   8   5   5    0.68    0.12
   8   5   5    0.68    0.12
  -9  -5  -5    1.54    0.18
  -9  -5  -5    1.21    0.09
   9   5   5    1.22    0.15
   9   5   5    1.14    0.16
   9   5   5    1.43    0.16
 -10  -5  -5    0.60    0.08
 -10  -5  -5    0.67    0.16
  10   5   5    0.38    0.15
  10   5   5    0.73    0.15
  10   5   5    0.47    0.13
   9  -6  -5    2.46    0.23
   9  -6  -5    2.45    0.23
  -9   6   5    2.50    0.16
   8  -6  -5    2.74    0.24
   8  -6  -5    2.43    0.21
  -8   6   5    2.67    0.16
   7  -6  -5    3.94    0.24
   7  -6  -5    3.99    0.26
  -7   6   5    3.83    0.20
  -7   6   5    3.80    0.19
   6  -6  -5    3.22    0.20
   6  -6  -5    3.44    0.23
  -6   6   5    3.40    0.18
  -6   6   5    3.17    0.17
   5  -6  -5    2.84    0.21
   5  -6  -5    3.12    0.19
  -5   6   5    3.24    0.16
  -5   6   5    3.29    0.17
   4  -6  -5    1.47    0.13
   4  -6  -5    1.91    0.16
   4  -6  -5    1.81    0.14
  -4   6   5    1.60    0.12
  -4   6   5    1.72    0.11
   3  -6  -5   34.15    1.12
   3  -6  -5   34.10    1.17
   3  -6  -5   34.00    1.24
   3  -6  -5   33.10    1.25
  -3   6   5   33.84    1.08
  -3   6   5   35.73    1.20
   2  -6  -5   18.31    0.64
   2  -6  -5   17.84    0.70
   2  -6  -5   17.82    0.64
   2  -6  -5   18.66    0.71
   2  -6  -5   19.26    0.66
  -2   6   5   19.52    0.67
  -2   6   5   18.82    0.61
   1  -6  -5    7.92    0.27
   1  -6  -5    7.63    0.33
   1  -6  -5    7.69    0.30
   1  -6  -5    7.31    0.29
   1  -6  -5    7.65    0.29
   1  -6  -5    7.17    0.30
  -1   6   5    7.97    0.28
  -1   6   5    7.75    0.30
   0  -6  -5    7.20    0.27
   0  -6  -5    6.57    0.24
   0  -6  -5    6.53    0.26
   0  -6  -5    6.40    0.27
   0  -6  -5    6.29    0.29
   0  -6  -5    6.66    0.26
   0   6   5    6.86    0.27
   0   6   5    6.96    0.25
  -1  -6  -5   29.48    0.96
  -1  -6  -5   27.97    0.95
  -1  -6  -5   27.55    0.98
  -1  -6  -5   27.80    0.96
  -1  -6  -5   27.83    1.04
  -1  -6  -5   28.72    0.88
   1   6   5   26.79    0.98
   1   6   5   28.66    0.96
   1   6   5   27.78    0.88
  -2  -6  -5   25.22    0.88
  -2  -6  -5   24.99    0.95
  -2  -6  -5   26.32    0.81
  -2  -6  -5   25.66    0.90
  -2  -6  -5   25.17    0.88
  -2  -6  -5   25.40    0.87
   2   6   5   26.90    0.91
   2   6   5   25.54    0.94
  -3  -6  -5   26.84    0.92
  -3  -6  -5   26.46    0.92
  -3  -6  -5   27.25    0.85
  -3  -6  -5   27.19    0.94
  -3  -6  -5   25.45    0.99
   3   6   5   28.14    0.95
   3   6   5   25.76    0.98
  -4  -6  -5   13.30    0.44
  -4  -6  -5   12.33    0.53
  -4  -6  -5   13.68    0.49
  -4  -6  -5   13.58    0.48
   4   6   5   12.75    0.52
   4   6   5   13.08    0.50
  -5  -6  -5   13.22    0.53
  -5  -6  -5   13.39    0.47
  -5  -6  -5   12.98    0.43
  -5  -6  -5   12.43    0.49
   5   6   5   12.63    0.52
   5   6   5   12.70    0.52
   5   6   5   12.44    0.51
  -6  -6  -5    8.29    0.34
  -6  -6  -5    7.51    0.35
  -6  -6  -5    7.89    0.28
   6   6   5    7.28    0.35
   6   6   5    8.09    0.36
   6   6   5    7.12    0.35
  -7  -6  -5    0.56    0.11
  -7  -6  -5    0.60    0.07
  -7  -6  -5    0.64    0.11
   7   6   5    0.47    0.12
   7   6   5    0.59    0.12
  -8  -6  -5    0.20    0.06
  -8  -6  -5    0.36    0.12
   8   6   5    0.38    0.11
   8   6   5    0.19    0.12
   8   6   5    0.22    0.12
  -9  -6  -5    0.01    0.12
  -9  -6  -5   -0.05    0.06
   9   6   5   -0.21    0.11
   9   6   5   -0.02    0.11
   9   6   5    0.04    0.12
 -10  -6  -5    0.15    0.07
 -10  -6  -5   -0.01    0.14
  10   6   5   -0.08    0.13
  10   6   5   -0.04    0.12
  10   6   5    0.05    0.13
   8  -7  -5    0.01    0.12
   8  -7  -5    0.30    0.14
  -8   7   5    0.10    0.09
  -8   7   5    0.10    0.08
   7  -7  -5    0.53    0.14
   7  -7  -5    0.47    0.12
  -7   7   5    0.62    0.09
  -7   7   5    0.82    0.10
   6  -7  -5    2.58    0.21
   6  -7  -5    2.48    0.18
  -6   7   5    2.28    0.15
  -6   7   5    2.40    0.16
   5  -7  -5    7.32    0.36
   5  -7  -5    7.21    0.33
  -5   7   5    7.79    0.32
  -5   7   5    7.41    0.29
   4  -7  -5   12.17    0.48
   4  -7  -5   12.72    0.52
   4  -7  -5   12.50    0.52
  -4   7   5   12.59    0.43
  -4   7   5   11.99    0.48
   3  -7  -5    5.91    0.30
   3  -7  -5    6.05    0.23
   3  -7  -5    6.37    0.27
   3  -7  -5    5.84    0.29
  -3   7   5    6.31    0.24
  -3   7   5    6.00    0.26
   2  -7  -5    1.10    0.13
   2  -7  -5    0.95    0.09
   2  -7  -5    1.03    0.12
   2  -7  -5    0.80    0.09
   2  -7  -5    0.96    0.07
  -2   7   5    1.02    0.09
  -2   7   5    0.90    0.08
   1  -7  -5   19.70    0.75
   1  -7  -5   18.66    0.68
   1  -7  -5   19.89    0.69
   1  -7  -5   19.84    0.69
   1  -7  -5   19.46    0.68
  -1   7   5   19.68    0.70
  -1   7   5   19.35    0.64
   0  -7  -5    8.84    0.38
   0  -7  -5    8.53    0.33
   0  -7  -5    8.44    0.34
   0  -7  -5    8.76    0.31
   0  -7  -5    8.54    0.33
   0  -7  -5    9.24    0.34
   0   7   5    7.95    0.33
   0   7   5    8.54    0.31
  -1  -7  -5    0.27    0.05
  -1  -7  -5    0.25    0.07
  -1  -7  -5    0.40    0.07
  -1  -7  -5    0.21    0.05
  -1  -7  -5    0.39    0.06
  -1  -7  -5    0.35    0.08
   1   7   5    0.18    0.09
   1   7   5    0.22    0.05
   1   7   5    0.25    0.09
  -2  -7  -5    1.54    0.11
  -2  -7  -5    1.69    0.10
  -2  -7  -5    1.49    0.11
  -2  -7  -5    1.31    0.13
  -2  -7  -5    1.71    0.12
  -2  -7  -5    1.47    0.10
   2   7   5    1.40    0.11
   2   7   5    1.61    0.15
   2   7   5    1.65    0.15
  -3  -7  -5    8.09    0.32
  -3  -7  -5    7.96    0.36
  -3  -7  -5    8.07    0.33
  -3  -7  -5    8.36    0.31
  -3  -7  -5    8.03    0.29
   3   7   5    8.42    0.37
   3   7   5    7.36    0.33
   3   7   5    7.73    0.36
  -4  -7  -5   23.12    0.75
  -4  -7  -5   23.76    0.84
  -4  -7  -5   22.42    0.83
  -4  -7  -5   22.94    0.89
   4   7   5   24.97    0.86
   4   7   5   22.73    0.88
   4   7   5   24.38    0.89
  -5  -7  -5   20.12    0.67
  -5  -7  -5   19.98    0.73
  -5  -7  -5   20.34    0.80
  -5  -7  -5   20.22    0.74
   5   7   5   21.47    0.77
   5   7   5   20.71    0.80
  -6  -7  -5    4.39    0.20
  -6  -7  -5    4.13    0.24
  -6  -7  -5    4.58    0.24
  -6  -7  -5    4.38    0.19
   6   7   5    4.38    0.25
   6   7   5    4.15    0.26
  -7  -7  -5    1.57    0.11
  -7  -7  -5    1.75    0.17
   7   7   5    1.67    0.18
   7   7   5    1.65    0.17
  -8  -7  -5    1.09    0.10
  -8  -7  -5    1.07    0.16
   8   7   5    1.24    0.17
   8   7   5    1.07    0.17
  -9  -7  -5    0.46    0.08
  -9  -7  -5    0.31    0.15
   9   7   5    0.42    0.14
   9   7   5    0.24    0.14
   8  -8  -5    0.60    0.17
   8  -8  -5    0.72    0.15
  -8   8   5    0.79    0.13
   7  -8  -5    0.86    0.15
   7  -8  -5    0.82    0.16
  -7   8   5    0.72    0.12
  -7   8   5    0.76    0.11
   6  -8  -5   -0.13    0.12
   6  -8  -5    0.20    0.10
  -6   8   5   -0.02    0.08
  -6   8   5    0.04    0.07
   5  -8  -5    1.01    0.13
   5  -8  -5    1.11    0.16
  -5   8   5    1.17    0.11
  -5   8   5    1.22    0.12
   4  -8  -5    4.66    0.27
   4  -8  -5    4.42    0.24
   4  -8  -5    4.02    0.25
  -4   8   5    4.77    0.23
  -4   8   5    4.23    0.20
   3  -8  -5    5.23    0.29
   3  -8  -5    5.28    0.21
   3  -8  -5    5.74    0.26
   3  -8  -5    5.67    0.29
  -3   8   5    5.25    0.25
  -3   8   5    5.04    0.23
   2  -8  -5   11.53    0.43
   2  -8  -5   11.06    0.49
   2  -8  -5   12.45    0.46
   2  -8  -5   11.26    0.42
  -2   8   5   11.43    0.41
  -2   8   5   12.34    0.46
   1  -8  -5    4.91    0.23
   1  -8  -5    5.64    0.28
   1  -8  -5    5.58    0.25
   1  -8  -5    4.93    0.21
  -1   8   5    5.23    0.22
  -1   8   5    5.24    0.24
   0  -8  -5    8.45    0.34
   0  -8  -5    7.99    0.32
   0  -8  -5    8.42    0.38
   0  -8  -5    8.26    0.34
   0  -8  -5    8.00    0.32
   0   8   5    8.17    0.33
  -1  -8  -5   14.79    0.54
  -1  -8  -5   13.39    0.58
  -1  -8  -5   14.33    0.49
  -1  -8  -5   14.88    0.53
  -1  -8  -5   13.95    0.52
  -1  -8  -5   14.94    0.54
  -2  -8  -5    2.25    0.17
  -2  -8  -5    2.69    0.18
  -2  -8  -5    2.41    0.14
  -2  -8  -5    2.70    0.16
  -2  -8  -5    2.41    0.14
  -2  -8  -5    2.61    0.15
   2   8   5    2.58    0.15
   2   8   5    2.56    0.20
  -3  -8  -5    0.54    0.07
  -3  -8  -5    0.56    0.07
  -3  -8  -5    0.58    0.10
  -3  -8  -5    0.60    0.08
  -3  -8  -5    0.54    0.09
   3   8   5    0.51    0.09
   3   8   5    0.54    0.12
  -4  -8  -5    1.81    0.15
  -4  -8  -5    1.94    0.17
  -4  -8  -5    1.90    0.13
  -4  -8  -5    1.75    0.12
   4   8   5    2.07    0.19
   4   8   5    1.83    0.15
  -5  -8  -5    5.51    0.29
  -5  -8  -5    5.57    0.25
  -5  -8  -5    5.69    0.27
  -5  -8  -5    5.28    0.23
   5   8   5    4.87    0.31
   5   8   5    5.64    0.28
  -6  -8  -5    3.24    0.21
  -6  -8  -5    2.95    0.16
  -6  -8  -5    3.07    0.20
  -6  -8  -5    3.34    0.18
   6   8   5    3.39    0.21
   6   8   5    2.88    0.24
  -7  -8  -5    1.03    0.10
  -7  -8  -5    1.24    0.12
  -7  -8  -5    1.23    0.15
   7   8   5    1.25    0.16
   7   8   5    0.96    0.17
  -8  -8  -5    0.76    0.15
  -8  -8  -5    0.92    0.11
   8   8   5    1.08    0.18
   8   8   5    1.22    0.17
  -9  -8  -5    1.15    0.18
  -9  -8  -5    1.05    0.11
   9   8   5    0.72    0.18
   9   8   5    0.92    0.18
   7  -9  -5    0.99    0.17
   7  -9  -5    1.13    0.19
  -7   9   5    0.94    0.12
  -7   9   5    0.91    0.14
   6  -9  -5    2.69    0.22
   6  -9  -5    2.53    0.23
  -6   9   5    2.42    0.17
  -6   9   5    2.65    0.19
   5  -9  -5    0.55    0.15
   5  -9  -5    0.60    0.13
  -5   9   5    0.50    0.10
  -5   9   5    0.42    0.09
   4  -9  -5    0.05    0.11
   4  -9  -5    0.14    0.09
   4  -9  -5    0.22    0.11
  -4   9   5    0.14    0.08
  -4   9   5    0.04    0.07
   3  -9  -5    0.08    0.09
   3  -9  -5    0.23    0.11
   3  -9  -5    0.15    0.06
   3  -9  -5    0.20    0.11
  -3   9   5    0.29    0.08
  -3   9   5    0.18    0.07
   2  -9  -5    0.95    0.07
   2  -9  -5    1.06    0.11
   2  -9  -5    0.95    0.14
   2  -9  -5    1.02    0.13
  -2   9   5    1.06    0.11
  -2   9   5    1.32    0.12
   1  -9  -5   17.98    0.64
   1  -9  -5   17.16    0.72
   1  -9  -5   17.71    0.66
   1  -9  -5   17.44    0.63
  -1   9   5   18.79    0.67
   0  -9  -5   31.54    1.09
   0  -9  -5   31.76    1.07
   0  -9  -5   30.21    1.07
   0  -9  -5   31.99    1.09
   0  -9  -5   29.59    1.17
   0   9   5   30.68    1.10
  -1  -9  -5    1.96    0.17
  -1  -9  -5    1.74    0.13
  -1  -9  -5    1.88    0.13
  -1  -9  -5    1.74    0.15
  -1  -9  -5    1.47    0.14
  -2  -9  -5    4.22    0.25
  -2  -9  -5    4.31    0.20
  -2  -9  -5    4.79    0.24
  -2  -9  -5    4.48    0.21
  -2  -9  -5    4.51    0.25
  -2  -9  -5    4.73    0.22
   2   9   5    4.45    0.22
  -3  -9  -5    5.16    0.24
  -3  -9  -5    5.84    0.27
  -3  -9  -5    5.24    0.29
  -3  -9  -5    5.60    0.23
  -3  -9  -5    5.58    0.25
   3   9   5    5.40    0.26
   3   9   5    5.35    0.32
  -4  -9  -5    0.34    0.08
  -4  -9  -5    0.46    0.10
  -4  -9  -5    0.41    0.08
  -4  -9  -5    0.51    0.11
   4   9   5    0.43    0.14
   4   9   5    0.26    0.11
  -5  -9  -5    0.07    0.09
  -5  -9  -5    0.19    0.07
  -5  -9  -5    0.04    0.10
  -5  -9  -5    0.22    0.08
   5   9   5    0.25    0.13
   5   9   5    0.11    0.10
  -6  -9  -5   -0.01    0.07
  -6  -9  -5    0.03    0.10
  -6  -9  -5   -0.03    0.10
  -6  -9  -5   -0.05    0.07
   6   9   5    0.05    0.13
   6   9   5   -0.07    0.11
  -7  -9  -5   -0.15    0.10
  -7  -9  -5   -0.03    0.07
  -7  -9  -5    0.06    0.08
   7   9   5   -0.07    0.12
   7   9   5   -0.11    0.14
  -8  -9  -5    0.48    0.11
  -8  -9  -5    0.60    0.10
  -8  -9  -5    0.70    0.16
   8   9   5    0.67    0.18
   8   9   5    0.60    0.16
   6 -10  -5    2.20    0.23
   6 -10  -5    2.13    0.21
  -6  10   5    1.98    0.17
  -6  10   5    2.37    0.19
   5 -10  -5    0.88    0.17
   5 -10  -5    0.77    0.15
  -5  10   5    0.76    0.11
  -5  10   5    0.80    0.12
   4 -10  -5    3.17    0.21
  -4  10   5    2.47    0.19
  -4  10   5    2.85    0.18
   3 -10  -5    2.80    0.20
   3 -10  -5    2.42    0.13
  -3  10   5    2.78    0.19
  -3  10   5    2.64    0.17
   2 -10  -5    0.99    0.11
   2 -10  -5    0.82    0.14
   2 -10  -5    0.86    0.13
  -2  10   5    0.94    0.12
   1 -10  -5    0.91    0.13
   1 -10  -5    1.14    0.16
   1 -10  -5    0.92    0.12
  -1  10   5    1.03    0.12
   0 -10  -5    4.42    0.28
   0 -10  -5    4.01    0.23
   0 -10  -5    4.26    0.23
  -1 -10  -5   10.88    0.44
  -1 -10  -5   11.88    0.46
  -1 -10  -5   10.88    0.50
  -2 -10  -5   11.37    0.47
  -2 -10  -5   11.71    0.46
  -2 -10  -5   10.97    0.51
  -2 -10  -5   12.15    0.48
  -3 -10  -5    0.20    0.10
  -3 -10  -5   -0.05    0.07
  -3 -10  -5   -0.05    0.07
  -3 -10  -5    0.15    0.09
   3  10   5   -0.13    0.09
  -4 -10  -5    1.95    0.18
  -4 -10  -5    2.14    0.16
  -4 -10  -5    2.09    0.15
   4  10   5    1.97    0.22
   4  10   5    2.29    0.19
  -5 -10  -5    1.43    0.13
  -5 -10  -5    1.63    0.14
  -5 -10  -5    1.62    0.17
   5  10   5    2.09    0.18
   5  10   5    1.31    0.20
  -6 -10  -5    0.43    0.10
  -6 -10  -5    0.44    0.10
  -6 -10  -5    0.57    0.14
   6  10   5    0.51    0.14
   6  10   5    0.80    0.18
  -7 -10  -5    0.54    0.15
  -7 -10  -5    0.64    0.11
  -7 -10  -5    0.52    0.11
   7  10   5    0.87    0.16
   7  10   5    0.67    0.18
   5 -11  -5    1.45    0.18
   5 -11  -5    1.57    0.21
  -5  11   5    1.31    0.15
  -5  11   5    1.54    0.16
   4 -11  -5    1.12    0.16
  -4  11   5    1.21    0.13
  -4  11   5    1.35    0.15
   3 -11  -5    1.98    0.19
  -3  11   5    1.67    0.16
   2 -11  -5    2.78    0.17
   2 -11  -5    2.85    0.20
  -2  11   5    2.59    0.20
   1 -11  -5    0.13    0.10
   1 -11  -5    0.07    0.10
  -1  11   5    0.05    0.08
   0 -11  -5    0.11    0.09
   0 -11  -5    0.06    0.10
  -1 -11  -5    0.03    0.10
  -1 -11  -5   -0.01    0.09
  -2 -11  -5    0.19    0.08
  -2 -11  -5    0.30    0.11
  -2 -11  -5    0.37    0.12
  -3 -11  -5    3.29    0.21
  -3 -11  -5    3.46    0.23
  -3 -11  -5    3.53    0.23
  -4 -11  -5    2.52    0.21
  -4 -11  -5    2.71    0.18
  -4 -11  -5    2.67    0.19
  -4 -11  -5    2.78    0.18
   4  11   5    3.20    0.22
  -5 -11  -5   -0.09    0.08
  -5 -11  -5   -0.04    0.08
  -5 -11  -5   -0.05    0.11
   5  11   5   -0.21    0.11
   5  11   5   -0.06    0.15
  -6 -11  -5    1.30    0.17
  -6 -11  -5    0.93    0.12
  -6 -11  -5    1.00    0.13
   6  11   5    1.25    0.18
   6  11   5    0.88    0.21
   4 -12  -5    0.85    0.16
  -4  12   5    1.02    0.15
   3 -12  -5    1.90    0.20
  -3  12   5    1.83    0.18
   2 -12  -5    0.80    0.15
   2 -12  -5    0.98    0.12
  -2  12   5    0.94    0.14
   1 -12  -5    0.74    0.13
   1 -12  -5    0.70    0.14
   0 -12  -5    1.44    0.16
   0 -12  -5    1.29    0.16
  -1 -12  -5    0.73    0.14
  -1 -12  -5    0.71    0.14
  -2 -12  -5    0.33    0.13
  -2 -12  -5    0.31    0.12
  -3 -12  -5    0.07    0.12
  -3 -12  -5    0.02    0.10
  -3 -12  -5    0.12    0.12
  -4 -12  -5    0.04    0.12
  -4 -12  -5    0.02    0.10
  -5 -12  -5    0.15    0.13
  -5 -12  -5    0.02    0.10
  -5 -12  -5    0.18    0.10
   5  12   5   -0.01    0.12
   1 -13  -5    1.17    0.15
   1 -13  -5    1.12    0.17
   0 -13  -5    0.71    0.14
   0 -13  -5    0.57    0.15
  -1 -13  -5    0.95    0.16
  -1 -13  -5    0.88    0.16
  -2 -13  -5    0.71    0.16
  -2 -13  -5    0.61    0.15
  -3 -13  -5    0.36    0.14
  -3 -13  -5    0.33    0.13
   3  13   5    0.54    0.12
   2  12  -6    0.73    0.16
  -2 -12   6    0.45    0.15
  -1 -12   6    0.69    0.16
   0 -12   6    0.71    0.16
  -1  12  -6    0.06    0.10
   1 -12   6    0.07    0.12
  -2  12  -6    0.38    0.11
   2 -12   6    0.33    0.14
   4  11  -6   -0.10    0.13
   4  11  -6   -0.05    0.11
  -4 -11   6   -0.27    0.11
  -4 -11   6   -0.13    0.12
  -4 -11   6   -0.04    0.10
   3  11  -6    0.06    0.12
   3  11  -6    0.00    0.12
  -3 -11   6   -0.06    0.12
   2  11  -6    0.34    0.13
   2  11  -6    0.27    0.12
  -2 -11   6    0.23    0.12
  -1 -11   6    1.61    0.19
   0  11  -6    1.30    0.14
   0 -11   6    1.03    0.16
  -1  11  -6    0.91    0.13
   1 -11   6    1.03    0.16
  -2  11  -6    1.26    0.14
   2 -11   6    1.17    0.16
  -3  11  -6    1.28    0.14
  -3  11  -6    1.27    0.14
   3 -11   6    1.36    0.19
   3 -11   6    1.35    0.17
  -4  11  -6    0.63    0.12
  -4  11  -6    0.69    0.12
   4 -11   6    0.54    0.14
   4 -11   6    0.38    0.16
   6  10  -6    1.03    0.18
  -6 -10   6    0.89    0.14
  -6 -10   6    1.02    0.19
   5  10  -6    0.80    0.16
  -5 -10   6    0.75    0.13
  -5 -10   6    0.94    0.17
   4  10  -6    0.89    0.15
   4  10  -6    0.84    0.13
  -4 -10   6    0.82    0.16
  -4 -10   6    1.01    0.13
  -4 -10   6    1.03    0.15
   3  10  -6    0.55    0.12
   3  10  -6    0.54    0.13
  -3 -10   6    0.43    0.10
  -3 -10   6    0.28    0.11
  -3 -10   6    0.68    0.14
   2  10  -6   -0.03    0.10
   2  10  -6    0.16    0.11
  -2 -10   6    0.04    0.09
  -2 -10   6   -0.04    0.10
   1  10  -6   -0.09    0.08
  -1 -10   6    0.01    0.10
  -1 -10   6   -0.09    0.09
   0  10  -6    0.82    0.11
   0 -10   6    0.71    0.13
  -1  10  -6    4.08    0.22
   1 -10   6    4.03    0.24
  -2  10  -6    3.97    0.22
  -2  10  -6    4.02    0.21
   2 -10   6    3.25    0.25
   2 -10   6    3.94    0.23
  -3  10  -6    1.64    0.14
  -3  10  -6    1.75    0.15
   3 -10   6    1.87    0.20
   3 -10   6    1.82    0.17
  -4  10  -6    1.13    0.13
  -4  10  -6    1.27    0.14
   4 -10   6    1.23    0.18
   4 -10   6    1.14    0.15
  -5  10  -6    1.78    0.15
  -5  10  -6    1.34    0.14
   5 -10   6    1.85    0.18
   5 -10   6    1.65    0.19
  -6  10  -6    0.21    0.10
   6 -10   6    0.39    0.13
   6 -10   6    0.20    0.14
   7   9  -6    0.37    0.19
   7   9  -6    0.44    0.15
  -7  -9   6    0.33    0.10
  -7  -9   6    0.53    0.13
  -7  -9   6    0.48    0.15
   6   9  -6    0.35    0.18
   6   9  -6    0.44    0.15
  -6  -9   6    0.44    0.11
  -6  -9   6    0.50    0.15
  -6  -9   6    0.37    0.10
   5   9  -6    1.42    0.18
  -5  -9   6    1.54    0.19
  -5  -9   6    1.49    0.14
  -5  -9   6    1.81    0.16
   4   9  -6    2.88    0.19
   4   9  -6    2.70    0.21
  -4  -9   6    2.72    0.22
  -4  -9   6    2.76    0.19
  -4  -9   6    2.90    0.21
   3   9  -6    2.17    0.17
   3   9  -6    2.16    0.18
  -3  -9   6    2.03    0.16
  -3  -9   6    2.01    0.17
  -3  -9   6    2.15    0.19
   2   9  -6    3.88    0.23
   2   9  -6    4.51    0.25
  -2  -9   6    4.29    0.22
  -2  -9   6    3.97    0.25
  -2  -9   6    4.35    0.24
  -2  -9   6    4.01    0.22
   1   9  -6    3.18    0.18
   1   9  -6    3.72    0.21
  -1  -9   6    3.17    0.22
  -1  -9   6    3.37    0.21
   0   9  -6   -0.04    0.06
   0  -9   6    0.00    0.09
   0  -9   6   -0.01    0.08
  -1   9  -6    1.52    0.13
  -1   9  -6    1.23    0.12
   1  -9   6    1.55    0.15
   1  -9   6    1.35    0.16
  -2   9  -6    3.31    0.18
  -2   9  -6    3.45    0.20
   2  -9   6    3.77    0.25
   2  -9   6    3.36    0.20
   2  -9   6    3.33    0.24
  -3   9  -6    1.78    0.14
   3  -9   6    1.84    0.18
   3  -9   6    1.64    0.15
  -4   9  -6    3.03    0.18
   4  -9   6    3.52    0.24
   4  -9   6    3.17    0.20
  -5   9  -6    2.44    0.17
   5  -9   6    2.54    0.19
   5  -9   6    2.47    0.22
  -6   9  -6    0.78    0.11
   6  -9   6    1.04    0.17
   6  -9   6    0.83    0.14
  -7   9  -6    1.70    0.15
   7  -9   6    2.00    0.21
   7   8  -6    0.02    0.13
   7   8  -6    0.02    0.16
  -7  -8   6   -0.01    0.09
  -7  -8   6    0.04    0.13
  -7  -8   6   -0.11    0.08
   6   8  -6    0.09    0.15
   6   8  -6    0.20    0.12
  -6  -8   6    0.33    0.13
  -6  -8   6    0.18    0.10
  -6  -8   6    0.16    0.09
   5   8  -6    1.75    0.17
   5   8  -6    1.93    0.23
  -5  -8   6    2.05    0.14
  -5  -8   6    1.84    0.16
  -5  -8   6    2.02    0.19
   4   8  -6    1.46    0.13
   4   8  -6    1.42    0.15
  -4  -8   6    1.22    0.11
  -4  -8   6    1.19    0.16
  -4  -8   6    1.22    0.14
  -4  -8   6    1.36    0.13
   3   8  -6    3.87    0.21
   3   8  -6    3.63    0.22
  -3  -8   6    3.93    0.22
  -3  -8   6    3.84    0.19
  -3  -8   6    3.87    0.21
  -3  -8   6    3.75    0.23
   2   8  -6    5.52    0.27
   2   8  -6    5.57    0.26
  -2  -8   6    5.54    0.25
  -2  -8   6    5.00    0.27
  -2  -8   6    5.63    0.28
  -2  -8   6    5.17    0.25
   1   8  -6    5.50    0.26
   1   8  -6    6.00    0.25
  -1  -8   6    5.46    0.25
  -1  -8   6    5.56    0.27
  -1  -8   6    5.31    0.29
   0   8  -6    4.45    0.22
   0   8  -6    4.84    0.21
   0   8  -6    4.72    0.23
   0  -8   6    5.01    0.23
   0  -8   6    4.65    0.21
  -1   8  -6    0.44    0.08
  -1   8  -6    0.42    0.08
   1  -8   6    0.40    0.05
   1  -8   6    0.39    0.11
   1  -8   6    0.57    0.10
   1  -8   6    0.56    0.11
  -2   8  -6    0.12    0.06
   2  -8   6    0.04    0.08
   2  -8   6   -0.11    0.09
   2  -8   6    0.03    0.07
  -3   8  -6    0.11    0.06
   3  -8   6    0.21    0.10
   3  -8   6    0.13    0.08
   3  -8   6    0.18    0.10
  -4   8  -6    1.42    0.12
   4  -8   6    1.74    0.15
   4  -8   6    1.45    0.17
   4  -8   6    1.95    0.17
  -5   8  -6    2.40    0.15
   5  -8   6    3.05    0.19
   5  -8   6    3.03    0.22
  -6   8  -6    2.41    0.15
   6  -8   6    2.21    0.20
   6  -8   6    2.21    0.18
  -7   8  -6    0.74    0.10
   7  -8   6    0.65    0.15
   7  -8   6    0.92    0.14
   8   7  -6    0.62    0.15
   8   7  -6    0.41    0.18
   8   7  -6    0.25    0.13
  -8  -7   6    0.52    0.12
  -8  -7   6    0.39    0.16
  -8  -7   6    0.54    0.10
   7   7  -6    2.03    0.19
   7   7  -6    2.11    0.24
   7   7  -6    1.92    0.20
  -7  -7   6    1.85    0.20
  -7  -7   6    1.85    0.17
  -7  -7   6    1.67    0.14
   6   7  -6    0.05    0.11
   6   7  -6   -0.21    0.13
  -6  -7   6   -0.04    0.08
  -6  -7   6    0.15    0.11
  -6  -7   6   -0.04    0.07
   5   7  -6    0.44    0.11
   5   7  -6    0.42    0.15
  -5  -7   6    0.41    0.08
  -5  -7   6    0.20    0.10
  -5  -7   6    0.30    0.09
   4   7  -6    0.77    0.10
   4   7  -6    0.69    0.12
   4   7  -6    0.58    0.15
  -4  -7   6    0.69    0.08
  -4  -7   6    0.50    0.12
  -4  -7   6    0.70    0.10
   3   7  -6    1.15    0.12
   3   7  -6    1.16    0.13
  -3  -7   6    1.00    0.13
  -3  -7   6    1.09    0.12
  -3  -7   6    1.14    0.10
  -3  -7   6    1.22    0.11
   2   7  -6    0.91    0.11
   2   7  -6    0.74    0.10
  -2  -7   6    0.83    0.08
  -2  -7   6    0.78    0.11
  -2  -7   6    0.71    0.10
  -2  -7   6    0.87    0.09
  -2  -7   6    0.68    0.10
  -2  -7   6    0.57    0.08
   1   7  -6   11.39    0.45
   1   7  -6   11.49    0.44
  -1  -7   6   11.68    0.43
  -1  -7   6   11.71    0.43
  -1  -7   6   10.63    0.47
  -1  -7   6   11.50    0.45
   0   7  -6    4.28    0.19
   0   7  -6    3.70    0.19
   0   7  -6    3.46    0.17
   0  -7   6    3.72    0.17
   0  -7   6    3.30    0.18
   0  -7   6    3.71    0.21
   0  -7   6    3.81    0.22
  -1   7  -6    1.19    0.10
  -1   7  -6    1.43    0.11
   1  -7   6    1.18    0.13
   1  -7   6    1.40    0.14
   1  -7   6    1.23    0.08
   1  -7   6    1.40    0.12
  -2   7  -6   10.65    0.38
   2  -7   6   10.61    0.41
   2  -7   6   10.11    0.44
   2  -7   6   11.31    0.47
  -3   7  -6   11.43    0.42
   3  -7   6   12.40    0.46
   3  -7   6   11.84    0.48
   3  -7   6   11.82    0.52
  -4   7  -6    0.45    0.07
   4  -7   6    0.52    0.12
   4  -7   6    0.52    0.09
   4  -7   6    0.53    0.11
  -5   7  -6    0.09    0.06
   5  -7   6    0.08    0.08
   5  -7   6    0.08    0.10
   5  -7   6    0.10    0.10
  -6   7  -6    0.24    0.07
   6  -7   6    0.28    0.11
   6  -7   6    0.32    0.10
  -7   7  -6    0.21    0.07
   7  -7   6    0.22    0.12
   7  -7   6    0.18    0.10
  -8   7  -6    0.60    0.09
   8  -7   6    0.66    0.14
   8   6  -6    0.98    0.16
   8   6  -6    0.47    0.14
   8   6  -6    0.65    0.18
  -8  -6   6    0.57    0.16
  -8  -6   6    0.77    0.12
  -8  -6   6    0.52    0.10
   7   6  -6    2.86    0.22
   7   6  -6    3.09    0.22
   7   6  -6    2.52    0.25
  -7  -6   6    2.73    0.16
  -7  -6   6    2.48    0.23
  -7  -6   6    2.44    0.19
   6   6  -6    3.04    0.21
   6   6  -6    2.79    0.25
   6   6  -6    2.85    0.21
  -6  -6   6    3.06    0.20
  -6  -6   6    3.03    0.16
  -6  -6   6    3.07    0.21
   5   6  -6    6.22    0.30
   5   6  -6    6.29    0.30
   5   6  -6    6.49    0.35
  -5  -6   6    6.35    0.32
  -5  -6   6    6.71    0.30
  -5  -6   6    6.85    0.26
   4   6  -6    0.34    0.12
   4   6  -6    0.62    0.10
   4   6  -6    0.51    0.08
  -4  -6   6    0.48    0.07
  -4  -6   6    0.38    0.08
  -4  -6   6    0.38    0.10
   3   6  -6    9.69    0.39
   3   6  -6    9.79    0.37
   3   6  -6    9.20    0.43
  -3  -6   6    9.57    0.38
  -3  -6   6    9.27    0.34
  -3  -6   6    8.93    0.39
  -3  -6   6    9.61    0.37
  -3  -6   6    9.27    0.39
   2   6  -6    0.49    0.08
   2   6  -6    0.47    0.09
   2   6  -6    0.56    0.06
  -2  -6   6    0.48    0.07
  -2  -6   6    0.53    0.07
  -2  -6   6    0.56    0.09
  -2  -6   6    0.46    0.07
  -2  -6   6    0.57    0.08
  -2  -6   6    0.67    0.10
   1   6  -6    2.45    0.13
   1   6  -6    2.02    0.12
   1   6  -6    2.15    0.13
  -1  -6   6    2.05    0.11
  -1  -6   6    2.19    0.14
  -1  -6   6    2.10    0.14
  -1  -6   6    2.22    0.13
  -1  -6   6    2.16    0.12
   0   6  -6    7.74    0.28
   0   6  -6    7.12    0.30
   0  -6   6    7.41    0.28
   0  -6   6    7.61    0.33
   0  -6   6    7.22    0.33
   0  -6   6    7.29    0.30
  -1   6  -6   16.00    0.53
  -1   6  -6   16.26    0.58
   1  -6   6   15.70    0.63
   1  -6   6   15.84    0.55
   1  -6   6   16.01    0.61
   1  -6   6   15.91    0.57
  -2   6  -6    4.46    0.20
  -2   6  -6    4.56    0.19
   2  -6   6    4.24    0.24
   2  -6   6    4.42    0.23
   2  -6   6    4.57    0.20
  -3   6  -6   10.31    0.35
   3  -6   6   10.22    0.39
   3  -6   6   10.15    0.41
   3  -6   6    9.44    0.44
  -4   6  -6   10.67    0.37
   4  -6   6   10.90    0.48
   4  -6   6   10.94    0.44
   4  -6   6   10.56    0.41
  -5   6  -6    5.45    0.22
   5  -6   6    5.62    0.27
   5  -6   6    6.06    0.32
   5  -6   6    5.35    0.25
  -6   6  -6    2.73    0.13
   6  -6   6    2.72    0.23
   6  -6   6    2.68    0.18
   6  -6   6    2.58    0.19
  -7   6  -6    3.24    0.15
   7  -6   6    3.27    0.20
   7  -6   6    3.10    0.20
  -8   6  -6    0.10    0.06
   8  -6   6   -0.16    0.10
  -9   6  -6    0.38    0.07
   9  -6   6    0.24    0.12
   9   5  -6   -0.06    0.15
   9   5  -6    0.01    0.12
   9   5  -6   -0.08    0.12
  -9  -5   6   -0.18    0.13
  -9  -5   6   -0.04    0.08
  -9  -5   6   -0.07    0.09
   8   5  -6    0.67    0.17
   8   5  -6    0.57    0.14
   8   5  -6    0.57    0.14
  -8  -5   6    0.51    0.09
  -8  -5   6    0.65    0.11
  -8  -5   6    0.50    0.14
   7   5  -6    0.59    0.16
   7   5  -6    0.82    0.13
   7   5  -6    0.68    0.12
  -7  -5   6    0.68    0.10
  -7  -5   6    0.55    0.09
  -7  -5   6    0.67    0.14
   6   5  -6    3.62    0.22
   6   5  -6    3.95    0.22
   6   5  -6    3.88    0.26
  -6  -5   6    4.25    0.19
  -6  -5   6    4.27    0.24
  -6  -5   6    4.29    0.22
   5   5  -6    0.07    0.08
   5   5  -6    0.06    0.08
   5   5  -6    0.05    0.11
  -5  -5   6   -0.01    0.09
  -5  -5   6    0.12    0.07
  -5  -5   6    0.15    0.06
   4   5  -6    5.01    0.24
   4   5  -6    5.49    0.29
   4   5  -6    5.13    0.25
   4   5  -6    5.54    0.22
  -4  -5   6    5.05    0.21
  -4  -5   6    5.69    0.25
  -4  -5   6    5.46    0.26
   3   5  -6   91.00    3.17
   3   5  -6   94.58    3.24
   3   5  -6   92.37    3.02
  -3  -5   6   92.32    3.03
  -3  -5   6   93.50    2.84
  -3  -5   6   92.20    3.09
  -3  -5   6   94.41    3.26
  -3  -5   6   92.44    3.18
   2   5  -6   18.41    0.65
   2   5  -6   17.90    0.63
   2   5  -6   16.72    0.63
  -2  -5   6   18.01    0.65
  -2  -5   6   18.37    0.67
  -2  -5   6   17.46    0.62
  -2  -5   6   17.86    0.64
  -2  -5   6   18.05    0.58
   1   5  -6    0.97    0.09
   1   5  -6    0.83    0.08
  -1  -5   6    1.14    0.10
  -1  -5   6    0.90    0.08
  -1  -5   6    0.98    0.10
  -1  -5   6    1.14    0.08
  -1  -5   6    0.92    0.07
   0   5  -6    6.47    0.27
   0   5  -6    6.69    0.24
   0  -5   6    6.59    0.23
   0  -5   6    6.57    0.26
   0  -5   6    6.42    0.25
   0  -5   6    6.69    0.29
   0  -5   6    6.92    0.25
  -1   5  -6    2.79    0.13
   1  -5   6    2.66    0.16
   1  -5   6    2.56    0.13
   1  -5   6    2.62    0.11
   1  -5   6    2.32    0.15
  -2   5  -6   15.26    0.49
   2  -5   6   14.18    0.56
   2  -5   6   14.39    0.59
   2  -5   6   15.05    0.53
  -3   5  -6   20.82    0.65
   3  -5   6   19.21    0.74
   3  -5   6   20.59    0.78
   3  -5   6   20.08    0.70
  -4   5  -6    0.92    0.07
   4  -5   6    0.93    0.10
   4  -5   6    0.89    0.12
   4  -5   6    0.99    0.09
  -5   5  -6    5.03    0.19
   5  -5   6    5.67    0.29
   5  -5   6    4.91    0.24
   5  -5   6    5.37    0.24
  -6   5  -6   14.11    0.45
   6  -5   6   13.75    0.59
   6  -5   6   14.55    0.52
   6  -5   6   12.59    0.53
  -7   5  -6   13.72    0.44
   7  -5   6   14.31    0.53
   7  -5   6   13.17    0.60
   7  -5   6   13.11    0.53
  -8   5  -6    2.57    0.12
   8  -5   6    2.11    0.16
   9  -5   6    0.85    0.12
   9   4  -6    0.78    0.15
   9   4  -6    0.41    0.16
   9   4  -6    0.68    0.15
  -9  -4   6    0.46    0.16
  -9  -4   6    0.49    0.10
  -9  -4   6    0.76    0.12
   8   4  -6    0.58    0.16
   8   4  -6    0.36    0.13
   8   4  -6    0.54    0.12
  -8  -4   6    0.60    0.10
  -8  -4   6    0.39    0.13
  -8  -4   6    0.45    0.08
   7   4  -6   -0.14    0.09
   7   4  -6   -0.02    0.09
   7   4  -6   -0.12    0.12
  -7  -4   6   -0.06    0.06
  -7  -4   6   -0.22    0.10
  -7  -4   6   -0.09    0.07
   6   4  -6    0.68    0.11
   6   4  -6    0.83    0.15
   6   4  -6    0.70    0.11
  -6  -4   6    0.68    0.08
  -6  -4   6    0.76    0.09
  -6  -4   6    0.76    0.13
   5   4  -6    0.58    0.10
   5   4  -6    0.86    0.13
   5   4  -6    0.78    0.10
  -5  -4   6    0.62    0.10
  -5  -4   6    0.74    0.09
  -5  -4   6    0.69    0.07
   4   4  -6   17.89    0.70
   4   4  -6   18.49    0.65
   4   4  -6   17.76    0.60
   4   4  -6   18.35    0.67
  -4  -4   6   17.58    0.65
  -4  -4   6   18.02    0.66
  -4  -4   6   17.70    0.58
   3   4  -6   37.06    1.26
   3   4  -6   38.47    1.28
   3   4  -6   37.69    1.32
   3   4  -6   37.26    1.36
  -3  -4   6   37.38    1.18
  -3  -4   6   39.22    1.35
  -3  -4   6   38.03    1.30
  -3  -4   6   36.43    1.26
  -3  -4   6   39.00    1.32
   2   4  -6   18.53    0.67
   2   4  -6   18.93    0.66
   2   4  -6   19.64    0.60
  -2  -4   6   18.20    0.66
  -2  -4   6   18.81    0.69
  -2  -4   6   17.58    0.59
   1   4  -6   28.48    0.91
   1   4  -6   28.59    1.01
   1   4  -6   27.71    0.96
  -1  -4   6   29.87    0.90
  -1  -4   6   29.10    0.98
  -1  -4   6   29.65    1.04
  -1  -4   6   27.56    1.00
   0   4  -6    0.13    0.04
   0  -4   6    0.18    0.04
   0  -4   6    0.15    0.06
   0  -4   6    0.18    0.03
   0  -4   6    0.15    0.03
  -1   4  -6    5.96    0.23
   1  -4   6    6.51    0.28
   1  -4   6    6.25    0.23
   1  -4   6    6.76    0.23
  -2   4  -6    0.58    0.05
   2  -4   6    0.49    0.07
   2  -4   6    0.58    0.08
  -3   4  -6    0.80    0.06
   3  -4   6    0.91    0.08
   3  -4   6    0.72    0.10
   3  -4   6    0.85    0.08
  -4   4  -6   13.55    0.43
   4  -4   6   13.34    0.48
   4  -4   6   13.33    0.50
   4  -4   6   13.59    0.55
  -5   4  -6   10.42    0.33
   5  -4   6    9.67    0.40
   5  -4   6   10.67    0.46
   5  -4   6   10.79    0.39
  -6   4  -6    1.62    0.07
   6  -4   6    1.56    0.16
   6  -4   6    1.75    0.13
   6  -4   6    1.80    0.12
  -7   4  -6    5.74    0.30
   7  -4   6    5.47    0.25
   7  -4   6    6.01    0.32
   7  -4   6    5.83    0.26
  -8   4  -6    4.95    0.28
   8  -4   6    5.15    0.31
   8  -4   6    4.56    0.23
   9  -4   6    3.53    0.19
   9   3  -6    1.72    0.19
   9   3  -6    1.68    0.21
   9   3  -6    2.02    0.19
  -9  -3   6    1.54    0.21
  -9  -3   6    1.62    0.13
   8   3  -6    4.30    0.24
   8   3  -6    3.75    0.27
   8   3  -6    4.05    0.24
  -8  -3   6    3.73    0.26
  -8  -3   6    3.69    0.18
  -8  -3   6    4.10    0.22
   7   3  -6    8.67    0.41
   7   3  -6    8.64    0.37
   7   3  -6    8.67    0.38
  -7  -3   6    8.78    0.35
  -7  -3   6    8.82    0.40
  -7  -3   6    8.20    0.31
   6   3  -6    3.44    0.19
   6   3  -6    4.07    0.23
   6   3  -6    3.43    0.20
  -6  -3   6    3.63    0.16
  -6  -3   6    3.38    0.21
  -6  -3   6    3.66    0.18
   5   3  -6    0.03    0.07
   5   3  -6   -0.06    0.09
   5   3  -6   -0.05    0.06
  -5  -3   6   -0.01    0.04
  -5  -3   6    0.04    0.05
  -5  -3   6   -0.01    0.07
   4   3  -6    0.71    0.09
   4   3  -6    0.77    0.11
   4   3  -6    0.89    0.09
  -4  -3   6    0.73    0.07
  -4  -3   6    0.81    0.10
  -4  -3   6    0.68    0.06
   3   3  -6    4.67    0.20
   3   3  -6    4.23    0.19
   3   3  -6    4.53    0.19
   3   3  -6    4.40    0.23
  -3  -3   6    4.32    0.18
  -3  -3   6    4.37    0.17
  -3  -3   6    4.18    0.19
  -3  -3   6    4.34    0.21
   2   3  -6  116.68    3.49
   2   3  -6  113.07    3.72
   2   3  -6  115.28    3.89
   2   3  -6  113.38    3.88
   2   3  -6  113.94    3.76
  -2  -3   6  114.71    4.00
  -2  -3   6  113.98    3.90
  -2  -3   6  117.87    3.49
  -2  -3   6  113.15    3.77
   1   3  -6    1.97    0.12
   1   3  -6    1.70    0.09
  -1  -3   6    1.70    0.10
  -1  -3   6    1.91    0.09
  -1  -3   6    1.72    0.11
   0   3  -6   35.58    1.11
   0  -3   6   36.31    1.21
   0  -3   6   35.43    1.28
   0  -3   6   34.56    1.23
   0  -3   6   36.74    1.10
  -1   3  -6   38.92    1.24
   1  -3   6   41.88    1.45
   1  -3   6   41.32    1.34
   1  -3   6   39.31    1.34
  -2   3  -6   39.12    1.22
   2  -3   6   40.95    1.44
   2  -3   6   39.15    1.39
  -3   3  -6   25.49    0.79
  -3   3  -6   25.33    0.86
   3  -3   6   26.52    0.91
   3  -3   6   25.59    0.96
  -4   3  -6    4.95    0.16
   4  -3   6    4.73    0.19
   4  -3   6    4.41    0.20
   4  -3   6    4.82    0.24
  -5   3  -6    1.12    0.09
   5  -3   6    0.99    0.09
   5  -3   6    0.93    0.09
   5  -3   6    0.78    0.11
   5  -3   6    0.85    0.08
  -6   3  -6    4.48    0.23
   6  -3   6    3.78    0.19
   6  -3   6    4.34    0.25
   6  -3   6    4.47    0.19
  -7   3  -6    0.80    0.11
   7  -3   6    1.01    0.14
   7  -3   6    0.69    0.08
   7  -3   6    0.81    0.10
  -8   3  -6    0.01    0.09
   8  -3   6    0.10    0.06
   8  -3   6    0.13    0.11
   9  -3   6    1.91    0.13
  10  -3   6    1.06    0.11
  10   2  -6    0.06    0.13
  10   2  -6   -0.06    0.14
 -10  -2   6    0.08    0.08
 -10  -2   6    0.02    0.15
   9   2  -6    1.18    0.18
   9   2  -6    1.03    0.16
  -9  -2   6    1.02    0.19
  -9  -2   6    1.10    0.10
   8   2  -6    5.31    0.28
   8   2  -6    5.82    0.31
   8   2  -6    5.91    0.29
  -8  -2   6    5.23    0.31
  -8  -2   6    5.39    0.22
   7   2  -6   11.44    0.49
   7   2  -6   11.69    0.47
   7   2  -6   11.96    0.46
  -7  -2   6   10.31    0.48
  -7  -2   6   11.11    0.39
  -7  -2   6   11.78    0.44
   6   2  -6   11.83    0.48
   6   2  -6   11.09    0.45
   6   2  -6   11.75    0.45
  -6  -2   6   11.07    0.38
  -6  -2   6   11.36    0.43
  -6  -2   6   11.26    0.47
   5   2  -6   11.91    0.46
   5   2  -6   11.82    0.46
   5   2  -6   12.45    0.50
  -5  -2   6   12.24    0.40
  -5  -2   6   12.11    0.45
   4   2  -6    3.94    0.19
   4   2  -6    4.48    0.22
   4   2  -6    4.40    0.19
  -4  -2   6    4.17    0.18
  -4  -2   6    3.92    0.20
  -4  -2   6    4.37    0.17
   3   2  -6    0.11    0.02
   3   2  -6    0.07    0.04
   3   2  -6    0.07    0.05
   3   2  -6    0.08    0.04
  -3  -2   6    0.06    0.03
  -3  -2   6   -0.01    0.05
  -3  -2   6    0.06    0.04
  -3  -2   6    0.03    0.03
   2   2  -6    2.96    0.14
   2   2  -6    2.94    0.12
   2   2  -6    2.80    0.13
  -2  -2   6    2.94    0.14
  -2  -2   6    2.91    0.12
  -2  -2   6    2.96    0.13
   1   2  -6    0.31    0.05
   1   2  -6    0.25    0.04
  -1  -2   6    0.23    0.04
  -1  -2   6    0.27    0.04
  -1  -2   6    0.32    0.04
   0   2  -6    6.91    0.24
   0  -2   6    7.06    0.28
   0  -2   6    6.82    0.25
   0  -2   6    6.95    0.23
  -1   2  -6    4.00    0.15
   1  -2   6    4.21    0.14
   1  -2   6    4.02    0.14
   1  -2   6    4.37    0.19
  -2   2  -6   29.66    0.97
  -2   2  -6   27.64    0.89
   2  -2   6   30.06    1.06
  -3   2  -6   53.19    1.58
  -3   2  -6   50.72    1.58
   3  -2   6   51.21    1.86
   3  -2   6   52.89    1.79
  -4   2  -6   25.55    0.94
   4  -2   6   25.67    0.95
   4  -2   6   24.95    0.88
  -5   2  -6   15.11    0.56
  -5   2  -6   15.42    0.60
   5  -2   6   14.90    0.61
   5  -2   6   14.72    0.56
   5  -2   6   15.98    0.54
   5  -2   6   15.30    0.54
  -6   2  -6   21.16    0.75
  -6   2  -6   20.30    0.79
   6  -2   6   20.36    0.81
   6  -2   6   20.17    0.72
   6  -2   6   21.22    0.75
  -7   2  -6    8.11    0.38
   7  -2   6    8.41    0.39
   7  -2   6    8.27    0.33
  -8   2  -6    0.63    0.11
   8  -2   6    0.54    0.12
  10   1  -6   -0.02    0.14
  10   1  -6    0.10    0.13
 -10  -1   6    0.01    0.07
 -10  -1   6    0.05    0.15
   9   1  -6    0.43    0.15
   9   1  -6    0.32    0.13
  -9  -1   6    0.39    0.08
  -9  -1   6    0.21    0.15
   8   1  -6    0.81    0.15
   8   1  -6    0.82    0.13
  -8  -1   6    0.94    0.16
  -8  -1   6    0.77    0.08
   7   1  -6    4.26    0.23
   7   1  -6    4.53    0.22
   7   1  -6    4.05    0.25
  -7  -1   6    3.70    0.25
  -7  -1   6    4.19    0.17
   6   1  -6    7.64    0.35
   6   1  -6    8.38    0.33
   6   1  -6    7.34    0.32
  -6  -1   6    7.63    0.27
  -6  -1   6    7.76    0.30
  -6  -1   6    7.29    0.35
   5   1  -6    9.24    0.38
   5   1  -6    9.87    0.41
   5   1  -6   10.04    0.38
  -5  -1   6    9.43    0.40
  -5  -1   6    9.67    0.36
  -5  -1   6    9.77    0.33
   4   1  -6   11.84    0.45
   4   1  -6   12.30    0.46
   4   1  -6   12.54    0.49
  -4  -1   6   12.54    0.45
  -4  -1   6   12.59    0.41
  -4  -1   6   12.62    0.47
   3   1  -6   51.34    1.66
   3   1  -6   50.91    1.70
  -3  -1   6   51.32    1.71
  -3  -1   6   51.72    1.56
  -3  -1   6   49.93    1.75
   2   1  -6   17.78    0.63
   2   1  -6   17.91    0.61
  -2  -1   6   18.28    0.63
  -2  -1   6   17.45    0.64
  -2  -1   6   18.11    0.56
   1   1  -6    8.49    0.28
   1   1  -6    8.34    0.31
  -1  -1   6    8.19    0.31
  -1  -1   6    8.24    0.31
  -1  -1   6    8.11    0.27
   0   1  -6    2.25    0.11
   0   1  -6    2.61    0.10
   0  -1   6    2.33    0.10
   0  -1   6    2.37    0.12
   0  -1   6    2.25    0.09
  -1   1  -6   15.05    0.57
  -1   1  -6   15.13    0.48
  -1   1  -6   15.59    0.52
   1  -1   6   14.94    0.57
  -2   1  -6    6.92    0.23
  -2   1  -6    7.10    0.29
   2  -1   6    7.68    0.30
  -3   1  -6    0.14    0.05
   3  -1   6    0.19    0.06
  -4   1  -6   13.09    0.51
   4  -1   6   13.03    0.52
  -5   1  -6   25.61    0.89
  -5   1  -6   24.38    0.93
   5  -1   6   24.89    0.89
   5  -1   6   26.15    0.85
   5  -1   6   24.06    0.94
  -6   1  -6   34.30    1.27
  -6   1  -6   33.86    1.21
   6  -1   6   34.64    1.16
   6  -1   6   33.71    1.21
   6  -1   6   35.47    1.28
  -7   1  -6   23.19    0.89
   7  -1   6   24.47    0.82
   7  -1   6   23.26    0.91
   7  -1   6   22.08    0.84
  -8   1  -6    8.29    0.39
   8  -1   6    8.45    0.40
  10   0  -6    0.19    0.12
  10   0  -6    0.27    0.15
 -10   0   6    0.19    0.08
 -10   0   6    0.33    0.15
   9   0  -6    0.36    0.14
   9   0  -6    0.43    0.12
  -9   0   6    0.43    0.08
  -9   0   6    0.56    0.15
   8   0  -6    0.00    0.11
   8   0  -6    0.45    0.11
  -8   0   6    0.09    0.06
  -8   0   6    0.44    0.13
   7   0  -6    0.17    0.09
   7   0  -6    0.10    0.10
  -7   0   6    0.05    0.05
  -7   0   6    0.02    0.10
   6   0  -6    0.03    0.08
   6   0  -6   -0.04    0.06
   6   0  -6   -0.08    0.06
  -6   0   6   -0.04    0.04
  -6   0   6   -0.06    0.04
   5   0  -6    0.57    0.10
   5   0  -6    1.01    0.09
   5   0  -6    0.67    0.08
  -5   0   6    0.48    0.05
  -5   0   6    0.63    0.06
   4   0  -6    8.59    0.36
   4   0  -6    8.60    0.33
  -4   0   6    8.67    0.32
  -4   0   6    8.17    0.28
   3   0  -6   45.61    1.48
   3   0  -6   43.25    1.44
  -3   0   6   45.28    1.36
  -3   0   6   43.55    1.53
   2   0  -6   15.19    0.55
   2   0  -6   15.25    0.52
  -2   0   6   16.14    0.49
  -2   0   6   14.81    0.54
   1   0  -6    2.04    0.10
   1   0  -6    2.19    0.10
   1   0  -6    2.25    0.09
  -1   0   6    2.07    0.10
  -1   0   6    2.06    0.10
  -1   0   6    1.97    0.09
  -1   0   6    2.01    0.10
   0   0  -6    0.84    0.05
   0   0  -6    0.83    0.05
   0   0   6    0.76    0.05
   0   0   6    1.06    0.07
   0   0   6    0.77    0.05
  -1   0  -6   61.72    2.21
  -1   0  -6   65.16    1.98
  -1   0  -6   66.00    2.16
  -1   0  -6   66.09    2.29
   1   0   6   66.49    2.29
  -2   0  -6   60.86    1.84
  -2   0  -6   60.56    2.14
  -2   0  -6   59.40    1.84
   2   0   6   62.02    2.15
  -3   0  -6   22.36    0.84
   3   0   6   23.09    0.85
  -4   0  -6    0.84    0.09
   4   0   6    0.72    0.09
  -5   0  -6    1.16    0.11
   5   0   6    1.18    0.12
   5   0   6    1.50    0.11
  -6   0  -6   13.17    0.55
   6   0   6   13.97    0.49
   6   0   6   14.12    0.52
   6   0   6   13.91    0.57
  -7   0  -6   19.23    0.70
  -7   0  -6   18.10    0.74
   7   0   6   19.03    0.76
   7   0   6   19.00    0.71
   7   0   6   19.71    0.68
  -8   0  -6    8.34    0.35
  -8   0  -6    7.30    0.36
   8   0   6    7.61    0.34
   8   0   6    8.15    0.33
   8   0   6    7.24    0.37
  10  -1  -6    0.17    0.15
  10  -1  -6    0.41    0.14
 -10   1   6    0.33    0.17
 -10   1   6    0.34    0.08
   9  -1  -6    2.66    0.21
   9  -1  -6    2.47    0.23
  -9   1   6    2.68    0.25
  -9   1   6    2.30    0.14
   8  -1  -6    7.85    0.37
   8  -1  -6    7.66    0.35
  -8   1   6    7.69    0.28
   7  -1  -6    4.39    0.23
   7  -1  -6    4.71    0.25
  -7   1   6    3.96    0.17
   6  -1  -6    1.60    0.13
   6  -1  -6    1.23    0.14
  -6   1   6    1.41    0.09
  -6   1   6    1.18    0.10
   5  -1  -6    0.02    0.06
   5  -1  -6    0.06    0.08
  -5   1   6   -0.05    0.03
  -5   1   6    0.00    0.04
   4  -1  -6    1.80    0.11
   4  -1  -6    1.80    0.14
  -4   1   6    1.78    0.09
  -4   1   6    1.64    0.09
   3  -1  -6    2.38    0.12
   3  -1  -6    2.45    0.11
   3  -1  -6    2.67    0.11
  -3   1   6    2.48    0.12
  -3   1   6    2.75    0.11
  -3   1   6    2.69    0.11
   2  -1  -6    9.30    0.33
   2  -1  -6    9.34    0.33
   2  -1  -6    8.71    0.32
  -2   1   6    8.87    0.30
  -2   1   6    8.74    0.33
  -2   1   6    8.76    0.33
   1  -1  -6    4.44    0.17
   1  -1  -6    4.02    0.15
  -1   1   6    4.41    0.17
  -1   1   6    4.12    0.15
   0  -1  -6    3.63    0.14
   0  -1  -6    3.02    0.15
   0  -1  -6    3.91    0.14
   0   1   6    4.01    0.17
   0   1   6    3.85    0.14
   0   1   6    4.00    0.14
  -1  -1  -6  138.79    4.69
  -1  -1  -6  135.96    4.07
  -1  -1  -6  127.60    4.55
  -1  -1  -6  133.60    4.46
   1   1   6  137.54    4.69
   1   1   6  132.51    4.45
  -2  -1  -6   25.40    0.91
  -2  -1  -6   24.66    0.76
   2   1   6   24.76    0.91
  -3  -1  -6   27.09    1.01
   3   1   6   28.60    1.02
  -4  -1  -6  108.61    3.67
   4   1   6  105.98    3.68
   4   1   6   98.80    3.54
  -5  -1  -6    0.23    0.07
   5   1   6    0.34    0.08
   5   1   6    0.31    0.07
  -6  -1  -6    2.77    0.17
  -6  -1  -6    3.12    0.18
   6   1   6    2.65    0.19
   6   1   6    3.40    0.17
   6   1   6    2.89    0.15
  -7  -1  -6    3.85    0.21
  -7  -1  -6    3.97    0.22
   7   1   6    3.70    0.21
   7   1   6    3.57    0.23
   7   1   6    4.08    0.19
  -8  -1  -6    1.42    0.14
  -8  -1  -6    1.52    0.16
   8   1   6    1.44    0.13
   8   1   6    0.99    0.14
   8   1   6    1.56    0.14
   9   1   6    2.12    0.18
  10  -2  -6    0.11    0.14
  10  -2  -6    0.01    0.12
 -10   2   6   -0.10    0.07
   9  -2  -6    3.98    0.27
   9  -2  -6    3.72    0.25
  -9   2   6    3.70    0.18
   8  -2  -6    7.59    0.34
   8  -2  -6    7.32    0.36
  -8   2   6    7.27    0.28
   7  -2  -6    7.70    0.34
   7  -2  -6    7.97    0.37
  -7   2   6    7.98    0.28
   6  -2  -6    7.71    0.35
   6  -2  -6    8.02    0.33
  -6   2   6    7.86    0.30
  -6   2   6    7.81    0.28
   5  -2  -6    8.41    0.32
   5  -2  -6    7.93    0.34
  -5   2   6    7.10    0.29
  -5   2   6    7.65    0.27
   4  -2  -6   17.47    0.66
   4  -2  -6   17.61    0.64
   4  -2  -6   18.05    0.62
  -4   2   6   16.82    0.62
  -4   2   6   18.25    0.57
   3  -2  -6    0.09    0.03
   3  -2  -6    0.03    0.06
   3  -2  -6    0.05    0.03
   3  -2  -6    0.07    0.04
  -3   2   6    0.02    0.03
  -3   2   6    0.08    0.03
   2  -2  -6    7.22    0.26
   2  -2  -6    7.18    0.27
  -2   2   6    7.04    0.24
  -2   2   6    6.88    0.27
   1  -2  -6   16.92    0.54
   1  -2  -6   17.49    0.59
   1  -2  -6   17.50    0.63
  -1   2   6   17.13    0.61
  -1   2   6   17.22    0.55
   0  -2  -6   15.88    0.56
   0  -2  -6   16.41    0.59
   0  -2  -6   15.89    0.55
   0  -2  -6   16.03    0.51
   0   2   6   16.00    0.51
   0   2   6   16.03    0.56
  -1  -2  -6  164.22    5.42
  -1  -2  -6  138.79    5.25
  -1  -2  -6  161.35    4.70
  -1  -2  -6  162.33    5.14
  -1  -2  -6  148.56    4.94
   1   2   6  156.67    5.15
  -2  -2  -6   49.80    1.62
  -2  -2  -6   49.49    1.67
  -2  -2  -6   51.15    1.53
  -2  -2  -6   50.52    1.78
  -3  -2  -6   55.24    1.69
  -3  -2  -6   55.10    1.98
  -3  -2  -6   56.27    1.69
   3   2   6   56.46    1.99
  -4  -2  -6   70.23    2.49
  -4  -2  -6   70.14    2.25
   4   2   6   72.02    2.41
   4   2   6   69.61    2.50
   4   2   6   69.22    2.40
  -5  -2  -6   58.12    2.01
  -5  -2  -6   54.74    1.79
  -5  -2  -6   55.87    1.87
   5   2   6   54.98    1.92
   5   2   6   54.98    1.85
   5   2   6   57.18    2.02
   5   2   6   56.36    1.93
  -6  -2  -6   18.00    0.59
  -6  -2  -6   17.97    0.69
  -6  -2  -6   18.49    0.65
   6   2   6   17.17    0.63
   6   2   6   18.08    0.67
   6   2   6   17.80    0.70
   6   2   6   18.22    0.63
  -7  -2  -6    1.19    0.13
  -7  -2  -6    1.34    0.13
  -7  -2  -6    1.34    0.07
   7   2   6    1.09    0.14
   7   2   6    1.26    0.11
   7   2   6    1.18    0.13
  -8  -2  -6   -0.05    0.08
  -8  -2  -6   -0.13    0.08
   8   2   6   -0.02    0.08
   8   2   6    0.00    0.08
   9   2   6    0.26    0.11
  10   2   6    0.24    0.13
   9  -3  -6    0.40    0.14
   9  -3  -6    0.50    0.14
  -9   3   6    0.37    0.08
   8  -3  -6    1.01    0.16
   8  -3  -6    0.73    0.13
  -8   3   6    0.71    0.08
   7  -3  -6    7.63    0.36
   7  -3  -6    7.07    0.33
  -7   3   6    7.23    0.27
   6  -3  -6    1.43    0.13
   6  -3  -6    1.40    0.14
  -6   3   6    1.25    0.09
  -6   3   6    1.51    0.10
   5  -3  -6   13.64    0.53
   5  -3  -6   14.47    0.50
  -5   3   6   12.17    0.48
  -5   3   6   13.21    0.44
   4  -3  -6   37.01    1.28
   4  -3  -6   34.56    1.21
   4  -3  -6   37.61    1.27
  -4   3   6   31.14    1.23
  -4   3   6   38.01    1.11
   3  -3  -6    9.61    0.40
   3  -3  -6   10.71    0.39
   3  -3  -6    9.92    0.34
   3  -3  -6    9.93    0.37
  -3   3   6    9.96    0.34
  -3   3   6   10.35    0.37
   2  -3  -6    6.17    0.25
   2  -3  -6    5.95    0.23
  -2   3   6    6.23    0.24
  -2   3   6    6.39    0.22
   1  -3  -6    1.52    0.08
   1  -3  -6    1.54    0.08
   1  -3  -6    1.41    0.10
   1  -3  -6    1.49    0.09
  -1   3   6    1.48    0.08
  -1   3   6    1.66    0.09
   0  -3  -6   28.13    0.91
   0  -3  -6   25.44    0.92
   0  -3  -6   28.37    0.97
   0  -3  -6   26.44    0.83
   0   3   6   25.68    0.83
  -1  -3  -6    1.15    0.07
  -1  -3  -6    1.18    0.08
  -1  -3  -6    1.28    0.07
  -1  -3  -6    0.96    0.06
  -1  -3  -6    1.08    0.09
  -2  -3  -6   19.78    0.61
  -2  -3  -6   19.62    0.66
  -2  -3  -6   19.09    0.67
  -2  -3  -6   19.19    0.65
  -2  -3  -6   20.06    0.73
  -3  -3  -6   29.23    1.06
  -3  -3  -6   29.13    0.95
  -3  -3  -6   29.14    0.89
   3   3   6   28.50    1.02
  -4  -3  -6   32.30    0.97
  -4  -3  -6   33.06    0.97
  -4  -3  -6   31.51    1.04
  -4  -3  -6   31.50    1.16
   4   3   6   31.60    1.11
   4   3   6   30.52    1.11
  -5  -3  -6   79.23    2.64
  -5  -3  -6   80.31    2.55
  -5  -3  -6   82.45    2.83
   5   3   6   79.47    2.63
   5   3   6   77.68    2.74
   5   3   6   79.59    2.73
  -6  -3  -6   29.90    1.01
  -6  -3  -6   28.42    0.95
  -6  -3  -6   28.68    1.08
   6   3   6   29.14    1.02
   6   3   6   29.24    0.99
   6   3   6   28.85    1.04
  -7  -3  -6    0.26    0.08
  -7  -3  -6    0.27    0.09
   7   3   6    0.32    0.10
   7   3   6    0.05    0.06
   7   3   6    0.27    0.08
  -8  -3  -6    1.93    0.17
   8   3   6    1.96    0.15
   8   3   6    1.64    0.16
   8   3   6    1.41    0.11
  -9  -3  -6    0.27    0.11
   9   3   6    0.23    0.11
   9   3   6    0.26    0.08
  10   3   6    0.11    0.09
  10   3   6    0.10    0.12
   9  -4  -6    0.45    0.13
   9  -4  -6    0.42    0.15
  -9   4   6    0.32    0.08
   8  -4  -6    0.04    0.12
   8  -4  -6    0.00    0.11
  -8   4   6   -0.01    0.06
   7  -4  -6    0.21    0.11
   7  -4  -6    0.14    0.10
  -7   4   6    0.12    0.06
  -7   4   6    0.10    0.06
   6  -4  -6    5.28    0.28
   6  -4  -6    4.92    0.25
  -6   4   6    5.82    0.23
  -6   4   6    5.20    0.21
   5  -4  -6   14.03    0.56
   5  -4  -6   14.01    0.52
  -5   4   6   14.34    0.47
  -5   4   6   13.27    0.51
   4  -4  -6   18.71    0.68
   4  -4  -6   18.77    0.71
   4  -4  -6   18.81    0.72
  -4   4   6   19.11    0.61
  -4   4   6   19.61    0.68
   3  -4  -6   11.84    0.45
   3  -4  -6   11.81    0.42
   3  -4  -6   12.73    0.48
   3  -4  -6   13.50    0.49
  -3   4   6   11.33    0.45
  -3   4   6   12.81    0.41
   2  -4  -6   12.35    0.44
   2  -4  -6   12.55    0.48
   2  -4  -6   11.67    0.44
  -2   4   6   12.64    0.41
  -2   4   6   13.09    0.46
   1  -4  -6   17.01    0.59
   1  -4  -6   17.27    0.64
   1  -4  -6   16.76    0.59
   1  -4  -6   17.28    0.55
  -1   4   6   17.01    0.61
  -1   4   6   17.53    0.55
   0  -4  -6   24.57    0.83
   0  -4  -6   23.98    0.76
   0  -4  -6   23.12    0.84
   0  -4  -6   25.29    0.89
   0  -4  -6   24.46    0.82
   0   4   6   24.36    0.85
   0   4   6   24.37    0.76
  -1  -4  -6    4.29    0.19
  -1  -4  -6    4.06    0.16
  -1  -4  -6    4.03    0.17
  -1  -4  -6    4.13    0.15
  -1  -4  -6    3.91    0.16
   1   4   6    3.86    0.16
  -2  -4  -6   26.41    0.81
  -2  -4  -6   26.20    0.95
  -2  -4  -6   24.32    0.89
  -2  -4  -6   26.53    0.88
  -2  -4  -6   25.63    0.85
  -3  -4  -6    0.33    0.06
  -3  -4  -6    0.44    0.04
  -3  -4  -6    0.34    0.04
  -3  -4  -6    0.35    0.04
  -3  -4  -6    0.31    0.05
   3   4   6    0.37    0.06
   3   4   6    0.45    0.07
  -4  -4  -6    7.53    0.25
  -4  -4  -6    7.56    0.33
  -4  -4  -6    7.74    0.28
  -4  -4  -6    7.38    0.29
   4   4   6    7.75    0.32
   4   4   6    7.80    0.31
  -5  -4  -6   25.05    0.96
  -5  -4  -6   26.72    0.89
  -5  -4  -6   25.81    0.79
   5   4   6   24.39    0.92
   5   4   6   26.05    0.88
   5   4   6   26.15    0.92
  -6  -4  -6    5.69    0.19
  -6  -4  -6    5.82    0.26
  -6  -4  -6    6.00    0.29
   6   4   6    5.50    0.25
   6   4   6    5.73    0.27
   6   4   6    5.96    0.25
  -7  -4  -6    1.15    0.13
  -7  -4  -6    1.15    0.13
   7   4   6    1.39    0.12
   7   4   6    1.12    0.14
   7   4   6    1.12    0.12
  -8  -4  -6    2.29    0.19
   8   4   6    2.49    0.17
   8   4   6    2.57    0.20
   8   4   6    2.08    0.16
  -9  -4  -6    1.96    0.19
   9   4   6    1.79    0.19
   9   4   6    1.65    0.15
   9   4   6    2.07    0.17
  10   4   6    1.49    0.15
  10   4   6    1.78    0.19
   9  -5  -6    1.65    0.21
   9  -5  -6    1.89    0.20
  -9   5   6    1.79    0.14
   8  -5  -6    0.95    0.15
   8  -5  -6    0.98    0.16
  -8   5   6    0.98    0.10
   7  -5  -6    1.84    0.17
   7  -5  -6    2.20    0.20
  -7   5   6    2.16    0.15
  -7   5   6    2.07    0.13
   6  -5  -6    1.41    0.16
   6  -5  -6    1.43    0.15
  -6   5   6    1.41    0.11
  -6   5   6    1.50    0.11
   5  -5  -6    0.78    0.11
   5  -5  -6    1.13    0.14
  -5   5   6    1.01    0.09
  -5   5   6    1.10    0.09
   4  -5  -6    4.44    0.22
   4  -5  -6    4.45    0.24
   4  -5  -6    4.49    0.22
  -4   5   6    4.65    0.20
  -4   5   6    4.42    0.19
   3  -5  -6    4.22    0.19
   3  -5  -6    4.26    0.21
   3  -5  -6    4.15    0.17
   3  -5  -6    4.30    0.22
  -3   5   6    3.80    0.19
  -3   5   6    4.33    0.17
   2  -5  -6    1.01    0.10
   2  -5  -6    0.87    0.06
   2  -5  -6    0.99    0.08
   2  -5  -6    0.94    0.09
   2  -5  -6    1.00    0.11
  -2   5   6    1.02    0.08
  -2   5   6    0.83    0.07
   1  -5  -6   29.65    1.01
   1  -5  -6   30.55    1.00
   1  -5  -6   27.64    1.01
   1  -5  -6   29.69    1.09
   1  -5  -6   30.17    1.03
   1  -5  -6   29.80    0.93
  -1   5   6   29.22    0.93
  -1   5   6   31.18    1.04
   0  -5  -6   71.62    2.34
   0  -5  -6   70.10    2.14
   0  -5  -6   68.53    2.29
   0  -5  -6   68.53    2.39
   0  -5  -6   68.27    2.48
   0  -5  -6   69.09    2.31
   0   5   6   73.42    2.40
   0   5   6   70.47    2.15
  -1  -5  -6   60.98    1.99
  -1  -5  -6   58.07    1.95
  -1  -5  -6   58.57    2.03
  -1  -5  -6   60.95    2.12
  -1  -5  -6   59.54    1.82
   1   5   6   58.82    1.82
   1   5   6   57.60    2.03
   1   5   6   60.45    1.99
  -2  -5  -6   16.76    0.65
  -2  -5  -6   16.98    0.59
  -2  -5  -6   16.26    0.60
  -2  -5  -6   17.62    0.55
  -2  -5  -6   17.06    0.59
   2   5   6   17.36    0.64
  -3  -5  -6    8.37    0.28
  -3  -5  -6    8.30    0.30
  -3  -5  -6    8.25    0.32
  -3  -5  -6    8.32    0.35
  -3  -5  -6    8.36    0.31
   3   5   6    8.47    0.34
   3   5   6    7.50    0.33
  -4  -5  -6    9.59    0.32
  -4  -5  -6    9.27    0.40
  -4  -5  -6    9.69    0.36
  -4  -5  -6    9.51    0.35
   4   5   6    9.37    0.39
   4   5   6    9.57    0.38
  -5  -5  -6    0.02    0.04
  -5  -5  -6    0.11    0.07
  -5  -5  -6    0.03    0.06
   5   5   6    0.06    0.07
   5   5   6    0.06    0.07
  -6  -5  -6    0.57    0.09
  -6  -5  -6    0.55    0.05
  -6  -5  -6    0.51    0.10
   6   5   6    0.61    0.10
   6   5   6    0.42    0.08
   6   5   6    0.39    0.09
  -7  -5  -6    0.31    0.09
  -7  -5  -6    0.53    0.10
  -7  -5  -6    0.49    0.05
   7   5   6    0.48    0.10
   7   5   6    0.47    0.09
   7   5   6    0.52    0.11
  -8  -5  -6    0.33    0.06
  -8  -5  -6    0.33    0.11
   8   5   6    0.43    0.11
   8   5   6    0.24    0.10
   8   5   6    0.31    0.10
   8   5   6    0.30    0.12
  -9  -5  -6    0.92    0.15
  -9  -5  -6    0.74    0.07
   9   5   6    0.53    0.13
   9   5   6    0.90    0.15
   9   5   6    0.95    0.14
  10   5   6    1.86    0.21
  10   5   6    1.78    0.18
   8  -6  -6    1.69    0.21
   8  -6  -6    1.93    0.19
  -8   6   6    1.73    0.14
  -8   6   6    2.27    0.17
   7  -6  -6    2.44    0.19
   7  -6  -6    2.90    0.24
  -7   6   6    2.76    0.16
  -7   6   6    3.14    0.19
   6  -6  -6    3.84    0.25
   6  -6  -6    3.91    0.22
  -6   6   6    3.24    0.18
  -6   6   6    3.92    0.20
   5  -6  -6    4.00    0.21
   5  -6  -6    3.67    0.23
  -5   6   6    3.92    0.19
  -5   6   6    3.51    0.18
   4  -6  -6    1.92    0.15
   4  -6  -6    1.91    0.15
   4  -6  -6    2.25    0.17
  -4   6   6    2.05    0.13
  -4   6   6    2.01    0.14
   3  -6  -6    9.19    0.40
   3  -6  -6    9.37    0.34
   3  -6  -6    9.40    0.37
   3  -6  -6    9.81    0.41
  -3   6   6    9.53    0.34
  -3   6   6   10.05    0.37
   2  -6  -6   16.52    0.66
   2  -6  -6   17.71    0.66
   2  -6  -6   16.73    0.60
   2  -6  -6   16.88    0.60
   2  -6  -6   17.90    0.62
  -2   6   6   18.18    0.63
  -2   6   6   16.86    0.57
   1  -6  -6    6.81    0.30
   1  -6  -6    6.54    0.25
   1  -6  -6    6.81    0.27
   1  -6  -6    6.58    0.24
   1  -6  -6    6.22    0.25
   1  -6  -6    6.89    0.27
  -1   6   6    6.74    0.25
  -1   6   6    6.10    0.27
   0  -6  -6   20.46    0.76
   0  -6  -6   19.76    0.65
   0  -6  -6   20.87    0.70
   0  -6  -6   19.38    0.70
   0  -6  -6   19.79    0.70
   0  -6  -6   20.12    0.71
   0   6   6   20.50    0.72
   0   6   6   20.08    0.65
  -1  -6  -6   46.86    1.58
  -1  -6  -6   48.53    1.61
  -1  -6  -6   46.96    1.71
  -1  -6  -6   49.11    1.47
  -1  -6  -6   46.56    1.64
  -1  -6  -6   48.06    1.59
   1   6   6   46.54    1.63
  -2  -6  -6   36.32    1.24
  -2  -6  -6   35.76    1.33
  -2  -6  -6   36.59    1.22
  -2  -6  -6   36.46    1.23
  -2  -6  -6   36.60    1.26
  -2  -6  -6   38.11    1.14
   2   6   6   34.38    1.30
   2   6   6   35.83    1.26
  -3  -6  -6   25.01    0.86
  -3  -6  -6   25.19    0.87
  -3  -6  -6   24.80    0.79
  -3  -6  -6   25.14    0.93
  -3  -6  -6   25.49    0.86
   3   6   6   22.29    0.91
   3   6   6   25.36    0.89
  -4  -6  -6    9.93    0.43
  -4  -6  -6   10.02    0.37
  -4  -6  -6    9.77    0.34
  -4  -6  -6    9.56    0.38
   4   6   6   10.74    0.43
   4   6   6    9.87    0.40
  -5  -6  -6   10.16    0.38
  -5  -6  -6    9.99    0.44
  -5  -6  -6   10.01    0.40
  -5  -6  -6   10.00    0.35
   5   6   6   10.26    0.42
   5   6   6   10.66    0.43
  -6  -6  -6    6.78    0.33
  -6  -6  -6    7.10    0.26
  -6  -6  -6    6.81    0.31
   6   6   6    7.38    0.33
   6   6   6    7.18    0.34
  -7  -6  -6    0.35    0.10
  -7  -6  -6    0.33    0.10
  -7  -6  -6    0.33    0.06
   7   6   6    0.15    0.10
   7   6   6    0.45    0.12
   7   6   6    0.39    0.12
  -8  -6  -6    0.61    0.07
  -8  -6  -6    0.61    0.13
   8   6   6    0.53    0.12
   8   6   6    0.64    0.13
   8   6   6    0.47    0.11
  -9  -6  -6    0.07    0.06
  -9  -6  -6    0.21    0.12
   9   6   6   -0.04    0.12
   9   6   6    0.17    0.13
   9   6   6    0.06    0.11
   8  -7  -6    0.17    0.14
   8  -7  -6    0.12    0.13
  -8   7   6    0.10    0.08
  -8   7   6    0.08    0.09
   7  -7  -6    0.61    0.13
   7  -7  -6    0.59    0.15
  -7   7   6    0.55    0.10
  -7   7   6    0.69    0.10
   6  -7  -6    2.20    0.20
   6  -7  -6    1.90    0.18
  -6   7   6    2.34    0.16
  -6   7   6    1.99    0.14
   5  -7  -6    9.06    0.43
   5  -7  -6    9.10    0.39
  -5   7   6   10.04    0.38
  -5   7   6    8.89    0.35
   4  -7  -6   13.35    0.49
   4  -7  -6   12.19    0.53
   4  -7  -6   12.44    0.52
  -4   7   6   12.59    0.44
  -4   7   6   12.52    0.48
   3  -7  -6    3.91    0.17
   3  -7  -6    3.94    0.22
   3  -7  -6    4.05    0.21
   3  -7  -6    3.66    0.23
  -3   7   6    3.83    0.20
  -3   7   6    3.91    0.18
   2  -7  -6    2.49    0.17
   2  -7  -6    2.48    0.15
   2  -7  -6    2.36    0.11
   2  -7  -6    2.35    0.18
   2  -7  -6    2.51    0.14
  -2   7   6    2.14    0.13
  -2   7   6    2.34    0.14
   1  -7  -6   12.42    0.53
   1  -7  -6   12.70    0.47
   1  -7  -6   13.41    0.49
   1  -7  -6   13.42    0.48
   1  -7  -6   13.08    0.47
  -1   7   6   12.74    0.44
  -1   7   6   13.18    0.49
   0  -7  -6    3.35    0.15
   0  -7  -6    2.74    0.16
   0  -7  -6    3.13    0.19
   0  -7  -6    3.03    0.15
   0  -7  -6    3.27    0.18
   0  -7  -6    3.13    0.15
   0   7   6    3.18    0.16
   0   7   6    3.23    0.15
  -1  -7  -6    2.74    0.17
  -1  -7  -6    3.05    0.15
  -1  -7  -6    2.54    0.14
  -1  -7  -6    3.01    0.14
  -1  -7  -6    2.84    0.15
  -1  -7  -6    2.33    0.17
   1   7   6    2.98    0.15
   1   7   6    3.04    0.20
   1   7   6    2.46    0.19
  -2  -7  -6    6.20    0.26
  -2  -7  -6    6.28    0.24
  -2  -7  -6    6.03    0.30
  -2  -7  -6    6.59    0.28
  -2  -7  -6    6.14    0.25
  -2  -7  -6    6.64    0.26
   2   7   6    5.97    0.26
   2   7   6    6.32    0.31
   2   7   6    6.00    0.31
  -3  -7  -6   10.67    0.38
  -3  -7  -6   10.78    0.40
  -3  -7  -6   11.32    0.41
  -3  -7  -6   10.42    0.45
  -3  -7  -6   11.08    0.42
   3   7   6   10.25    0.46
   3   7   6   10.44    0.42
   3   7   6   11.38    0.46
  -4  -7  -6   17.62    0.60
  -4  -7  -6   18.18    0.66
  -4  -7  -6   17.10    0.72
  -4  -7  -6   18.15    0.66
   4   7   6   19.49    0.73
   4   7   6   18.88    0.69
   4   7   6   18.66    0.72
  -5  -7  -6   17.93    0.64
  -5  -7  -6   17.92    0.65
  -5  -7  -6   17.74    0.71
  -5  -7  -6   17.27    0.58
   5   7   6   17.07    0.70
   5   7   6   17.43    0.67
   5   7   6   17.92    0.70
  -6  -7  -6    3.79    0.21
  -6  -7  -6    3.37    0.22
  -6  -7  -6    3.76    0.18
  -6  -7  -6    3.68    0.17
   6   7   6    3.60    0.24
   6   7   6    3.87    0.24
   6   7   6    3.60    0.23
  -7  -7  -6    1.11    0.14
  -7  -7  -6    1.19    0.10
  -7  -7  -6    1.19    0.15
   7   7   6    1.34    0.17
   7   7   6    1.38    0.16
  -8  -7  -6    0.56    0.08
  -8  -7  -6    0.40    0.13
   8   7   6    0.37    0.13
   8   7   6    0.59    0.14
  -9  -7  -6    0.23    0.08
  -9  -7  -6    0.11    0.13
   9   7   6    0.02    0.13
   9   7   6    0.07    0.13
   7  -8  -6    0.74    0.17
   7  -8  -6    0.53    0.14
  -7   8   6    0.54    0.10
  -7   8   6    0.62    0.11
   6  -8  -6   -0.09    0.13
   6  -8  -6   -0.05    0.10
  -6   8   6   -0.03    0.08
  -6   8   6   -0.04    0.08
   5  -8  -6    1.22    0.17
   5  -8  -6    1.23    0.14
  -5   8   6    1.22    0.12
  -5   8   6    1.31    0.12
   4  -8  -6    6.67    0.35
   4  -8  -6    6.80    0.32
   4  -8  -6    7.04    0.35
  -4   8   6    7.42    0.31
  -4   8   6    6.99    0.28
   3  -8  -6   12.38    0.42
   3  -8  -6   11.07    0.51
   3  -8  -6   12.17    0.51
   3  -8  -6   12.44    0.48
  -3   8   6   12.33    0.47
  -3   8   6   11.62    0.43
   2  -8  -6   11.81    0.46
   2  -8  -6   11.63    0.43
   2  -8  -6   12.79    0.45
   2  -8  -6   12.39    0.51
   2  -8  -6   11.49    0.51
  -2   8   6   12.04    0.46
  -2   8   6   11.89    0.42
   1  -8  -6    2.61    0.14
   1  -8  -6    2.65    0.17
   1  -8  -6    2.87    0.19
   1  -8  -6    2.76    0.16
  -1   8   6    2.95    0.15
  -1   8   6    2.72    0.16
   0  -8  -6    5.58    0.25
   0  -8  -6    5.40    0.29
   0  -8  -6    6.49    0.27
   0  -8  -6    5.59    0.24
   0  -8  -6    6.24    0.27
   0   8   6    5.89    0.26
  -1  -8  -6   12.81    0.47
  -1  -8  -6   13.04    0.44
  -1  -8  -6   13.03    0.48
  -1  -8  -6   12.74    0.48
  -1  -8  -6   12.49    0.48
  -1  -8  -6   12.30    0.53
  -2  -8  -6    1.27    0.12
  -2  -8  -6    0.92    0.09
  -2  -8  -6    1.39    0.14
  -2  -8  -6    1.28    0.10
  -2  -8  -6    1.17    0.10
  -2  -8  -6    1.29    0.12
   2   8   6    1.12    0.11
   2   8   6    1.36    0.16
   2   8   6    1.51    0.15
  -3  -8  -6    0.06    0.05
  -3  -8  -6    0.02    0.07
  -3  -8  -6    0.04    0.05
  -3  -8  -6   -0.09    0.06
  -3  -8  -6   -0.04    0.05
   3   8   6    0.10    0.10
   3   8   6    0.00    0.07
   3   8   6   -0.17    0.09
  -4  -8  -6    2.08    0.18
  -4  -8  -6    2.03    0.13
  -4  -8  -6    2.02    0.15
  -4  -8  -6    1.86    0.12
   4   8   6    2.04    0.16
   4   8   6    2.15    0.20
  -5  -8  -6    5.13    0.28
  -5  -8  -6    4.50    0.21
  -5  -8  -6    5.29    0.24
  -5  -8  -6    5.09    0.26
   5   8   6    5.42    0.31
   5   8   6    5.45    0.27
  -6  -8  -6    2.67    0.19
  -6  -8  -6    2.63    0.15
  -6  -8  -6    2.50    0.20
  -6  -8  -6    2.81    0.16
   6   8   6    2.56    0.23
   6   8   6    2.69    0.19
  -7  -8  -6    0.90    0.14
  -7  -8  -6    0.67    0.09
  -7  -8  -6    0.77    0.10
  -7  -8  -6    0.81    0.13
   7   8   6    0.74    0.16
   7   8   6    0.74    0.14
  -8  -8  -6    0.55    0.14
  -8  -8  -6    0.44    0.09
   8   8   6    0.43    0.16
   8   8   6    0.53    0.15
  -9  -8  -6    0.82    0.11
  -9  -8  -6    0.74    0.16
   9   8   6    0.84    0.17
   9   8   6    0.70    0.18
   7  -9  -6    0.58    0.14
   7  -9  -6    0.93    0.18
  -7   9   6    0.91    0.12
  -7   9   6    0.94    0.13
   6  -9  -6    1.80    0.21
   6  -9  -6    1.78    0.18
  -6   9   6    1.93    0.16
  -6   9   6    1.41    0.14
   5  -9  -6    0.16    0.11
   5  -9  -6    0.21    0.14
  -5   9   6    0.24    0.09
  -5   9   6    0.09    0.09
   4  -9  -6    0.05    0.09
   4  -9  -6   -0.07    0.11
   4  -9  -6   -0.07    0.09
  -4   9   6    0.02    0.08
  -4   9   6   -0.04    0.07
   3  -9  -6    0.03    0.08
   3  -9  -6    0.08    0.11
   3  -9  -6   -0.08    0.09
   3  -9  -6    0.09    0.06
  -3   9   6   -0.02    0.06
  -3   9   6   -0.01    0.07
   2  -9  -6    4.28    0.26
   2  -9  -6    4.59    0.21
   2  -9  -6    4.46    0.24
   2  -9  -6    4.30    0.19
  -2   9   6    4.66    0.23
  -2   9   6    4.50    0.21
   1  -9  -6   24.42    0.93
   1  -9  -6   24.09    0.83
   1  -9  -6   23.17    0.85
   1  -9  -6   22.35    0.83
  -1   9   6   24.35    0.86
   0  -9  -6   26.30    0.94
   0  -9  -6   25.53    1.03
   0  -9  -6   27.21    0.95
   0  -9  -6   27.20    0.94
   0  -9  -6   26.94    0.95
   0   9   6   26.97    0.96
  -1  -9  -6    0.78    0.09
  -1  -9  -6    0.62    0.08
  -1  -9  -6    0.68    0.12
  -1  -9  -6    0.78    0.12
  -1  -9  -6    0.68    0.11
  -2  -9  -6    1.28    0.11
  -2  -9  -6    1.31    0.11
  -2  -9  -6    1.14    0.13
  -2  -9  -6    1.36    0.11
  -2  -9  -6    1.42    0.14
  -2  -9  -6    1.06    0.14
  -3  -9  -6    5.86    0.26
  -3  -9  -6    5.78    0.24
  -3  -9  -6    6.18    0.28
  -3  -9  -6    5.88    0.31
  -3  -9  -6    5.56    0.26
   3   9   6    5.66    0.27
   3   9   6    5.94    0.33
  -4  -9  -6    0.60    0.12
  -4  -9  -6    0.54    0.08
  -4  -9  -6    0.68    0.11
  -4  -9  -6    0.57    0.09
   4   9   6    0.50    0.14
   4   9   6    0.55    0.12
  -5  -9  -6    0.25    0.10
  -5  -9  -6    0.20    0.08
  -5  -9  -6    0.10    0.10
  -5  -9  -6    0.21    0.07
   5   9   6    0.14    0.10
   5   9   6    0.13    0.14
  -6  -9  -6   -0.13    0.07
  -6  -9  -6   -0.16    0.09
  -6  -9  -6   -0.03    0.07
   6   9   6    0.06    0.13
   6   9   6   -0.05    0.09
  -7  -9  -6    0.07    0.08
  -7  -9  -6   -0.07    0.11
  -7  -9  -6   -0.01    0.07
   7   9   6   -0.15    0.11
   7   9   6   -0.14    0.14
  -8  -9  -6    0.20    0.10
  -8  -9  -6    0.34    0.14
  -8  -9  -6    0.35    0.10
   8   9   6    0.41    0.15
   8   9   6    0.35    0.16
   6 -10  -6    1.44    0.18
   6 -10  -6    1.22    0.19
  -6  10   6    1.27    0.14
  -6  10   6    1.12    0.15
   5 -10  -6    1.00    0.18
   5 -10  -6    0.84    0.14
  -5  10   6    0.96    0.12
  -5  10   6    0.89    0.13
   4 -10  -6    1.79    0.20
   4 -10  -6    1.38    0.16
  -4  10   6    1.34    0.14
  -4  10   6    2.13    0.17
   3 -10  -6    1.18    0.10
   3 -10  -6    1.44    0.16
  -3  10   6    1.22    0.13
  -3  10   6    1.35    0.13
   2 -10  -6   -0.08    0.09
   2 -10  -6   -0.08    0.09
   2 -10  -6   -0.02    0.08
  -2  10   6   -0.05    0.08
   1 -10  -6    3.37    0.21
   1 -10  -6    2.64    0.22
   1 -10  -6    3.40    0.20
  -1  10   6    3.24    0.20
   0 -10  -6    8.99    0.37
   0 -10  -6    8.60    0.42
   0 -10  -6    8.78    0.38
  -1 -10  -6    3.50    0.20
  -1 -10  -6    3.65    0.22
  -1 -10  -6    3.67    0.24
  -1 -10  -6    3.47    0.24
  -2 -10  -6    4.82    0.29
  -2 -10  -6    4.59    0.24
  -2 -10  -6    5.33    0.26
  -2 -10  -6    4.66    0.27
  -3 -10  -6    1.42    0.13
  -3 -10  -6    1.39    0.12
  -3 -10  -6    1.75    0.16
   3  10   6    1.64    0.15
  -4 -10  -6    1.40    0.13
  -4 -10  -6    1.61    0.13
  -4 -10  -6    1.67    0.16
   4  10   6    1.79    0.22
   4  10   6    1.73    0.16
  -5 -10  -6    1.12    0.12
  -5 -10  -6    1.36    0.13
  -5 -10  -6    1.22    0.15
   5  10   6    1.12    0.15
   5  10   6    1.25    0.20
  -6 -10  -6    0.87    0.12
  -6 -10  -6    0.70    0.11
  -6 -10  -6    0.80    0.14
   6  10   6    0.61    0.14
   6  10   6    0.47    0.17
  -7 -10  -6    0.92    0.12
  -7 -10  -6    0.82    0.12
  -7 -10  -6    0.70    0.15
   7  10   6    0.92    0.20
   7  10   6    0.89    0.17
   5 -11  -6    1.87    0.20
   5 -11  -6    1.90    0.22
  -5  11   6    1.72    0.17
  -5  11   6    1.78    0.16
   4 -11  -6    1.00    0.15
  -4  11   6    0.90    0.14
  -4  11   6    0.80    0.12
   3 -11  -6    1.68    0.18
  -3  11   6    1.79    0.17
   2 -11  -6    1.73    0.14
   2 -11  -6    1.46    0.16
  -2  11   6    1.69    0.16
   1 -11  -6    0.03    0.09
   1 -11  -6    0.14    0.11
  -1  11   6    0.01    0.08
   0 -11  -6    0.02    0.10
   0 -11  -6    0.02    0.10
  -1 -11  -6    0.42    0.11
  -1 -11  -6    0.42    0.11
  -2 -11  -6    0.19    0.11
  -2 -11  -6    0.05    0.11
  -2 -11  -6    0.18    0.09
  -3 -11  -6    1.61    0.15
  -3 -11  -6    2.10    0.19
  -3 -11  -6    1.99    0.18
  -4 -11  -6    3.34    0.19
  -4 -11  -6    3.15    0.20
  -4 -11  -6    3.28    0.22
   4  11   6    3.13    0.23
  -5 -11  -6    0.52    0.14
  -5 -11  -6    0.69    0.11
  -5 -11  -6    0.48    0.10
   5  11   6    0.64    0.14
   5  11   6    0.68    0.19
  -6 -11  -6    0.59    0.11
  -6 -11  -6    0.60    0.11
  -6 -11  -6    0.62    0.15
   6  11   6    0.61    0.16
   6  11   6    0.53    0.19
   3 -12  -6    1.82    0.19
  -3  12   6    1.48    0.17
   2 -12  -6    0.85    0.12
   2 -12  -6    0.95    0.15
  -2  12   6    0.96    0.14
   1 -12  -6    0.59    0.14
   1 -12  -6    0.50    0.12
   0 -12  -6    1.08    0.15
   0 -12  -6    0.81    0.14
  -1 -12  -6    1.17    0.16
  -1 -12  -6    1.01    0.15
  -2 -12  -6    1.44    0.17
  -2 -12  -6    1.56    0.18
  -3 -12  -6    0.28    0.12
  -3 -12  -6    0.16    0.12
  -3 -12  -6    0.37    0.10
  -4 -12  -6    0.41    0.14
  -4 -12  -6    0.51    0.11
  -5 -12  -6    0.29    0.13
  -5 -12  -6    0.18    0.10
  -5 -12  -6    0.18    0.10
  -5 -12  -6    0.23    0.11
   5  12   6    0.44    0.14
   1 -13  -6    1.24    0.15
   1 -13  -6    1.25    0.17
   0 -13  -6    0.77    0.16
   0 -13  -6    0.83    0.15
  -1 -13  -6    1.34    0.17
  -1 -13  -6    0.84    0.16
  -2 -13  -6    1.33    0.18
  -2 -13  -6    1.40    0.18
  -1 -12   7    0.11    0.14
   0 -12   7    0.72    0.16
  -1  12  -7    0.68    0.12
   1 -12   7    0.59    0.15
   4  11  -7   -0.16    0.12
   4  11  -7    0.17    0.12
  -4 -11   7   -0.05    0.12
   3  11  -7    0.21    0.13
   3  11  -7    0.14    0.12
  -3 -11   7    0.30    0.14
   2  11  -7    0.84    0.15
   2  11  -7    0.65    0.15
  -2 -11   7    0.62    0.15
  -1 -11   7    1.00    0.16
   0  11  -7    2.33    0.18
   0 -11   7    2.08    0.20
  -1  11  -7    1.34    0.14
   1 -11   7    1.02    0.16
  -2  11  -7    0.65    0.12
   2 -11   7    0.50    0.13
  -3  11  -7    0.90    0.13
  -3  11  -7    0.71    0.12
   3 -11   7    0.88    0.15
   3 -11   7    0.95    0.17
  -4  11  -7    0.12    0.10
  -4  11  -7    0.07    0.10
   4 -11   7    0.03    0.15
   4 -11   7    0.00    0.11
   5  10  -7    0.71    0.16
  -5 -10   7    0.53    0.13
  -5 -10   7    0.70    0.16
   4  10  -7    1.01    0.14
   4  10  -7    0.68    0.15
  -4 -10   7    0.75    0.13
  -4 -10   7    0.76    0.16
   3  10  -7    0.25    0.12
   3  10  -7    0.07    0.11
  -3 -10   7    0.31    0.13
   2  10  -7    0.25    0.11
   2  10  -7    0.15    0.10
  -2 -10   7   -0.02    0.11
   1  10  -7    0.14    0.10
  -1 -10   7    0.12    0.11
   0  10  -7    1.45    0.14
   0 -10   7    1.39    0.16
  -1  10  -7    3.04    0.19
   1 -10   7    2.84    0.20
  -2  10  -7    3.80    0.21
  -2  10  -7    4.07    0.22
   2 -10   7    3.96    0.24
  -3  10  -7    0.86    0.13
  -3  10  -7    1.44    0.14
   3 -10   7    1.39    0.19
   3 -10   7    1.28    0.15
  -4  10  -7    0.49    0.11
  -4  10  -7    0.82    0.11
   4 -10   7    0.89    0.17
   4 -10   7    0.76    0.13
  -5  10  -7    1.48    0.14
   5 -10   7    1.69    0.18
   5 -10   7    1.66    0.20
   6   9  -7    0.59    0.14
  -6  -9   7    0.53    0.11
  -6  -9   7    0.49    0.15
  -6  -9   7    0.50    0.13
   5   9  -7    1.54    0.18
  -5  -9   7    1.41    0.18
  -5  -9   7    1.28    0.15
   4   9  -7    2.07    0.19
   4   9  -7    2.12    0.17
  -4  -9   7    2.24    0.18
  -4  -9   7    1.82    0.16
  -4  -9   7    2.05    0.20
   3   9  -7    0.71    0.12
   3   9  -7    0.74    0.13
  -3  -9   7    0.77    0.14
  -3  -9   7    0.66    0.11
   2   9  -7    2.53    0.19
   2   9  -7    3.01    0.21
  -2  -9   7    2.65    0.20
  -2  -9   7    2.76    0.19
   1   9  -7    1.58    0.15
   1   9  -7    1.52    0.13
  -1  -9   7    1.72    0.16
  -1  -9   7    1.44    0.17
   0   9  -7    0.03    0.08
   0   9  -7   -0.01    0.07
   0  -9   7    0.08    0.10
   0  -9   7    0.07    0.09
  -1   9  -7    2.18    0.16
  -1   9  -7    2.05    0.15
   1  -9   7    2.51    0.21
   1  -9   7    2.12    0.17
  -2   9  -7    3.78    0.20
  -2   9  -7    4.08    0.21
   2  -9   7    3.75    0.24
   2  -9   7    3.73    0.22
  -3   9  -7    1.53    0.13
   3  -9   7    1.42    0.17
   3  -9   7    1.69    0.16
  -4   9  -7    2.15    0.15
   4  -9   7    2.02    0.20
   4  -9   7    2.32    0.18
  -5   9  -7    1.38    0.13
   5  -9   7    1.27    0.15
   5  -9   7    1.22    0.17
  -6   9  -7    0.92    0.12
   6  -9   7    0.97    0.17
   7   8  -7   -0.04    0.12
   7   8  -7    0.04    0.17
  -7  -8   7   -0.07    0.08
  -7  -8   7    0.12    0.14
  -7  -8   7    0.10    0.10
   6   8  -7   -0.10    0.15
   6   8  -7    0.05    0.11
  -6  -8   7    0.10    0.09
  -6  -8   7   -0.05    0.08
  -6  -8   7    0.08    0.11
   5   8  -7    1.04    0.19
   5   8  -7    0.88    0.14
  -5  -8   7    1.13    0.12
  -5  -8   7    0.87    0.12
  -5  -8   7    1.11    0.15
   4   8  -7    1.46    0.16
   4   8  -7    1.33    0.13
  -4  -8   7    1.19    0.11
  -4  -8   7    1.07    0.14
  -4  -8   7    1.40    0.16
  -4  -8   7    1.48    0.14
   3   8  -7    3.31    0.21
   3   8  -7    2.98    0.20
  -3  -8   7    3.08    0.19
  -3  -8   7    3.01    0.21
  -3  -8   7    3.03    0.19
   2   8  -7    2.65    0.19
   2   8  -7    2.64    0.18
  -2  -8   7    2.33    0.19
  -2  -8   7    2.45    0.19
  -2  -8   7    2.63    0.17
   1   8  -7    3.51    0.19
   1   8  -7    3.46    0.20
  -1  -8   7    3.27    0.22
  -1  -8   7    3.50    0.21
   0   8  -7    5.53    0.24
   0   8  -7    5.21    0.23
   0   8  -7    4.92    0.25
   0  -8   7    5.61    0.26
   0  -8   7    5.12    0.28
   0  -8   7    5.27    0.22
  -1   8  -7    0.33    0.07
   1  -8   7    0.23    0.10
   1  -8   7    0.24    0.10
   1  -8   7    0.18    0.08
  -2   8  -7    0.28    0.08
   2  -8   7    0.45    0.11
   2  -8   7    0.22    0.10
   2  -8   7    0.46    0.09
  -3   8  -7   -0.08    0.06
   3  -8   7   -0.02    0.09
   3  -8   7   -0.05    0.09
   3  -8   7   -0.04    0.07
  -4   8  -7    0.24    0.07
   4  -8   7    0.43    0.10
   4  -8   7    0.06    0.10
  -5   8  -7    3.71    0.19
   5  -8   7    3.74    0.22
   5  -8   7    4.25    0.25
  -6   8  -7    2.12    0.14
   6  -8   7    1.84    0.19
  -7   8  -7    0.38    0.09
   7  -8   7    0.18    0.13
   8   7  -7    0.03    0.13
   8   7  -7   -0.17    0.15
   8   7  -7   -0.27    0.10
  -8  -7   7   -0.09    0.13
  -8  -7   7    0.02    0.09
  -8  -7   7   -0.10    0.10
   7   7  -7    1.11    0.16
   7   7  -7    1.56    0.18
   7   7  -7    1.57    0.22
  -7  -7   7    1.41    0.15
  -7  -7   7    1.28    0.13
  -7  -7   7    1.56    0.20
   6   7  -7    1.71    0.22
   6   7  -7    2.13    0.19
  -6  -7   7    2.04    0.20
  -6  -7   7    1.72    0.16
  -6  -7   7    1.61    0.14
   5   7  -7   -0.01    0.10
   5   7  -7   -0.15    0.13
  -5  -7   7    0.02    0.10
  -5  -7   7   -0.01    0.07
  -5  -7   7   -0.02    0.08
   4   7  -7    1.18    0.18
   4   7  -7    0.98    0.11
   4   7  -7    0.92    0.13
  -4  -7   7    0.85    0.11
  -4  -7   7    0.99    0.13
  -4  -7   7    0.79    0.12
  -4  -7   7    0.89    0.10
   3   7  -7    2.54    0.17
   3   7  -7    2.34    0.17
  -3  -7   7    2.14    0.18
  -3  -7   7    2.07    0.16
  -3  -7   7    2.46    0.16
  -3  -7   7    2.57    0.14
   2   7  -7    1.69    0.14
   2   7  -7    1.53    0.14
  -2  -7   7    1.78    0.14
  -2  -7   7    1.37    0.12
  -2  -7   7    1.61    0.14
  -2  -7   7    1.50    0.14
   1   7  -7   10.21    0.40
   1   7  -7    9.93    0.39
  -1  -7   7    9.88    0.38
  -1  -7   7    9.39    0.42
  -1  -7   7    9.27    0.39
  -1  -7   7   10.10    0.38
   0   7  -7    1.78    0.12
   0   7  -7    1.67    0.13
   0  -7   7    1.59    0.15
   0  -7   7    1.62    0.11
   0  -7   7    1.89    0.16
   0  -7   7    2.03    0.14
  -1   7  -7    0.78    0.10
  -1   7  -7    0.87    0.09
   1  -7   7    1.08    0.11
   1  -7   7    0.92    0.12
   1  -7   7    0.89    0.12
   1  -7   7    0.87    0.07
  -2   7  -7    9.52    0.35
   2  -7   7    9.79    0.41
   2  -7   7    9.52    0.38
   2  -7   7    9.45    0.43
  -3   7  -7   11.47    0.42
   3  -7   7   12.03    0.52
   3  -7   7   12.27    0.46
   3  -7   7   11.97    0.49
  -4   7  -7    0.97    0.09
   4  -7   7    0.91    0.14
   4  -7   7    1.05    0.12
   4  -7   7    0.73    0.13
  -5   7  -7    0.41    0.07
   5  -7   7    0.44    0.09
   5  -7   7    0.50    0.13
   5  -7   7    0.36    0.11
  -6   7  -7   -0.01    0.06
   6  -7   7    0.12    0.11
  -7   7  -7    0.19    0.07
   7  -7   7    0.11    0.11
  -8   7  -7    0.52    0.09
   8  -7   7    0.53    0.14
   8   6  -7    0.09    0.12
   8   6  -7    0.01    0.15
   8   6  -7    0.06    0.13
  -8  -6   7    0.21    0.14
  -8  -6   7    0.13    0.10
  -8  -6   7   -0.09    0.08
   7   6  -7    3.92    0.25
   7   6  -7    4.31    0.27
   7   6  -7    4.48    0.32
  -7  -6   7    4.38    0.24
  -7  -6   7    3.96    0.21
  -7  -6   7    4.12    0.27
   6   6  -7    2.63    0.20
   6   6  -7    2.77    0.20
   6   6  -7    2.40    0.24
  -6  -6   7    2.55    0.18
  -6  -6   7    2.68    0.16
  -6  -6   7    2.72    0.22
   5   6  -7    6.57    0.31
   5   6  -7    6.86    0.36
   5   6  -7    6.75    0.31
  -5  -6   7    6.59    0.30
  -5  -6   7    6.05    0.31
  -5  -6   7    6.25    0.26
   4   6  -7    0.87    0.12
   4   6  -7    1.26    0.16
   4   6  -7    1.01    0.10
  -4  -6   7    0.98    0.11
  -4  -6   7    0.98    0.09
  -4  -6   7    0.94    0.13
   3   6  -7    0.55    0.13
   3   6  -7    0.54    0.09
   3   6  -7    0.61    0.10
  -3  -6   7    0.56    0.10
  -3  -6   7    0.53    0.07
  -3  -6   7    0.52    0.08
  -3  -6   7    0.72    0.10
   2   6  -7    0.03    0.06
   2   6  -7    0.00    0.04
   2   6  -7   -0.01    0.07
  -2  -6   7    0.02    0.05
  -2  -6   7   -0.05    0.06
  -2  -6   7    0.05    0.05
  -2  -6   7    0.12    0.07
  -2  -6   7    0.15    0.05
   1   6  -7    3.90    0.18
   1   6  -7    3.86    0.18
   1   6  -7    3.79    0.19
  -1  -6   7    3.92    0.18
  -1  -6   7    3.84    0.18
  -1  -6   7    3.80    0.20
  -1  -6   7    4.06    0.20
   0   6  -7   11.98    0.46
   0   6  -7   12.15    0.42
   0  -6   7   11.78    0.45
   0  -6   7   11.73    0.48
   0  -6   7   12.56    0.49
   0  -6   7   11.90    0.44
  -1   6  -7   12.35    0.43
  -1   6  -7   12.49    0.47
   1  -6   7   12.42    0.43
   1  -6   7   12.37    0.51
   1  -6   7   12.55    0.46
   1  -6   7   12.09    0.49
  -2   6  -7    1.26    0.10
  -2   6  -7    0.99    0.09
   2  -6   7    1.16    0.10
   2  -6   7    1.00    0.12
   2  -6   7    1.25    0.12
  -3   6  -7   13.43    0.46
   3  -6   7   13.23    0.57
   3  -6   7   13.32    0.50
   3  -6   7   14.61    0.54
  -4   6  -7   15.68    0.52
   4  -6   7   15.17    0.65
   4  -6   7   16.09    0.58
   4  -6   7   16.00    0.61
  -5   6  -7    7.66    0.29
   5  -6   7    8.16    0.39
   5  -6   7    7.71    0.33
   5  -6   7    8.16    0.35
  -6   6  -7    1.42    0.10
   6  -6   7    1.56    0.18
   6  -6   7    1.56    0.15
  -7   6  -7    1.58    0.11
   7  -6   7    1.45    0.15
  -8   6  -7    0.34    0.07
   8  -6   7    0.49    0.12
  -9   6  -7    0.75    0.09
   9  -6   7    0.58    0.14
   9   5  -7    0.13    0.13
   9   5  -7    0.20    0.13
   9   5  -7   -0.06    0.16
  -9  -5   7    0.11    0.09
  -9  -5   7    0.25    0.11
  -9  -5   7    0.10    0.14
   8   5  -7    0.31    0.16
   8   5  -7    0.26    0.13
   8   5  -7    0.24    0.13
  -8  -5   7    0.22    0.10
  -8  -5   7    0.13    0.14
  -8  -5   7    0.29    0.08
   7   5  -7   -0.05    0.14
   7   5  -7    0.05    0.11
   7   5  -7    0.12    0.10
  -7  -5   7    0.04    0.09
  -7  -5   7    0.08    0.07
  -7  -5   7    0.09    0.11
   6   5  -7    3.91    0.28
   6   5  -7    3.65    0.23
   6   5  -7    3.89    0.23
  -6  -5   7    3.94    0.21
  -6  -5   7    4.02    0.25
  -6  -5   7    3.93    0.19
   5   5  -7   18.17    0.65
   5   5  -7   16.74    0.66
   5   5  -7   17.54    0.71
  -5  -5   7   17.44    0.67
  -5  -5   7   17.52    0.66
  -5  -5   7   17.87    0.59
   4   5  -7    0.67    0.13
   4   5  -7    0.68    0.10
[truncated: 459,946 more chars]
