# Supplementary material for: Structure of tetra­kis­(μ-deca­noato-κ2 O:O′)bis­[(4-methyl­pyridine-κN)copper(II)], a dimeric copper(II) complex
Source: Acta Crystallogr E Crystallogr Commun. 2020 Oct 30;76(Pt 11):1775–8. doi: 10.1107/S2056989020014103 (PMC7643230; doi:10.1107/S2056989020014103)
Supplement: Supplementary file 2 [file e-76-01775-Isup2.hkl]

data_I                                                                          
_shelx_title ' I in P-1'                                                        
_shelx_refln_list_code          4                                               
_shelx_F_calc_maximum      167.56                                               
_exptl_crystal_F_000       538.00                                               
_reflns_d_resolution_high  0.7600                                               
                                                                                
loop_                                                                           
 _space_group_symop_operation_xyz                                               
 'x, y, z'                                                                      
 '-x, -y, -z'                                                                   
                                                                                
_cell_length_a     8.3146                                                       
_cell_length_b    10.2097                                                       
_cell_length_c    17.1510                                                       
_cell_angle_alpha  83.274                                                       
_cell_angle_beta   83.779                                                       
_cell_angle_gamma  86.691                                                       
                                                                                
_shelx_F_squared_multiplier     1.000                                           
                                                                                
loop_                                                                           
 _refln_index_h                                                                 
 _refln_index_k                                                                 
 _refln_index_l                                                                 
 _refln_F_squared_calc                                                          
 _refln_F_squared_meas                                                          
 _refln_F_squared_sigma                                                         
 _refln_observed_status                                                         
   1   0   0       3789.99       2541.41        89.02 o                         
   2   0   0       6129.52       6435.76       158.88 o                         
   3   0   0        129.30        121.19        10.06 o                         
   4   0   0        225.44        212.83         5.91 o                         
   5   0   0         10.31          9.19         0.82 o                         
   6   0   0         90.27         88.90         1.97 o                         
   7   0   0          0.81          0.95         1.00 o                         
   8   0   0        135.01        131.27         3.87 o                         
   9   0   0        107.91        110.08         5.36 o                         
  10   0   0         92.07        105.70         4.40 o                         
 -10   1   0         43.22         42.97         2.86 o                         
  -9   1   0        123.35        126.74        10.35 o                         
  -8   1   0        127.46        128.23         4.48 o                         
  -7   1   0        129.01        126.53         4.20 o                         
  -6   1   0        659.82        657.05        11.79 o                         
  -5   1   0        345.79        387.45         6.76 o                         
  -4   1   0        329.04        362.24        13.33 o                         
  -3   1   0          0.74          0.57         0.85 o                         
  -2   1   0         47.48         51.88         2.55 o                         
  -1   1   0       3275.16       3740.10       129.85 o                         
   2   1   0      11389.36      12157.71       244.27 o                         
   3   1   0        142.83        136.17         2.69 o                         
   4   1   0        931.61        966.77        16.71 o                         
   5   1   0        131.61        135.35         2.60 o                         
   6   1   0          0.72          0.19         0.56 o                         
   7   1   0          0.42          1.24         0.94 o                         
   8   1   0          2.54          1.13         1.14 o                         
   9   1   0          6.69          6.96         2.17 o                         
  10   1   0         35.62         35.80         3.66 o                         
 -10   2   0          0.75          1.35         4.39 o                         
  -9   2   0          6.54          4.03         1.97 o                         
  -8   2   0          9.88          7.54         1.77 o                         
  -7   2   0         21.81         22.86         1.90 o                         
  -6   2   0        765.48        759.94        13.59 o                         
  -5   2   0       2341.92       2400.84        47.31 o                         
  -4   2   0       1420.97       1434.83        34.93 o                         
  -3   2   0        566.94        544.34        19.85 o                         
  -2   2   0       1081.69       1028.90        22.05 o                         
   1   2   0       8657.46       9168.25       225.63 o                         
   2   2   0        570.17        641.91        15.45 o                         
   3   2   0        573.55        533.03         9.79 o                         
   4   2   0       3458.22       3778.01        73.03 o                         
   5   2   0        728.06        662.25        10.50 o                         
   6   2   0        137.34        145.55         3.29 o                         
   7   2   0         28.40         31.36         1.59 o                         
   8   2   0         28.93         28.63         1.77 o                         
   9   2   0          4.72          3.72         1.42 o                         
  10   2   0          2.40         -1.37         1.99 o                         
 -10   3   0         28.40         27.59         3.54 o                         
  -9   3   0          1.74         -0.14         2.13 o                         
  -8   3   0         27.17         26.32         2.38 o                         
  -7   3   0          8.10          6.90         1.70 o                         
  -6   3   0        285.60        298.67         6.76 o                         
  -5   3   0        474.54        474.13        10.08 o                         
  -4   3   0       1108.01       1104.60        18.46 o                         
  -3   3   0       2759.41       2832.07        51.68 o                         
  -2   3   0       2757.80       2837.25        64.82 o                         
  -1   3   0       1482.44       1552.36        49.82 o                         
   0   3   0        997.68        984.83        24.35 o                         
   1   3   0        302.81        248.63         5.18 o                         
   2   3   0          4.88          8.45         0.53 o                         
   3   3   0        113.75        105.53         3.40 o                         
   4   3   0         43.89         34.28         1.36 o                         
   5   3   0        110.40         95.53         2.32 o                         
   6   3   0        260.54        250.96         4.29 o                         
   7   3   0        120.60        114.82         2.48 o                         
   8   3   0        183.40        200.38         3.85 o                         
   9   3   0         73.11         73.01         2.57 o                         
  10   3   0         24.51         26.63         2.24 o                         
 -10   4   0         33.60         42.13         3.69 o                         
  -9   4   0         31.11         31.17         1.79 o                         
  -8   4   0        132.29        134.65         3.54 o                         
  -7   4   0         61.57         60.61         2.15 o                         
  -6   4   0          0.23         -0.06         0.67 o                         
  -5   4   0         25.47         27.69         1.13 o                         
  -4   4   0         86.83         79.82         1.92 o                         
  -3   4   0          3.42          1.73         0.56 o                         
  -2   4   0       2490.51       2743.79        63.05 o                         
  -1   4   0       7492.29       8171.83       119.82 o                         
   0   4   0       2908.64       3040.15        40.47 o                         
   1   4   0       1336.93       1296.04        17.41 o                         
   2   4   0        330.92        297.58         5.22 o                         
   3   4   0        333.00        291.62         4.71 o                         
   4   4   0        148.33        141.19         2.23 o                         
   5   4   0         94.61         97.86         3.07 o                         
   6   4   0          1.44          1.54         0.74 o                         
   7   4   0         64.15         58.96         1.82 o                         
   8   4   0         90.83         90.87         2.41 o                         
   9   4   0        100.01        100.98         2.68 o                         
  10   4   0         59.74         64.38         2.37 o                         
  -9   5   0         31.13         33.62         1.97 o                         
  -8   5   0         42.24         46.41         2.52 o                         
  -7   5   0        121.78        134.04         3.63 o                         
  -6   5   0        324.83        327.81         6.22 o                         
  -5   5   0        301.01        313.33         5.96 o                         
  -4   5   0        155.36        176.27         3.63 o                         
  -3   5   0          0.29         -0.51         0.58 o                         
  -2   5   0        121.14        158.54         3.92 o                         
  -1   5   0        171.70        168.74         3.18 o                         
   0   5   0       2111.02       2156.31        24.94 o                         
   1   5   0       1178.87       1196.05        16.31 o                         
   2   5   0        626.79        608.66         9.40 o                         
   3   5   0        699.68        735.25         9.54 o                         
   4   5   0        572.82        568.25         7.62 o                         
   5   5   0        241.98        226.35         3.42 o                         
   6   5   0          7.09          1.87         0.86 o                         
   7   5   0          6.79          9.16         1.08 o                         
   8   5   0          2.41          0.69         1.10 o                         
   9   5   0         30.32         34.46         1.83 o                         
  10   5   0         16.12         14.62         1.94 o                         
  -9   6   0          0.10         -0.71         1.39 o                         
  -8   6   0         20.30         18.96         4.11 o                         
  -7   6   0        104.33        112.76         3.37 o                         
  -6   6   0        288.55        296.78         5.91 o                         
  -5   6   0        637.32        664.35        11.79 o                         
  -4   6   0        676.61        672.17        11.82 o                         
  -3   6   0        497.29        457.66         8.18 o                         
  -2   6   0         99.29        101.90         2.11 o                         
  -1   6   0          7.83          9.97         0.59 o                         
   0   6   0          0.00         -0.30         0.33 o                         
   1   6   0         65.79         77.04         1.34 o                         
   2   6   0        120.69        109.89         2.73 o                         
   3   6   0        514.09        578.23         7.74 o                         
   4   6   0        573.33        593.67         8.64 o                         
   5   6   0        124.66        115.35         2.56 o                         
   6   6   0         11.60         16.60         1.05 o                         
   7   6   0        127.49        150.69         2.98 o                         
   8   6   0         10.29         13.43         1.44 o                         
   9   6   0          0.92          0.90         1.51 o                         
  -8   7   0         23.28         20.05         1.92 o                         
  -7   7   0          0.80          1.01         1.29 o                         
  -6   7   0        389.05        378.21         7.37 o                         
  -5   7   0        431.43        415.42         7.01 o                         
  -4   7   0         79.22         92.55         2.36 o                         
  -3   7   0        640.62        618.60        10.21 o                         
  -2   7   0        836.53        832.51        10.82 o                         
  -1   7   0        638.57        638.66         8.45 o                         
   0   7   0        151.70        140.94         2.96 o                         
   1   7   0         46.21         47.69         1.05 o                         
   2   7   0        108.45        104.69         1.82 o                         
   3   7   0          3.14          1.92         0.57 o                         
   4   7   0         93.16         97.77         2.23 o                         
   5   7   0         34.77         38.54         1.60 o                         
   6   7   0         25.45         24.34         1.42 o                         
   7   7   0        100.02        100.09         2.72 o                         
   8   7   0         44.97         49.49         1.92 o                         
   9   7   0         24.96         28.97         1.97 o                         
  -8   8   0         35.87         36.29         2.44 o                         
  -7   8   0         52.07         51.65         2.65 o                         
  -6   8   0          3.84          4.87         1.62 o                         
  -5   8   0         25.54         25.52         1.45 o                         
  -4   8   0        161.84        151.11         3.28 o                         
  -3   8   0         97.34        103.18         3.31 o                         
  -2   8   0        222.92        229.84         4.33 o                         
  -1   8   0        745.15        730.92         9.71 o                         
   0   8   0        104.84        100.12         1.92 o                         
   1   8   0        281.31        298.81         4.06 o                         
   2   8   0        212.60        211.04         3.39 o                         
   3   8   0         48.09         47.97         1.25 o                         
   4   8   0         21.46         19.33         1.04 o                         
   5   8   0         50.91         49.44         1.90 o                         
   6   8   0          0.64          0.40         1.08 o                         
   7   8   0         46.22         47.89         2.27 o                         
   8   8   0         37.82         41.00         2.05 o                         
  -7   9   0         72.00         77.74         4.79 o                         
  -6   9   0         18.37         18.92         1.70 o                         
  -5   9   0         23.22         22.14         1.68 o                         
  -4   9   0         33.03         29.81         1.67 o                         
  -3   9   0        101.68         96.50         2.57 o                         
  -2   9   0        230.51        208.28         4.19 o                         
  -1   9   0        125.66        138.45         2.63 o                         
   0   9   0          1.02         -0.01         0.82 o                         
   1   9   0         97.60         99.84         2.24 o                         
   2   9   0         99.91        101.90         2.07 o                         
   3   9   0        202.58        198.00         3.15 o                         
   4   9   0         61.75         63.97         1.66 o                         
   5   9   0         53.07         52.34         2.68 o                         
   6   9   0         17.73         13.55         1.44 o                         
   7   9   0          2.89          3.32         1.37 o                         
   8   9   0          6.92          5.81         1.50 o                         
  -6  10   0         43.47         43.03         2.26 o                         
  -5  10   0         35.06         40.70         2.16 o                         
  -4  10   0         62.50         58.85         2.47 o                         
  -3  10   0        136.59        138.11         3.61 o                         
  -2  10   0         49.76         56.91         3.86 o                         
  -1  10   0         99.27        101.69         2.52 o                         
   0  10   0          0.59          1.61         1.18 o                         
   1  10   0          0.85         -0.01         1.41 o                         
   2  10   0         59.15         65.60         2.23 o                         
   3  10   0         81.41         86.19         2.31 o                         
   4  10   0         11.94         11.70         1.14 o                         
   5  10   0         56.45         55.11         2.28 o                         
   6  10   0         28.15         32.31         2.86 o                         
   7  10   0         12.66         14.92         2.06 o                         
  -5  11   0          5.13          4.24         1.92 o                         
  -4  11   0         50.75         50.67         2.49 o                         
  -3  11   0         56.19         53.78         2.46 o                         
  -2  11   0        106.83        118.85         4.91 o                         
  -1  11   0        146.37        160.74         8.96 o                         
   0  11   0         79.41         71.27         3.10 o                         
   1  11   0         56.89         60.96         3.67 o                         
   2  11   0          0.19          3.50         2.38 o                         
   3  11   0          0.18          0.01         1.20 o                         
   4  11   0         18.60         19.41         2.12 o                         
   5  11   0         10.80         10.61         1.76 o                         
   6  11   0          9.84          7.42         1.61 o                         
  -4  12   0          5.02          3.36         1.82 o                         
  -3  12   0         21.68         23.74         2.90 o                         
  -2  12   0         54.36         52.77         3.70 o                         
  -1  12   0         36.03         30.82         5.39 o                         
   0  12   0         47.19         53.94         3.83 o                         
   1  12   0         40.29         38.05         3.30 o                         
   2  12   0         26.15         26.79         3.54 o                         
   3  12   0         18.01         19.48         1.87 o                         
   4  12   0          9.85          8.26         1.79 o                         
   5  12   0          0.09         -0.76         1.92 o                         
  -1  13   0          9.01         13.33         3.97 o                         
   0  13   0          8.33          4.87         2.50 o                         
   1  13   0          6.63          6.49         2.70 o                         
   2  13   0         15.42         14.40         3.01 o                         
  -2 -13   1         15.31         13.27         2.99 o                         
  -1 -13   1          9.64         11.44         4.96 o                         
   0 -13   1          8.37          2.84         3.69 o                         
   1 -13   1          4.27          7.09         3.97 o                         
  -5 -12   1          1.80          1.71         2.00 o                         
  -4 -12   1          9.77         15.01         1.92 o                         
  -3 -12   1         23.32         21.21         2.44 o                         
  -2 -12   1         44.14         44.81         3.59 o                         
  -1 -12   1         38.30         45.48         7.09 o                         
   0 -12   1         48.77         49.31         3.59 o                         
   1 -12   1         31.43         41.38         3.39 o                         
   2 -12   1         41.47         42.61         6.24 o                         
   3 -12   1         13.93         10.99         2.41 o                         
   4 -12   1          7.49          7.62         1.85 o                         
  -6 -11   1          8.25          7.28         1.58 o                         
  -5 -11   1          8.06          8.96         2.01 o                         
  -4 -11   1          2.78          4.82         1.29 o                         
  -3 -11   1          6.02          6.08         1.30 o                         
  -2 -11   1          4.94          3.33         2.10 o                         
  -1 -11   1         61.54         56.22         5.24 o                         
   0 -11   1        207.05        223.93         6.83 o                         
   1 -11   1         95.66        106.60         4.61 o                         
   2 -11   1         44.30         45.47         3.05 o                         
   3 -11   1         40.28         39.51         2.25 o                         
   4 -11   1         51.90         45.61         2.38 o                         
   5 -11   1          3.58         -0.71         1.46 o                         
  -7 -10   1          8.34         10.42         1.65 o                         
  -6 -10   1         28.36         28.12         1.88 o                         
  -5 -10   1         41.06         42.26         2.01 o                         
  -4 -10   1          6.85          8.26         1.10 o                         
  -3 -10   1         61.46         68.77         2.11 o                         
  -2 -10   1         72.35         73.35         2.32 o                         
  -1 -10   1         16.07         16.01         1.90 o                         
   0 -10   1          5.96          8.97         1.38 o                         
   1 -10   1         74.54         77.78         2.00 o                         
   2 -10   1         25.09         19.99         1.47 o                         
   3 -10   1         39.11         44.94         2.99 o                         
   4 -10   1         67.18         67.70         2.66 o                         
   5 -10   1         51.76         57.98         2.53 o                         
   6 -10   1         44.68         42.45         2.26 o                         
  -8  -9   1          1.38          1.08         1.45 o                         
  -7  -9   1          4.50          3.94         1.40 o                         
  -6  -9   1         19.38         18.98         1.59 o                         
  -5  -9   1         47.40         47.06         2.19 o                         
  -4  -9   1         72.13         77.17         1.82 o                         
  -3  -9   1        138.73        136.03         2.40 o                         
  -2  -9   1         97.81         91.25         2.19 o                         
  -1  -9   1        171.73        179.32         3.26 o                         
   0  -9   1         13.50         11.75         1.08 o                         
   1  -9   1          2.28          0.55         0.78 o                         
   2  -9   1        353.72        317.45         5.76 o                         
   3  -9   1         17.19         13.45         1.21 o                         
   4  -9   1         64.69         57.30         2.13 o                         
   5  -9   1         90.03         81.43         2.71 o                         
   6  -9   1         43.32         48.86         3.40 o                         
   7  -9   1         72.92         72.30         2.90 o                         
  -8  -8   1         38.74         44.52         2.24 o                         
  -7  -8   1         21.06         19.84         1.60 o                         
  -6  -8   1          0.07          0.72         1.09 o                         
  -5  -8   1         71.19         66.43         2.18 o                         
  -4  -8   1         28.97         27.61         1.05 o                         
  -3  -8   1         35.18         37.94         1.17 o                         
  -2  -8   1        210.07        206.31         3.23 o                         
  -1  -8   1        351.29        350.03         5.84 o                         
   0  -8   1        123.25        122.33         2.41 o                         
   1  -8   1        327.04        319.72         4.62 o                         
   2  -8   1        728.57        718.84        11.50 o                         
   3  -8   1        378.46        384.45         9.18 o                         
   4  -8   1        117.55        106.61         4.34 o                         
   5  -8   1          6.81          5.80         1.08 o                         
   6  -8   1         17.96         15.50         1.36 o                         
   7  -8   1         63.53         66.44         3.23 o                         
   8  -8   1         45.67         41.54         2.58 o                         
  -9  -7   1         21.00         24.07         3.31 o                         
  -8  -7   1         62.51         68.07         2.27 o                         
  -7  -7   1         60.29         58.43         2.18 o                         
  -6  -7   1         40.96         39.84         2.17 o                         
  -5  -7   1          3.21          4.43         0.95 o                         
  -4  -7   1         55.91         55.91         1.67 o                         
  -3  -7   1          3.81          1.34         0.54 o                         
  -2  -7   1         28.11         29.96         1.06 o                         
  -1  -7   1         25.05         30.51         0.83 o                         
   0  -7   1        241.54        229.71         3.38 o                         
   1  -7   1       1159.84       1117.84        14.39 o                         
   2  -7   1        771.36        797.45        12.52 o                         
   3  -7   1        473.92        468.80         8.01 o                         
   4  -7   1        420.29        440.21         8.23 o                         
   5  -7   1        183.67        189.37         4.70 o                         
   6  -7   1         83.46         76.32         2.51 o                         
   7  -7   1          3.59          1.05         1.27 o                         
   8  -7   1         32.63         29.81         2.06 o                         
  -9  -6   1         16.18         20.70         1.69 o                         
  -8  -6   1          1.70          3.86         1.23 o                         
  -7  -6   1        101.94        101.68         2.39 o                         
  -6  -6   1         45.42         41.37         1.71 o                         
  -5  -6   1         78.62         80.40         1.82 o                         
  -4  -6   1        637.19        646.14        10.27 o                         
  -3  -6   1        667.74        718.21         8.84 o                         
  -2  -6   1        185.89        175.03         2.50 o                         
  -1  -6   1        120.02        133.37         1.99 o                         
   0  -6   1         56.01         57.13         1.18 o                         
   1  -6   1         15.62         13.28         0.68 o                         
   2  -6   1        262.04        241.51         7.53 o                         
   3  -6   1        692.80        677.36        11.90 o                         
   4  -6   1        837.29        820.29        14.22 o                         
   5  -6   1        310.07        308.67         6.02 o                         
   6  -6   1        165.56        165.20         6.63 o                         
   7  -6   1         48.27         53.87         2.40 o                         
   8  -6   1         11.55         12.00         2.43 o                         
   9  -6   1          0.90          1.23         1.35 o                         
 -10  -5   1          6.60          5.78         1.49 o                         
  -9  -5   1          9.71          8.36         1.33 o                         
  -8  -5   1          1.20         -1.13         1.13 o                         
  -7  -5   1         43.07         40.25         1.68 o                         
  -6  -5   1          0.79          0.93         0.63 o                         
  -5  -5   1        201.37        192.86         3.03 o                         
  -4  -5   1        702.12        704.99         8.59 o                         
  -3  -5   1       1196.68       1204.81        15.42 o                         
  -2  -5   1       1230.81       1180.02        22.62 o                         
  -1  -5   1       1217.04       1195.46        14.02 o                         
   0  -5   1       1106.13       1187.93        13.89 o                         
   1  -5   1         63.12         51.83         1.16 o                         
   2  -5   1        181.72        207.65         4.00 o                         
   3  -5   1         11.84          9.31         0.79 o                         
   4  -5   1        158.84        150.05         3.19 o                         
   5  -5   1        400.87        442.15        13.71 o                         
   6  -5   1        296.93        291.78         5.65 o                         
   7  -5   1         46.55         44.02         3.83 o                         
   8  -5   1         49.48         56.67         2.35 o                         
   9  -5   1         34.38         35.47         2.67 o                         
 -10  -4   1         35.81         41.99         2.00 o                         
  -9  -4   1         73.46         66.02         2.78 o                         
  -8  -4   1         69.08         53.61         1.96 o                         
  -7  -4   1         20.41         24.30         1.45 o                         
  -6  -4   1         99.74         82.33         2.07 o                         
  -5  -4   1        121.64         91.87         1.69 o                         
  -4  -4   1         24.06         35.58         1.02 o                         
  -3  -4   1        338.25        332.49         4.84 o                         
  -2  -4   1        477.58        478.27         8.18 o                         
  -1  -4   1       1929.91       1889.05        25.27 o                         
   0  -4   1       3579.66       3649.77        48.52 o                         
   1  -4   1       7149.42       7921.43       128.82 o                         
   2  -4   1       1806.00       1934.05        44.64 o                         
   3  -4   1         14.70         19.72         0.91 o                         
   4  -4   1         18.90         13.90         0.82 o                         
   5  -4   1          6.94          8.19         1.05 o                         
   6  -4   1          6.06          4.99         0.70 o                         
   7  -4   1         31.46         25.75         1.32 o                         
   8  -4   1        125.36        133.51         4.91 o                         
   9  -4   1         56.70         52.29         3.39 o                         
  10  -4   1         43.93         38.56         6.52 o                         
 -10  -3   1         17.55         18.07         1.44 o                         
  -9  -3   1         61.94         62.03         2.17 o                         
  -8  -3   1        150.31        158.46         4.74 o                         
  -7  -3   1        106.84        100.73         2.68 o                         
  -6  -3   1        158.29        169.09         3.17 o                         
  -5  -3   1         11.88         17.76         1.49 o                         
  -4  -3   1        165.83        158.77         2.61 o                         
  -3  -3   1         91.87         92.27         3.71 o                         
  -2  -3   1         62.76         73.96         1.79 o                         
  -1  -3   1         82.07         74.18         2.30 o                         
   0  -3   1       1345.18       1468.28        28.95 o                         
   1  -3   1       2314.78       2537.83        62.97 o                         
   2  -3   1       3821.02       3818.84        81.41 o                         
   3  -3   1       2746.61       2916.25        53.08 o                         
   4  -3   1        348.86        344.24         7.40 o                         
   5  -3   1        259.12        260.22         5.92 o                         
   6  -3   1        167.86        181.86         4.56 o                         
   7  -3   1          7.67          7.48         1.49 o                         
   8  -3   1         55.72         49.46         3.12 o                         
   9  -3   1         14.61         11.72         2.18 o                         
  10  -3   1         26.63         29.62         2.86 o                         
 -10  -2   1          4.56          3.79         1.31 o                         
  -9  -2   1          2.45         -0.89         0.89 o                         
  -8  -2   1         37.13         38.46         1.74 o                         
  -7  -2   1         65.10         68.24         1.73 o                         
  -6  -2   1        106.66        111.15         3.06 o                         
  -5  -2   1          3.23          3.43         0.37 o                         
  -4  -2   1       5041.09       5356.85        76.55 o                         
  -3  -2   1       5842.23       5614.94       177.90 o                         
  -2  -2   1        901.25        943.85        18.22 o                         
  -1  -2   1        491.62        518.08        13.03 o                         
   1  -2   1         77.20         71.73         2.55 o                         
   3  -2   1        416.66        377.07        14.18 o                         
   4  -2   1       1162.28       1158.82        28.32 o                         
   5  -2   1       1637.67       1670.89        33.13 o                         
   6  -2   1        597.79        617.94        11.22 o                         
   7  -2   1         61.45         64.07         2.79 o                         
   8  -2   1          3.63          2.23         1.49 o                         
   9  -2   1          1.24          0.03         1.77 o                         
  10  -2   1          0.12         -1.90         1.90 o                         
 -10  -1   1         13.30         11.91         2.24 o                         
  -9  -1   1          6.87          4.77         1.73 o                         
  -8  -1   1          0.73         -0.97         1.14 o                         
  -7  -1   1          0.50          0.13         0.91 o                         
  -6  -1   1          5.24          5.01         0.90 o                         
  -5  -1   1         32.43         24.39         1.43 o                         
  -4  -1   1       2478.74       2496.52        48.46 o                         
  -3  -1   1       3836.22       4033.51        80.86 o                         
  -2  -1   1      17389.89      17962.61       395.03 o                         
   1  -1   1       2614.57       2928.41       102.06 o                         
   3  -1   1         46.70         42.24         2.55 o                         
   4  -1   1        280.64        289.00         7.92 o                         
   5  -1   1        305.37        314.74         6.97 o                         
   6  -1   1        801.11        796.28        13.89 o                         
   7  -1   1        129.28        131.41         5.81 o                         
   8  -1   1         67.05         69.33         4.39 o                         
   9  -1   1        153.00        168.45         5.40 o                         
  10  -1   1         21.61         25.01         2.30 o                         
 -10   0   1         65.04         65.69         3.35 o                         
  -9   0   1        136.02        133.49         4.34 o                         
  -8   0   1        118.05        114.81         3.68 o                         
  -7   0   1          4.64          4.19         1.19 o                         
  -6   0   1         20.95         23.69         1.45 o                         
  -5   0   1          3.46          8.01         0.74 o                         
  -4   0   1         48.96         40.89         1.45 o                         
  -3   0   1        583.06        629.09        12.93 o                         
  -2   0   1      28075.99      27329.80      1061.19 o                         
   1   0   1       4516.81       5254.91       183.43 o                         
   2   0   1        484.23        604.11        15.24 o                         
   3   0   1          2.96          6.29         0.80 o                         
   4   0   1          9.47          4.81         0.89 o                         
   5   0   1          2.58          1.80         1.23 o                         
   6   0   1        150.40        131.11         3.56 o                         
   7   0   1          1.47          0.81         1.29 o                         
   8   0   1        127.97        126.13         3.70 o                         
   9   0   1        111.91        112.03         3.70 o                         
  10   0   1        104.47        111.76         4.03 o                         
 -10   1   1         57.11         58.28         3.20 o                         
  -9   1   1        121.43        126.35         4.91 o                         
  -8   1   1        188.86        172.45         5.60 o                         
  -7   1   1        202.91        211.59         9.36 o                         
  -6   1   1        519.44        516.90        13.33 o                         
  -5   1   1        336.55        372.49         6.91 o                         
  -4   1   1         54.15         59.89         2.21 o                         
  -3   1   1        156.88        175.78         6.80 o                         
  -2   1   1       2229.86       2341.25        81.65 o                         
  -1   1   1        910.60       1019.80        35.72 o                         
   0   1   1       4485.53       4528.46       110.43 o                         
   1   1   1       2277.89       2205.16        76.83 o                         
   2   1   1       3008.00       3373.49        67.77 o                         
   3   1   1          9.87          6.91         1.28 o                         
   4   1   1        698.67        675.64        17.24 o                         
   5   1   1        241.87        268.95         5.24 o                         
   6   1   1          4.78          7.16         0.63 o                         
   7   1   1          3.07          3.13         0.91 o                         
   8   1   1         10.41         11.68         1.41 o                         
   9   1   1          7.11          7.66         1.74 o                         
  10   1   1         58.41         59.36         3.70 o                         
 -10   2   1          6.07          7.31         4.25 o                         
  -9   2   1         14.85         12.63         2.30 o                         
  -8   2   1         64.94         60.45         3.21 o                         
  -7   2   1         18.56         24.19         2.10 o                         
  -6   2   1        887.13        909.38        16.15 o                         
  -5   2   1       2792.18       2870.73        56.47 o                         
  -4   2   1       1325.18       1357.75        33.03 o                         
  -3   2   1        409.73        391.81        14.46 o                         
  -2   2   1        326.07        363.75        11.34 o                         
  -1   2   1      11496.97      11394.10       381.04 o                         
   1   2   1      21806.84      21682.45      1767.56 o                         
   2   2   1        898.06       1044.32        24.06 o                         
   3   2   1       2036.77       1911.16        66.91 o                         
   4   2   1       2276.50       2467.60        47.90 o                         
   5   2   1        513.44        531.21         8.52 o                         
   6   2   1        204.99        216.21         3.98 o                         
   7   2   1         56.07         57.91         2.10 o                         
   8   2   1         15.56         14.69         1.48 o                         
   9   2   1          9.90         10.27         1.88 o                         
  10   2   1          0.03         -0.17         1.82 o                         
 -10   3   1         18.55         14.77         4.25 o                         
  -9   3   1          1.26         -0.23         0.97 o                         
  -8   3   1          3.33          1.64         0.77 o                         
  -7   3   1          3.99          4.43         0.75 o                         
  -6   3   1        356.50        368.41         6.61 o                         
  -5   3   1        724.78        727.32        12.38 o                         
  -4   3   1       1882.72       1920.44        30.85 o                         
  -3   3   1       1986.03       2105.90        39.66 o                         
  -2   3   1       1760.35       1837.32        42.26 o                         
  -1   3   1       1764.02       1694.98        89.25 o                         
   0   3   1        685.45        703.80        52.17 o                         
   1   3   1       1137.27       1263.34        24.97 o                         
   2   3   1        129.47        126.64         3.34 o                         
   3   3   1        124.49        148.04         3.81 o                         
   4   3   1        180.00        133.17         2.00 o                         
   5   3   1        370.08        357.29         4.75 o                         
   6   3   1        201.59        215.93         4.18 o                         
   7   3   1        169.68        163.08         3.82 o                         
   8   3   1        224.40        239.58         4.32 o                         
   9   3   1         76.25         76.86         2.88 o                         
  10   3   1         18.19         19.54         2.04 o                         
 -10   4   1         30.17         34.74         2.15 o                         
  -9   4   1         33.98         37.33         2.06 o                         
  -8   4   1        131.01        137.43         3.65 o                         
  -7   4   1         72.40         76.08         2.44 o                         
  -6   4   1          5.27          6.43         0.86 o                         
  -5   4   1        144.68        152.94         3.36 o                         
  -4   4   1        177.37        173.74         3.46 o                         
  -3   4   1         15.00         10.27         0.74 o                         
  -2   4   1       2249.78       2359.89        49.80 o                         
  -1   4   1       4686.58       5097.19        74.59 o                         
   0   4   1       2576.25       2537.64        33.81 o                         
   1   4   1       1040.26       1074.46        15.77 o                         
   2   4   1        830.39        956.06        18.49 o                         
   3   4   1        239.17        241.78         4.40 o                         
   4   4   1         78.88         79.82         1.60 o                         
   5   4   1         20.83         29.56         1.08 o                         
   6   4   1          0.33         -0.49         0.61 o                         
   7   4   1         85.98         90.99         2.23 o                         
   8   4   1        128.85        125.55         3.26 o                         
   9   4   1        124.10        128.48         3.06 o                         
  10   4   1         72.33         76.64         2.48 o                         
  -9   5   1         50.07         54.00         2.61 o                         
  -8   5   1         66.79         65.26         2.65 o                         
  -7   5   1        165.40        166.78         4.25 o                         
  -6   5   1        295.96        322.57         6.20 o                         
  -5   5   1        198.57        192.71         4.00 o                         
  -4   5   1        121.65        130.64         4.97 o                         
  -3   5   1          0.04         -0.42         0.48 o                         
  -2   5   1        124.68        136.90         2.46 o                         
  -1   5   1        331.99        326.54         4.31 o                         
   0   5   1       2123.81       2259.65        26.15 o                         
   1   5   1        786.99        865.79        10.95 o                         
   2   5   1        300.05        317.80         5.12 o                         
   3   5   1        358.24        342.10         5.59 o                         
   4   5   1        305.97        328.84         4.61 o                         
   5   5   1        182.60        194.64         3.01 o                         
   6   5   1          6.30          3.58         0.88 o                         
   7   5   1          0.01         -0.39         0.81 o                         
   8   5   1          6.77          8.33         1.18 o                         
   9   5   1         35.26         32.70         1.82 o                         
  10   5   1         19.41         17.65         1.59 o                         
  -9   6   1          6.75          4.70         1.52 o                         
  -8   6   1         68.25         65.24         2.82 o                         
  -7   6   1        176.27        182.85         7.61 o                         
  -6   6   1        211.09        223.78         5.16 o                         
  -5   6   1        705.77        720.83        12.85 o                         
  -4   6   1        608.46        617.55         9.81 o                         
  -3   6   1        311.75        299.99         5.08 o                         
  -2   6   1        141.91        141.66         2.19 o                         
  -1   6   1         18.91         23.50         0.68 o                         
   0   6   1          3.56          2.66         0.59 o                         
   1   6   1         23.43         27.24         0.73 o                         
   2   6   1         40.53         42.58         1.11 o                         
   3   6   1        412.63        452.75         5.74 o                         
   4   6   1        455.06        472.78         7.64 o                         
   5   6   1        260.53        230.10         4.25 o                         
   6   6   1         59.80         60.33         1.81 o                         
   7   6   1         18.27         15.68         1.45 o                         
   8   6   1         16.45         15.70         1.52 o                         
   9   6   1          1.86          0.63         1.29 o                         
  -8   7   1          0.26          0.17         1.47 o                         
  -7   7   1         23.58         22.78         1.89 o                         
  -6   7   1        270.15        258.20         4.85 o                         
  -5   7   1        551.57        574.63        10.44 o                         
  -4   7   1        138.34        148.06         3.57 o                         
  -3   7   1        436.77        405.71        10.04 o                         
  -2   7   1        457.10        464.57         6.30 o                         
  -1   7   1        458.85        454.64         6.20 o                         
   0   7   1        240.62        230.98         3.35 o                         
   1   7   1        102.47         95.03         1.73 o                         
   2   7   1        166.64        165.67         2.33 o                         
   3   7   1          1.01          0.74         0.68 o                         
   4   7   1        154.47        155.19         2.94 o                         
   5   7   1        186.77        192.35         3.46 o                         
   6   7   1         10.44         12.28         1.19 o                         
   7   7   1         87.23         82.94         3.76 o                         
   8   7   1         72.61         64.90         2.06 o                         
   9   7   1         11.63         13.04         1.70 o                         
  -8   8   1         13.20         11.94         1.95 o                         
  -7   8   1         23.32         24.63         1.70 o                         
  -6   8   1          8.71          8.87         1.20 o                         
  -5   8   1         25.45         23.50         1.47 o                         
  -4   8   1         60.72         53.52         2.42 o                         
  -3   8   1        116.47        120.28         2.76 o                         
  -2   8   1        167.03        169.34         2.74 o                         
  -1   8   1        775.01        778.29        10.29 o                         
   0   8   1         87.46         86.91         1.75 o                         
   1   8   1        217.90        219.60         3.12 o                         
   2   8   1        250.17        251.93         3.86 o                         
   3   8   1         79.98         77.90         1.56 o                         
   4   8   1          7.06          7.37         0.81 o                         
   5   8   1          4.44          3.49         0.85 o                         
   6   8   1          1.36          2.11         0.92 o                         
   7   8   1        102.35        105.26         3.25 o                         
   8   8   1         15.40         10.64         2.31 o                         
   9   8   1         22.19         20.78         1.80 o                         
  -7   9   1         43.32         47.95         2.63 o                         
  -6   9   1         11.88         12.13         1.50 o                         
  -5   9   1        111.38        108.71         3.10 o                         
  -4   9   1         62.12         54.76         3.32 o                         
  -3   9   1          6.50          5.45         1.04 o                         
  -2   9   1         56.86         50.88         1.80 o                         
  -1   9   1        105.36        105.80         2.25 o                         
   0   9   1         32.39         36.24         1.49 o                         
   1   9   1        110.69        114.46         2.68 o                         
   2   9   1         59.72         56.87         1.55 o                         
   3   9   1        220.78        222.23         3.19 o                         
   4   9   1         58.65         61.76         1.78 o                         
   5   9   1         53.18         49.93         2.64 o                         
   6   9   1         16.49         16.53         1.50 o                         
   7   9   1          0.45          0.05         1.28 o                         
   8   9   1          3.10          1.37         1.44 o                         
  -6  10   1         43.60         39.61         2.20 o                         
  -5  10   1         69.57         71.81         2.74 o                         
  -4  10   1        112.57        117.89         3.75 o                         
  -3  10   1        219.48        216.21         5.85 o                         
  -2  10   1         19.46         18.81         1.64 o                         
  -1  10   1          8.24          8.41         1.37 o                         
   0  10   1         23.52         24.60         1.63 o                         
   1  10   1          0.59         -0.48         1.06 o                         
   2  10   1        112.60        120.26         3.49 o                         
   3  10   1        108.58        111.94         2.91 o                         
   4  10   1         17.69         17.32         1.40 o                         
   5  10   1         77.34         72.62         3.21 o                         
   6  10   1         23.05         22.79         1.74 o                         
   7  10   1         16.40         18.48         1.74 o                         
  -5  11   1         16.70         15.32         1.79 o                         
  -4  11   1         90.76         87.07         4.05 o                         
  -3  11   1         89.86         89.66         3.41 o                         
  -2  11   1         26.17         28.78         2.79 o                         
  -1  11   1        121.28        130.96         4.81 o                         
   0  11   1        136.92        149.77         5.95 o                         
   1  11   1         31.83         28.00         3.40 o                         
   2  11   1          0.04          0.66         1.41 o                         
   3  11   1          9.01          5.78         1.44 o                         
   4  11   1         41.02         44.98         2.70 o                         
   5  11   1         16.29         16.84         1.76 o                         
   6  11   1         11.00          8.19         1.58 o                         
  -4  12   1          5.75          5.39         1.79 o                         
  -3  12   1         33.67         34.65         5.53 o                         
  -2  12   1         35.52         35.33         3.10 o                         
  -1  12   1         33.48         26.27         2.16 o                         
   0  12   1         40.32         35.39         3.10 o                         
   1  12   1         52.56         53.44         3.70 o                         
   2  12   1         23.86         23.52         2.90 o                         
   3  12   1          6.65          8.74         1.67 o                         
   4  12   1          7.15          8.81         1.79 o                         
   5  12   1          0.72         -1.40         1.88 o                         
  -2  13   1          1.03          1.11         2.30 o                         
  -1  13   1         10.28         13.04         4.25 o                         
   0  13   1          7.50          4.76         2.84 o                         
   1  13   1         12.86         10.32         2.70 o                         
   2  13   1         15.58         13.93         2.81 o                         
   3  13   1         17.05         19.18         2.51 o                         
  -2 -13   2         15.24         14.64         3.01 o                         
  -1 -13   2         10.50         10.94         2.79 o                         
   0 -13   2          8.19         10.21         4.25 o                         
   1 -13   2          2.01         -0.28         3.69 o                         
  -4 -12   2          8.90          8.76         1.61 o                         
  -3 -12   2         30.72         31.04         2.67 o                         
  -2 -12   2         59.47         67.32         4.28 o                         
  -1 -12   2         34.17         34.63         3.19 o                         
   0 -12   2         27.68         27.22         4.54 o                         
   1 -12   2         25.04         27.97         6.95 o                         
   2 -12   2         33.52         35.27         3.30 o                         
   3 -12   2         10.35          6.21         2.38 o                         
   4 -12   2         10.66         13.55         1.85 o                         
  -6 -11   2          4.10          1.48         1.53 o                         
  -5 -11   2          4.46          1.98         1.91 o                         
  -4 -11   2          1.69          2.11         1.31 o                         
  -3 -11   2         12.32         13.17         1.48 o                         
  -2 -11   2          5.68          4.11         2.21 o                         
  -1 -11   2         34.50         40.23         3.19 o                         
   0 -11   2         97.80         98.01         4.23 o                         
   1 -11   2         69.02         70.75         3.99 o                         
   2 -11   2         43.64         41.66         2.54 o                         
   3 -11   2         43.92         45.70         3.68 o                         
   4 -11   2         48.32         42.52         2.30 o                         
   5 -11   2          3.08          3.17         1.53 o                         
  -7 -10   2          6.49          5.83         1.60 o                         
  -6 -10   2         23.42         21.90         1.77 o                         
  -5 -10   2         33.73         33.37         1.91 o                         
  -4 -10   2         16.13         18.78         1.71 o                         
  -3 -10   2          9.95          8.61         1.19 o                         
  -2 -10   2         27.47         23.57         1.53 o                         
  -1 -10   2          2.27         -0.57         1.47 o                         
   0 -10   2          0.10         -1.12         1.12 o                         
   1 -10   2         32.17         32.50         1.48 o                         
   2 -10   2         36.77         33.02         1.87 o                         
   3 -10   2         49.23         52.00         3.11 o                         
   4 -10   2         79.37         82.97         2.77 o                         
   5 -10   2         60.31         60.97         2.61 o                         
   6 -10   2         36.91         37.14         2.17 o                         
  -8  -9   2          0.38          1.33         1.50 o                         
  -7  -9   2          5.10          3.01         1.39 o                         
  -6  -9   2         19.06         19.66         2.33 o                         
  -5  -9   2         24.87         25.77         1.68 o                         
  -4  -9   2         55.15         50.89         2.21 o                         
  -3  -9   2        160.07        168.99         2.79 o                         
  -2  -9   2        226.03        226.46         3.98 o                         
  -1  -9   2          8.24          3.67         0.82 o                         
   0  -9   2         46.83         47.99         1.71 o                         
   1  -9   2        261.94        268.06         6.15 o                         
   2  -9   2        177.08        163.56         5.42 o                         
   3  -9   2          6.57          5.36         1.06 o                         
   4  -9   2        133.70        133.29         3.21 o                         
   5  -9   2        112.86        114.82         3.18 o                         
   6  -9   2         54.37         56.74         2.35 o                         
   7  -9   2         61.54         65.69         2.95 o                         
  -8  -8   2         25.24         25.78         2.33 o                         
  -7  -8   2         17.60         15.82         1.52 o                         
  -6  -8   2          0.01         -0.20         1.17 o                         
  -5  -8   2         76.17         75.67         2.31 o                         
  -4  -8   2         30.01         28.20         1.18 o                         
  -3  -8   2         33.88         36.62         1.14 o                         
  -2  -8   2        179.48        168.17         2.83 o                         
  -1  -8   2        200.35        199.12         3.20 o                         
   0  -8   2        628.62        632.94         9.13 o                         
   1  -8   2        506.72        504.61         6.90 o                         
   2  -8   2        700.83        710.27        11.35 o                         
   3  -8   2        231.77        224.15         4.27 o                         
   4  -8   2          0.08         -0.26         0.88 o                         
   5  -8   2         50.24         44.00         2.43 o                         
   6  -8   2         46.51         48.69         4.79 o                         
   7  -8   2         53.95         54.45         2.71 o                         
   8  -8   2         50.52         47.06         3.74 o                         
  -9  -7   2          6.05          7.47         1.38 o                         
  -8  -7   2         68.74         70.04         2.43 o                         
  -7  -7   2         54.53         50.52         3.31 o                         
  -6  -7   2         58.67         55.06         2.04 o                         
  -5  -7   2          0.62          0.17         0.94 o                         
  -4  -7   2         44.08         39.29         1.23 o                         
  -3  -7   2          0.65         -0.38         0.55 o                         
  -2  -7   2         28.85         26.48         0.96 o                         
  -1  -7   2        164.86        168.14         2.34 o                         
   0  -7   2         73.46         78.54         1.61 o                         
   1  -7   2        731.25        749.12         9.87 o                         
   2  -7   2       3273.75       2997.83        45.05 o                         
   3  -7   2        236.47        238.42         4.88 o                         
   4  -7   2          4.34          8.49         1.11 o                         
   5  -7   2         53.77         56.96         2.14 o                         
   6  -7   2         44.42         37.75         2.29 o                         
   7  -7   2          4.26          3.05         1.22 o                         
   8  -7   2         45.37         41.34         2.33 o                         
  -9  -6   2          7.62          8.29         1.48 o                         
  -8  -6   2         11.50         12.35         1.24 o                         
  -7  -6   2         97.03         99.08         2.44 o                         
  -6  -6   2        101.13         96.36         2.30 o                         
  -5  -6   2         65.60         68.93         1.82 o                         
  -4  -6   2        577.81        563.64         8.31 o                         
  -3  -6   2        783.70        788.94         9.68 o                         
  -2  -6   2        333.27        331.03         4.30 o                         
  -1  -6   2        194.89        213.12         2.88 o                         
   0  -6   2         28.57         30.53         0.81 o                         
   1  -6   2        260.50        237.43         3.41 o                         
   2  -6   2       1041.31        989.00        17.43 o                         
   3  -6   2        331.67        319.99         6.07 o                         
   4  -6   2        272.16        289.21         5.64 o                         
   5  -6   2         88.78         84.72         2.42 o                         
   6  -6   2        202.21        215.43         5.06 o                         
   7  -6   2         62.51         60.82         4.38 o                         
   8  -6   2          5.66          6.65         1.37 o                         
   9  -6   2          1.89          1.56         1.37 o                         
 -10  -5   2          8.35          7.03         1.54 o                         
  -9  -5   2          0.03         -1.20         1.20 o                         
  -8  -5   2          9.53          5.26         1.18 o                         
  -7  -5   2         42.54         36.49         1.42 o                         
  -6  -5   2          1.01          2.51         0.79 o                         
  -5  -5   2        147.49        150.83         2.76 o                         
  -4  -5   2        870.91        883.03        11.56 o                         
  -3  -5   2       1516.99       1527.38        19.44 o                         
  -2  -5   2       1454.89       1410.39        16.44 o                         
  -1  -5   2        885.38        918.36        11.60 o                         
   0  -5   2        419.17        456.46         5.56 o                         
   1  -5   2         20.81         20.31         0.78 o                         
   2  -5   2        313.14        341.82         6.26 o                         
   3  -5   2        373.74        362.89         6.58 o                         
   4  -5   2        171.85        162.39         3.36 o                         
   5  -5   2         86.30         74.51         4.32 o                         
   6  -5   2        345.52        353.39         6.62 o                         
   7  -5   2        106.96        109.21         2.78 o                         
   8  -5   2         69.21         67.29         3.16 o                         
   9  -5   2         29.59         28.20         2.77 o                         
 -10  -4   2         17.99         18.86         1.69 o                         
  -9  -4   2         40.56         37.60         1.83 o                         
  -8  -4   2         72.88         76.21         2.57 o                         
  -7  -4   2          0.21         -0.33         1.07 o                         
  -6  -4   2         72.80         69.15         2.20 o                         
  -5  -4   2         26.22         28.76         1.04 o                         
  -4  -4   2         40.75         44.40         1.11 o                         
  -3  -4   2        645.43        645.53         8.32 o                         
  -2  -4   2        884.23        867.36        13.04 o                         
  -1  -4   2       1720.77       1676.25        22.47 o                         
   0  -4   2       3024.91       3167.72        39.01 o                         
   1  -4   2       3526.82       4108.69        77.40 o                         
   2  -4   2       1131.89       1138.66        26.52 o                         
   3  -4   2          2.25          4.77         0.86 o                         
   4  -4   2          0.16         -0.11         0.56 o                         
   5  -4   2         52.23         38.03         2.37 o                         
   6  -4   2         30.64         24.39         1.64 o                         
   7  -4   2         58.37         60.45         3.19 o                         
   8  -4   2        143.15        134.88         4.80 o                         
   9  -4   2         68.40         73.80         3.67 o                         
  10  -4   2         55.67         57.77         3.67 o                         
 -10  -3   2          9.19         10.50         1.39 o                         
  -9  -3   2         62.40         66.47         2.32 o                         
  -8  -3   2        111.65        124.60         3.27 o                         
  -7  -3   2         85.57         94.71         2.32 o                         
  -6  -3   2        206.82        201.82         3.75 o                         
  -5  -3   2         79.45         61.27         1.58 o                         
  -4  -3   2         89.37         85.70         1.52 o                         
  -3  -3   2        228.81        227.08         4.15 o                         
  -2  -3   2        108.14        112.96         2.54 o                         
  -1  -3   2         90.07         75.51         5.93 o                         
   0  -3   2       2094.23       2280.27        92.57 o                         
   1  -3   2       4064.91       4172.99        78.65 o                         
   2  -3   2       3158.30       3251.63        61.05 o                         
   3  -3   2       1634.82       1788.89        32.79 o                         
   4  -3   2         44.32         35.96         1.45 o                         
   5  -3   2        141.47        153.89         3.80 o                         
   6  -3   2         65.55         72.88         3.34 o                         
   7  -3   2         35.62         37.57         1.70 o                         
   8  -3   2         44.13         44.17         2.66 o                         
   9  -3   2         26.89         22.63         2.98 o                         
  10  -3   2         35.87         30.71         2.86 o                         
 -10  -2   2          2.87          1.52         1.80 o                         
  -9  -2   2          5.41          4.63         1.80 o                         
  -8  -2   2         40.18         48.49         1.72 o                         
  -7  -2   2         10.64         18.21         1.01 o                         
  -6  -2   2        187.78        203.99        10.03 o                         
  -5  -2   2       1637.47       1563.47        21.42 o                         
  -4  -2   2       4476.74       4688.89        68.91 o                         
  -3  -2   2       2222.48       2409.98        46.08 o                         
  -2  -2   2        562.43        590.70        11.49 o                         
  -1  -2   2         18.45         19.32         1.00 o                         
   0  -2   2        118.78        114.17         3.19 o                         
   1  -2   2         56.35         50.11         1.84 o                         
   2  -2   2       1288.65       1308.70        46.21 o                         
   3  -2   2        379.59        372.54        14.18 o                         
   4  -2   2        805.86        793.67        19.71 o                         
   5  -2   2       1013.39       1044.24        25.80 o                         
   6  -2   2        491.25        483.55        10.46 o                         
   7  -2   2        152.71        166.03         3.71 o                         
   8  -2   2         21.37         23.02         2.84 o                         
   9  -2   2          3.87          1.58         1.77 o                         
  10  -2   2          0.64          0.37         1.83 o                         
 -10  -1   2          4.61          3.01         1.30 o                         
  -9  -1   2          4.30          2.82         1.12 o                         
  -8  -1   2          0.49         -0.19         0.82 o                         
  -7  -1   2          6.68          7.70         0.69 o                         
  -6  -1   2        118.05        108.78         2.74 o                         
  -5  -1   2        297.23        328.64         4.39 o                         
  -4  -1   2       3427.48       3656.40        48.44 o                         
  -3  -1   2      10230.96      10639.36       177.59 o                         
  -2  -1   2      10567.93      10608.39       202.10 o                         
   1  -1   2       1290.60       1394.88        49.05 o                         
   3  -1   2         49.12         55.29         3.12 o                         
   4  -1   2        181.16        182.53         5.31 o                         
   5  -1   2        312.12        295.66         6.58 o                         
   6  -1   2        820.57        805.85        16.73 o                         
   7  -1   2        205.05        219.33         6.04 o                         
   8  -1   2         25.32         29.49         3.40 o                         
   9  -1   2        199.75        214.34         6.38 o                         
  10  -1   2         18.93         17.19         2.01 o                         
 -10   0   2         38.95         37.83         2.17 o                         
  -9   0   2        163.10        156.38         3.68 o                         
  -8   0   2         82.15         76.18         2.23 o                         
  -7   0   2         12.89         18.74         1.71 o                         
  -6   0   2         48.97         52.80         3.62 o                         
  -5   0   2          7.81         10.66         0.73 o                         
  -4   0   2       6463.32       7203.85       123.16 o                         
  -3   0   2       1101.15       1180.12        19.07 o                         
  -2   0   2       1096.78       1186.72        22.71 o                         
   0   0   2      15463.23      15362.83       377.74 o                         
   1   0   2       2684.33       2882.15        70.97 o                         
   2   0   2         31.49         54.43         2.55 o                         
   3   0   2        117.09        136.64         4.11 o                         
   4   0   2         43.49         54.78         2.30 o                         
   5   0   2          0.35          0.76         0.76 o                         
   6   0   2        185.20        179.38         3.89 o                         
   7   0   2         25.83         24.10         2.00 o                         
   8   0   2         94.87        101.50         4.96 o                         
   9   0   2        166.35        153.48         4.32 o                         
  10   0   2         98.01        110.93         3.95 o                         
 -10   1   2         50.23         46.97         2.08 o                         
  -9   1   2        151.78        150.58         3.89 o                         
  -8   1   2        269.72        263.18         5.76 o                         
  -7   1   2        290.77        290.16         6.09 o                         
  -6   1   2        241.33        287.95         8.65 o                         
  -5   1   2        174.34        182.80         3.91 o                         
  -4   1   2        205.56        268.73        12.76 o                         
  -3   1   2        122.12        109.46         1.90 o                         
  -2   1   2        821.66        928.41        34.02 o                         
   0   1   2        551.75        684.66        16.62 o                         
   1   1   2       4803.86       4584.02       337.56 o                         
   2   1   2        692.87        692.91        24.67 o                         
   3   1   2         38.59         20.07         1.28 o                         
   4   1   2        539.28        545.71        23.11 o                         
   5   1   2        253.77        260.88         4.51 o                         
   6   1   2         20.63         24.51         1.18 o                         
   7   1   2         13.21         17.30         2.54 o                         
   8   1   2         12.28         11.29         1.19 o                         
   9   1   2         22.95         23.34         2.05 o                         
  10   1   2         59.99         59.24         2.97 o                         
 -10   2   2         11.08         10.27         1.39 o                         
  -9   2   2         34.93         33.90         1.81 o                         
  -8   2   2        141.41        141.38         3.58 o                         
  -7   2   2         38.25         37.18         1.55 o                         
  -6   2   2        784.18        809.89        15.60 o                         
  -5   2   2       2662.19       2681.52        52.28 o                         
  -4   2   2        780.54        813.42        11.95 o                         
  -3   2   2        530.97        589.72        13.80 o                         
  -2   2   2          1.64          0.00         0.57 o                         
  -1   2   2      22811.06      21497.94       722.11 o                         
   0   2   2       2175.32       2345.22        77.68 o                         
   2   2   2        775.02       1038.66        19.01 o                         
   3   2   2        529.28        531.02        19.28 o                         
   4   2   2       1481.01       1677.83        59.25 o                         
   5   2   2       1046.40       1030.04        15.89 o                         
   6   2   2        260.34        281.14         7.19 o                         
   7   2   2         90.44         81.44         2.35 o                         
   8   2   2          3.90          5.54         1.21 o                         
   9   2   2         11.26         10.95         1.55 o                         
  10   2   2          2.29          1.44         1.55 o                         
 -10   3   2          9.80          9.09         1.55 o                         
  -9   3   2          0.37         -0.14         1.17 o                         
  -8   3   2          2.82          2.54         0.96 o                         
  -7   3   2          0.23         -0.74         0.89 o                         
  -6   3   2        315.39        312.13         6.51 o                         
  -5   3   2        751.74        762.70        14.99 o                         
  -4   3   2       2311.19       2442.80        40.46 o                         
  -3   3   2       1442.18       1483.12        28.10 o                         
  -2   3   2       1116.54       1114.63        21.32 o                         
  -1   3   2       3172.92       2809.46        97.59 o                         
   0   3   2        213.44        257.43         9.07 o                         
   1   3   2       1416.04       1375.55        27.15 o                         
   2   3   2          2.39          4.39         0.51 o                         
   3   3   2         28.70         39.66         1.42 o                         
   4   3   2        363.17        351.74         4.59 o                         
   5   3   2        629.59        650.97         9.43 o                         
   6   3   2        251.33        241.47         4.36 o                         
   7   3   2        258.61        277.82         5.59 o                         
   8   3   2        213.29        223.62         4.95 o                         
   9   3   2         89.92         92.83         3.10 o                         
  10   3   2          6.93          8.25         1.77 o                         
 -10   4   2         27.32         26.34         2.75 o                         
  -9   4   2         42.38         44.71         3.52 o                         
  -8   4   2         95.19        100.22         3.06 o                         
  -7   4   2         75.42         75.36         2.48 o                         
  -6   4   2          8.32          8.17         0.94 o                         
  -5   4   2        216.06        234.63         4.55 o                         
  -4   4   2        241.57        253.24         4.81 o                         
  -3   4   2         20.97         19.28         1.11 o                         
  -2   4   2       1561.65       1792.91        26.40 o                         
  -1   4   2       2787.81       2913.08        42.76 o                         
   0   4   2       6249.99       6719.95        89.05 o                         
   1   4   2        866.21        897.58        13.27 o                         
   3   4   2        183.14        199.01         3.72 o                         
   4   4   2          7.02          7.48         0.62 o                         
   5   4   2          0.16         -0.08         0.63 o                         
   6   4   2         50.76         49.38         1.38 o                         
   7   4   2        117.81        120.37         2.68 o                         
   8   4   2        140.02        137.19         2.97 o                         
   9   4   2        140.99        141.61         3.15 o                         
  10   4   2         63.02         59.01         2.22 o                         
  -9   5   2         67.96         66.48         2.82 o                         
  -8   5   2         75.34         78.79         2.91 o                         
  -7   5   2        206.99        205.76         5.86 o                         
  -6   5   2        224.64        230.07         5.34 o                         
  -5   5   2        102.12        100.29         2.57 o                         
  -4   5   2         85.91         78.01         2.22 o                         
  -3   5   2          0.72          0.18         0.46 o                         
  -2   5   2        105.72        105.65         1.83 o                         
  -1   5   2        388.62        379.59         4.97 o                         
   0   5   2       1700.33       1979.16        23.00 o                         
   1   5   2        588.19        629.22         9.77 o                         
   2   5   2        195.25        133.27         2.42 o                         
   3   5   2        106.60         90.36         1.78 o                         
   4   5   2        455.44        419.06         6.22 o                         
   5   5   2        222.17        217.67         3.31 o                         
   6   5   2          0.79         -0.03         0.76 o                         
   7   5   2          1.29          2.73         0.89 o                         
   8   5   2         18.92         21.02         1.35 o                         
   9   5   2         30.16         24.21         1.77 o                         
  10   5   2         24.23         20.04         1.68 o                         
  -9   6   2         29.68         26.30         2.52 o                         
  -8   6   2         85.20         86.74         3.20 o                         
  -7   6   2        176.93        174.99         4.55 o                         
  -6   6   2        190.35        202.65         5.00 o                         
  -5   6   2        628.64        630.70        10.09 o                         
  -4   6   2        514.51        525.86         8.44 o                         
  -3   6   2        218.54        205.37         5.13 o                         
  -2   6   2        171.83        159.71         2.69 o                         
  -1   6   2          8.56         12.07         0.53 o                         
   0   6   2          1.61          0.72         0.35 o                         
   1   6   2          1.43          1.35         0.34 o                         
   2   6   2         19.07         16.85         0.71 o                         
   3   6   2        615.84        533.75         6.66 o                         
   4   6   2        642.93        595.42         8.64 o                         
   5   6   2        128.47        128.65         2.68 o                         
   6   6   2        116.07        111.23         2.19 o                         
   7   6   2         27.49         34.89         1.58 o                         
   8   6   2         14.16         14.58         1.41 o                         
   9   6   2          3.06          2.58         1.32 o                         
  10   6   2          0.85          0.41         1.38 o                         
  -8   7   2          0.01         -1.53         1.53 o                         
  -7   7   2         45.87         49.13         2.44 o                         
  -6   7   2        238.22        236.35         6.38 o                         
  -5   7   2        452.99        439.59         8.81 o                         
  -4   7   2        180.03        193.14         3.74 o                         
  -3   7   2        304.42        305.10         5.34 o                         
  -2   7   2        218.55        223.37         3.54 o                         
  -1   7   2        430.72        408.78         6.63 o                         
   0   7   2        365.99        363.98         4.64 o                         
   1   7   2        100.78         94.49         1.50 o                         
   2   7   2        128.91        144.59         2.27 o                         
   3   7   2         48.86         34.06         1.12 o                         
   4   7   2        203.78        212.07         4.18 o                         
   5   7   2        363.24        348.26         5.53 o                         
   6   7   2         32.63         29.42         1.45 o                         
   7   7   2         21.45         18.28         1.35 o                         
   8   7   2        119.44        133.03         4.50 o                         
   9   7   2         23.28         27.85         1.90 o                         
  -8   8   2         10.81         13.01         2.14 o                         
  -7   8   2         27.18         22.01         1.65 o                         
  -6   8   2          0.23         -1.10         1.10 o                         
  -5   8   2         80.87         77.60         2.36 o                         
  -4   8   2         45.96         41.18         1.66 o                         
  -3   8   2         59.16         57.19         1.88 o                         
  -2   8   2        181.50        174.23         2.81 o                         
  -1   8   2        570.21        572.72         7.91 o                         
   0   8   2         93.60         93.23         1.83 o                         
   1   8   2        274.16        263.89         3.65 o                         
   2   8   2        260.03        268.90         3.66 o                         
   3   8   2         50.79         52.49         1.31 o                         
   4   8   2          0.03         -0.74         0.74 o                         
   5   8   2         22.56         19.06         1.21 o                         
   6   8   2         10.52         11.93         1.24 o                         
   7   8   2         74.22         68.58         2.37 o                         
   8   8   2         77.45         88.74         2.78 o                         
   9   8   2         26.96         23.55         2.25 o                         
  -7   9   2         69.25         70.65         3.11 o                         
  -6   9   2         28.68         29.51         1.85 o                         
  -5   9   2         37.88         36.50         1.82 o                         
  -4   9   2        103.85        103.14         2.70 o                         
  -3   9   2         15.19         12.86         1.23 o                         
  -2   9   2         33.95         32.76         1.36 o                         
  -1   9   2        167.88        164.82         3.01 o                         
   0   9   2        129.11        130.77         2.86 o                         
   1   9   2         81.19         81.52         2.18 o                         
   2   9   2         40.00         38.22         1.31 o                         
   3   9   2        256.27        249.95         5.22 o                         
   4   9   2         56.34         59.24         1.69 o                         
   5   9   2         43.01         40.85         1.47 o                         
   6   9   2         53.82         52.52         1.82 o                         
   7   9   2          4.62          2.44         1.32 o                         
   8   9   2          8.22          6.65         1.50 o                         
  -6  10   2         65.58         71.18         5.81 o                         
  -5  10   2         77.51         74.50         2.86 o                         
  -4  10   2         92.25         89.07         2.96 o                         
  -3  10   2        139.89        137.35         3.64 o                         
  -2  10   2         61.54         58.54         2.54 o                         
  -1  10   2          0.03         -0.83         1.15 o                         
   0  10   2         14.96         14.96         1.46 o                         
   1  10   2          3.05          3.76         1.49 o                         
   2  10   2        185.38        186.75         4.43 o                         
   3  10   2        127.13        123.19         2.74 o                         
   4  10   2         20.31         19.25         1.39 o                         
   5  10   2         96.42         91.98         2.50 o                         
   6  10   2         32.11         34.88         1.95 o                         
   7  10   2         13.57         16.89         1.73 o                         
  -5  11   2         39.37         41.82         2.38 o                         
  -4  11   2         33.01         30.23         2.13 o                         
  -3  11   2         82.42         82.20         3.29 o                         
  -2  11   2         70.44         82.09         3.00 o                         
  -1  11   2         52.85         52.97         2.67 o                         
   0  11   2        107.60        109.63         4.60 o                         
   1  11   2         31.58         38.43         3.01 o                         
   2  11   2          0.17         -0.57         2.47 o                         
   3  11   2         47.41         46.58         4.03 o                         
   4  11   2         74.72         72.21         2.72 o                         
   5  11   2         22.21         20.36         1.72 o                         
   6  11   2         11.59         11.19         2.08 o                         
  -4  12   2          1.45          2.03         1.74 o                         
  -3  12   2         37.18         38.82         3.30 o                         
  -2  12   2         18.79         16.63         2.50 o                         
  -1  12   2         44.99         44.26         2.55 o                         
   0  12   2         64.01         70.14         3.99 o                         
   1  12   2         38.17         40.47         3.40 o                         
   2  12   2         15.33         18.15         4.11 o                         
   3  12   2          2.17          3.43         1.53 o                         
   4  12   2          3.68          3.04         2.25 o                         
   5  12   2          4.79          1.31         1.92 o                         
  -2  13   2          1.21          0.75         2.30 o                         
  -1  13   2         28.07         33.31         3.40 o                         
   0  13   2          9.67          9.52         2.70 o                         
   1  13   2         14.57         11.11         2.70 o                         
   2  13   2         15.89         19.75         3.01 o                         
   3  13   2         15.70         19.18         3.12 o                         
   0 -13   3          8.17          8.22         3.97 o                         
  -4 -12   3          8.97          5.70         1.57 o                         
  -3 -12   3         36.36         41.28         4.50 o                         
  -2 -12   3         47.72         47.07         3.79 o                         
  -1 -12   3         25.84         27.51         3.97 o                         
   0 -12   3         17.81         14.46         3.97 o                         
   1 -12   3         20.99         22.80         2.79 o                         
   2 -12   3         27.52         27.89         2.99 o                         
   3 -12   3          6.10          7.49         2.30 o                         
  -5 -11   3          2.84          1.70         1.91 o                         
  -4 -11   3          3.22          1.66         1.38 o                         
  -3 -11   3          6.34          7.28         1.41 o                         
  -2 -11   3          0.29          0.03         2.41 o                         
  -1 -11   3         25.56         27.28         2.90 o                         
   0 -11   3         67.83         67.92         8.22 o                         
   1 -11   3         62.53         66.88         3.79 o                         
   2 -11   3         41.65         40.77         2.62 o                         
   3 -11   3         47.41         44.10         2.24 o                         
   4 -11   3         41.19         40.13         2.30 o                         
   5 -11   3          1.98          2.38         1.48 o                         
  -7 -10   3          6.21          8.63         1.85 o                         
  -6 -10   3         26.14         24.24         1.87 o                         
  -5 -10   3         14.14         12.58         1.99 o                         
  -4 -10   3          9.18          8.56         1.42 o                         
  -3 -10   3         18.02         18.34         1.38 o                         
  -2 -10   3         22.70         20.78         1.48 o                         
  -1 -10   3         52.62         46.98         2.61 o                         
   0 -10   3          0.09         -1.11         1.15 o                         
   1 -10   3         69.41         69.84         3.18 o                         
   2 -10   3         63.33         60.78         2.45 o                         
   3 -10   3         60.80         60.00         3.00 o                         
   4 -10   3         77.21         83.83         2.86 o                         
   5 -10   3         55.95         57.62         2.52 o                         
   6 -10   3         25.15         21.71         1.84 o                         
  -7  -9   3          3.96          2.39         1.38 o                         
  -6  -9   3          9.95          7.65         1.42 o                         
  -5  -9   3         27.81         29.49         1.74 o                         
  -4  -9   3         91.25         95.43         2.41 o                         
  -3  -9   3         12.65         10.89         1.05 o                         
  -2  -9   3        329.29        334.23         6.02 o                         
  -1  -9   3        401.72        419.18         7.23 o                         
   0  -9   3         21.82         28.56         1.72 o                         
   1  -9   3         57.36         55.26         1.66 o                         
   2  -9   3         28.34         22.22         1.57 o                         
   3  -9   3         19.85         19.74         1.38 o                         
   4  -9   3        157.49        160.23         7.91 o                         
   5  -9   3        114.67        115.89         5.36 o                         
   6  -9   3         54.07         52.41         2.51 o                         
   7  -9   3         51.40         50.15         2.35 o                         
  -8  -8   3         11.35         12.65         1.67 o                         
  -7  -8   3         15.88         12.00         1.51 o                         
  -6  -8   3          0.00         -1.12         1.12 o                         
  -5  -8   3         72.61         67.47         2.35 o                         
  -4  -8   3          9.57          8.67         0.90 o                         
  -3  -8   3          1.96          2.47         0.70 o                         
  -2  -8   3        655.03        640.67         8.62 o                         
  -1  -8   3        456.65        499.36         6.94 o                         
   0  -8   3        523.61        560.07         7.58 o                         
   1  -8   3        233.18        233.57         3.92 o                         
   2  -8   3        230.17        230.98         4.39 o                         
   3  -8   3        160.30        157.38         5.11 o                         
   4  -8   3         22.84         22.22         1.64 o                         
   5  -8   3         86.48         81.19         2.66 o                         
   6  -8   3         73.12         71.20         2.91 o                         
   7  -8   3         38.28         40.47         2.37 o                         
   8  -8   3         50.93         50.70         2.78 o                         
  -9  -7   3          3.26          2.52         1.34 o                         
  -8  -7   3         56.30         51.38         2.08 o                         
  -7  -7   3         64.92         61.75         2.14 o                         
  -6  -7   3         92.61         88.05         2.59 o                         
  -5  -7   3          4.74          3.55         1.02 o                         
  -4  -7   3          2.73          2.68         0.73 o                         
  -3  -7   3         28.72         27.41         0.97 o                         
  -2  -7   3         19.79         16.25         0.84 o                         
  -1  -7   3        118.36        134.93         2.12 o                         
   0  -7   3       2119.20       2086.06        27.74 o                         
   1  -7   3        303.44        315.49         4.89 o                         
   2  -7   3        570.03        598.55        10.74 o                         
   3  -7   3        199.36        193.98         5.48 o                         
   4  -7   3         17.79         19.44         1.40 o                         
   5  -7   3         14.03         13.57         1.31 o                         
   6  -7   3          6.95          7.47         1.18 o                         
   7  -7   3          2.83          2.00         1.29 o                         
   8  -7   3         55.31         55.67         2.61 o                         
  -9  -6   3          1.60          0.11         1.22 o                         
  -8  -6   3         22.90         25.87         1.54 o                         
  -7  -6   3        108.46        110.53         2.63 o                         
  -6  -6   3        147.98        144.91         3.38 o                         
  -5  -6   3         70.06         69.49         1.87 o                         
  -4  -6   3        544.55        548.71         7.44 o                         
  -3  -6   3        713.09        708.68         8.80 o                         
  -2  -6   3        269.36        262.68         3.53 o                         
  -1  -6   3        540.49        554.00         6.39 o                         
   0  -6   3        200.41        185.31         2.56 o                         
   1  -6   3         29.85         27.46         1.08 o                         
   2  -6   3        403.47        408.45         7.47 o                         
   3  -6   3         99.45        109.91         2.67 o                         
   4  -6   3        279.27        267.30         5.26 o                         
   5  -6   3        107.80        108.02         2.78 o                         
   6  -6   3        192.19        201.81         4.35 o                         
   7  -6   3         64.78         65.03         2.27 o                         
   8  -6   3          2.47          0.50         1.16 o                         
   9  -6   3          1.26          0.02         1.35 o                         
  -9  -5   3          0.57         -0.47         1.31 o                         
  -8  -5   3         27.75         23.10         2.28 o                         
  -7  -5   3         24.33         25.16         1.46 o                         
  -6  -5   3         17.37         18.88         1.09 o                         
  -5  -5   3        122.86        124.32         2.47 o                         
  -4  -5   3        825.39        828.53        10.91 o                         
  -3  -5   3       1450.42       1480.32        20.27 o                         
  -2  -5   3       1365.87       1432.68        15.86 o                         
  -1  -5   3        857.67        819.65         9.76 o                         
   0  -5   3        401.83        405.32         5.25 o                         
   1  -5   3        804.21        673.53        11.43 o                         
   2  -5   3         45.15         54.94         1.66 o                         
   3  -5   3         31.47         33.39         2.58 o                         
   4  -5   3        212.05        200.92         4.05 o                         
   5  -5   3        208.51        238.97         7.86 o                         
   6  -5   3        399.19        405.49         7.45 o                         
   7  -5   3        140.13        144.49         3.60 o                         
   8  -5   3         82.13         84.18         2.68 o                         
   9  -5   3         30.63         31.96         2.90 o                         
 -10  -4   3         16.89         22.95         1.80 o                         
  -9  -4   3         14.42         14.23         1.51 o                         
  -8  -4   3         64.95         57.98         2.88 o                         
  -7  -4   3          0.12         -1.11         1.11 o                         
  -6  -4   3         64.15         60.28         1.66 o                         
  -5  -4   3          2.54          3.13         0.61 o                         
  -4  -4   3        100.96         97.06         1.79 o                         
  -3  -4   3        920.23        931.15        11.21 o                         
  -2  -4   3        996.44       1020.41        15.31 o                         
  -1  -4   3        457.15        435.25         6.10 o                         
   0  -4   3       2205.71       2356.66        31.19 o                         
   1  -4   3       1968.44       2204.89        41.83 o                         
   2  -4   3        950.87        964.28        22.64 o                         
   3  -4   3        132.78        164.79         3.25 o                         
   4  -4   3         57.31         52.00         1.48 o                         
   5  -4   3        344.86        371.59         6.70 o                         
   6  -4   3         83.65         87.43         2.91 o                         
   7  -4   3         46.79         45.19         2.24 o                         
   8  -4   3        146.57        152.27         5.20 o                         
   9  -4   3         88.41         97.11         4.20 o                         
  10  -4   3         62.47         61.37         3.67 o                         
 -10  -3   3          5.96          6.86         1.40 o                         
  -9  -3   3         38.86         48.20         2.07 o                         
  -8  -3   3        129.34        136.37         3.08 o                         
  -7  -3   3        201.98        189.03         4.51 o                         
  -6  -3   3        360.35        326.13         5.55 o                         
  -5  -3   3         26.83         24.95         1.25 o                         
  -4  -3   3         56.52         50.45         1.44 o                         
  -3  -3   3        191.55        192.32         2.90 o                         
  -2  -3   3          4.33          5.40         0.57 o                         
  -1  -3   3        442.52        441.72         6.66 o                         
   0  -3   3       1571.67       1532.42        35.40 o                         
   1  -3   3       3056.49       3208.82        52.65 o                         
   2  -3   3       2172.13       2348.19        53.89 o                         
   3  -3   3        710.32        816.41        15.18 o                         
   4  -3   3         31.08         31.49         2.21 o                         
   5  -3   3         57.28         50.68         2.72 o                         
   6  -3   3          2.87          1.80         0.95 o                         
   7  -3   3         43.14         48.59         1.89 o                         
   8  -3   3         38.21         36.37         3.12 o                         
   9  -3   3         37.12         35.28         2.51 o                         
  10  -3   3         42.14         45.43         4.25 o                         
 -10  -2   3          0.64          2.50         1.35 o                         
  -9  -2   3          4.73          6.81         1.30 o                         
  -8  -2   3         68.97         68.83         2.10 o                         
  -7  -2   3        235.11        233.72         4.29 o                         
  -6  -2   3        276.81        255.25         4.50 o                         
  -5  -2   3       1349.18       1385.28        20.69 o                         
  -4  -2   3       3105.95       3182.41        35.57 o                         
  -3  -2   3       1005.55       1086.64        18.20 o                         
  -2  -2   3          1.24          1.35         0.53 o                         
  -1  -2   3          9.56         10.12         0.91 o                         
   0  -2   3        118.39        141.03         3.79 o                         
   1  -2   3        186.90        192.74         4.76 o                         
   2  -2   3       1903.81       1878.53        80.23 o                         
   3  -2   3        379.92        393.80        15.03 o                         
   4  -2   3        410.06        413.65        15.88 o                         
   5  -2   3        647.87        669.32        13.99 o                         
   6  -2   3        428.53        388.27         8.65 o                         
   7  -2   3        217.29        230.27         5.76 o                         
   8  -2   3         17.82         23.25         3.12 o                         
   9  -2   3         22.44         22.20         3.26 o                         
  10  -2   3          0.29          0.75         1.83 o                         
 -10  -1   3          1.84          0.13         1.26 o                         
  -9  -1   3          2.32          0.72         1.13 o                         
  -8  -1   3          1.34          1.59         0.86 o                         
  -7  -1   3         15.14         18.55         1.37 o                         
  -6  -1   3        284.89        280.18         4.78 o                         
  -5  -1   3       1020.01       1017.00        15.36 o                         
  -4  -1   3       2182.57       2232.45        30.37 o                         
  -3  -1   3       9043.11       9513.80       216.73 o                         
  -2  -1   3       4044.88       4235.84        80.77 o                         
  -1  -1   3        332.83        368.11        22.54 o                         
   0  -1   3        305.72        302.37         7.82 o                         
   1  -1   3        712.49        656.05        20.13 o                         
   2  -1   3        345.28        253.74         9.92 o                         
   3  -1   3         89.23         89.67         6.80 o                         
   4  -1   3        127.90        123.23         4.01 o                         
   5  -1   3        370.89        359.03         7.83 o                         
   6  -1   3        661.83        657.27        11.85 o                         
   7  -1   3        458.80        495.93        10.83 o                         
   8  -1   3         65.22         68.33         4.54 o                         
   9  -1   3         85.66         87.32         5.67 o                         
  10  -1   3         14.13         12.58         2.31 o                         
 -10   0   3         23.35         22.09         1.93 o                         
  -9   0   3        158.71        154.81         3.80 o                         
  -8   0   3         80.63         78.88         2.37 o                         
  -7   0   3          3.36          2.12         0.74 o                         
  -6   0   3        330.10        370.95         6.60 o                         
  -5   0   3         35.82         33.96         1.72 o                         
  -4   0   3        601.32        658.73         8.99 o                         
  -3   0   3       2779.53       2744.23        52.23 o                         
  -2   0   3          6.35          6.52         0.57 o                         
  -1   0   3       5267.22       5724.75       353.97 o                         
   0   0   3       7181.27       7575.70       188.59 o                         
   1   0   3        946.22        952.87        23.86 o                         
   2   0   3          8.05          3.97         0.85 o                         
   3   0   3        141.89        168.38         4.91 o                         
   4   0   3        120.16        149.64         4.61 o                         
   5   0   3          0.52          0.18         0.76 o                         
   6   0   3        191.57        201.13         4.24 o                         
   7   0   3        166.38        175.14         3.96 o                         
   8   0   3         39.92         41.68         2.86 o                         
   9   0   3        154.32        155.56         6.80 o                         
  10   0   3        123.60        136.12         6.66 o                         
 -10   1   3         37.13         35.04         1.87 o                         
  -9   1   3        174.16        175.54         4.50 o                         
  -8   1   3        302.16        302.12         6.86 o                         
  -7   1   3        250.94        261.29         5.67 o                         
  -6   1   3          2.46          1.59         0.71 o                         
  -5   1   3        193.68        180.83         3.13 o                         
  -4   1   3        171.09        187.48         2.99 o                         
  -3   1   3          8.23          2.16         0.36 o                         
  -2   1   3        112.57        133.53         3.39 o                         
   0   1   3        408.33        448.30        10.91 o                         
   1   1   3      10004.94       7514.79       227.66 o                         
   2   1   3        132.55        104.90         4.54 o                         
   3   1   3         66.11         52.99         2.10 o                         
   4   1   3        410.43        429.53        11.43 o                         
   5   1   3        329.67        324.39         5.51 o                         
   6   1   3         17.28         19.47         1.10 o                         
   7   1   3          3.17          2.93         0.88 o                         
   8   1   3          3.94          5.62         1.55 o                         
   9   1   3         77.24         81.13         3.35 o                         
  10   1   3         36.84         33.60         4.58 o                         
 -10   2   3          9.12          9.48         1.58 o                         
  -9   2   3         64.56         65.94         2.59 o                         
  -8   2   3        185.71        200.96         4.84 o                         
  -7   2   3         88.68         85.84         2.51 o                         
  -6   2   3        461.52        462.90         9.34 o                         
  -5   2   3        981.08        875.72        17.11 o                         
  -4   2   3        520.22        564.05         9.69 o                         
  -3   2   3       4643.47       4941.54       113.07 o                         
  -2   2   3         10.29         11.52         0.68 o                         
  -1   2   3          0.33         -0.43         0.43 o                         
   0   2   3        179.40        213.20         7.37 o                         
   1   2   3        988.67        509.79        22.82 o                         
   2   2   3        131.58        183.46         3.52 o                         
   3   2   3        316.89        318.12         7.95 o                         
   4   2   3        900.01        941.25        35.01 o                         
   5   2   3       1761.95       1753.17        26.68 o                         
   6   2   3        321.83        342.55         5.79 o                         
   7   2   3        111.36        104.71         4.35 o                         
   8   2   3          1.35          1.75         1.25 o                         
   9   2   3          5.21          4.79         1.37 o                         
  10   2   3          0.44         -0.38         1.50 o                         
 -10   3   3          5.39          5.39         1.55 o                         
  -9   3   3          0.42          0.28         1.16 o                         
  -8   3   3         12.98         12.59         1.64 o                         
  -7   3   3          0.50          1.06         0.93 o                         
  -6   3   3        189.15        191.45         4.38 o                         
  -5   3   3        713.28        719.16        12.40 o                         
  -4   3   3       2428.93       2672.23        44.19 o                         
  -3   3   3       2486.53       2310.71        42.64 o                         
  -2   3   3        666.13        531.95        17.36 o                         
  -1   3   3       2582.64       2575.28        42.38 o                         
   0   3   3         26.93         40.05         1.68 o                         
   1   3   3        505.21        519.92        12.24 o                         
   2   3   3          8.22          6.16         0.68 o                         
   3   3   3          1.39          0.78         0.36 o                         
   4   3   3        628.77        594.26         9.40 o                         
   5   3   3        971.15       1050.94        16.32 o                         
   6   3   3        365.18        355.26         6.05 o                         
   7   3   3        455.42        462.63         8.68 o                         
   8   3   3        145.69        147.26         3.64 o                         
   9   3   3         85.40         83.83         2.88 o                         
  10   3   3          3.03          2.48         1.61 o                         
 -10   4   3         21.85         20.64         2.55 o                         
  -9   4   3         48.95         43.89         2.33 o                         
  -8   4   3         58.44         64.20         3.11 o                         
  -7   4   3         83.62         82.66         3.09 o                         
  -6   4   3          1.19          1.85         0.90 o                         
  -5   4   3        247.45        260.94         5.01 o                         
  -4   4   3        261.47        289.56         4.81 o                         
  -3   4   3        147.02        117.53         2.25 o                         
  -2   4   3       5097.47       4629.71        67.68 o                         
  -1   4   3       2296.45       2300.73        36.33 o                         
   0   4   3         12.44         26.43         1.02 o                         
   1   4   3        533.08        459.11         6.35 o                         
   2   4   3        267.26        277.02         5.56 o                         
   3   4   3        281.34        252.40         6.40 o                         
   4   4   3         77.59         79.33         1.57 o                         
   5   4   3         49.59         54.21         1.26 o                         
   6   4   3        120.79        120.93         2.19 o                         
   7   4   3        154.41        155.74         3.06 o                         
   8   4   3        120.83        112.78         2.58 o                         
   9   4   3        164.60        167.82         6.14 o                         
  10   4   3         45.82         36.58         2.39 o                         
  -9   5   3         81.72         87.39         3.27 o                         
  -8   5   3         77.50         74.77         2.89 o                         
  -7   5   3        226.63        241.51         5.71 o                         
  -6   5   3        153.80        155.49         3.96 o                         
  -5   5   3         43.67         42.29         1.37 o                         
  -4   5   3         33.70         30.16         1.18 o                         
  -3   5   3          0.63          3.44         0.59 o                         
  -2   5   3        105.61        111.74         1.93 o                         
  -1   5   3        295.69        328.73         4.10 o                         
   0   5   3       1305.21       1162.18        14.50 o                         
   1   5   3        793.53        660.17         8.44 o                         
   2   5   3        287.87        229.33         3.86 o                         
   3   5   3         61.88         51.75         1.20 o                         
   4   5   3        364.30        369.64         5.57 o                         
   5   5   3        195.68        208.80         3.45 o                         
   6   5   3          1.34          0.12         0.85 o                         
   7   5   3          1.57          1.80         0.82 o                         
   8   5   3         38.86         36.77         1.63 o                         
   9   5   3         30.39         28.76         1.66 o                         
  10   5   3         21.62         20.37         1.59 o                         
  -9   6   3         49.77         47.29         2.68 o                         
  -8   6   3         99.58        104.80         4.14 o                         
  -7   6   3        157.13        168.35         4.55 o                         
  -6   6   3        180.20        188.16         4.06 o                         
  -5   6   3        443.92        439.15         7.28 o                         
  -4   6   3        268.02        275.74         4.83 o                         
  -3   6   3        207.13        203.24         3.72 o                         
  -2   6   3        215.38        206.67         3.04 o                         
  -1   6   3          5.24         10.95         0.66 o                         
   0   6   3         12.74          8.45         0.66 o                         
   2   6   3        130.59        107.64         1.79 o                         
   3   6   3        332.11        387.84         4.98 o                         
   4   6   3        656.24        625.88         9.08 o                         
   5   6   3        271.70        267.83         5.20 o                         
   6   6   3        150.69        158.98         3.03 o                         
   7   6   3         28.68         31.76         1.57 o                         
   8   6   3         13.48         14.47         1.32 o                         
   9   6   3          3.85          3.36         1.32 o                         
  10   6   3          2.85          2.05         1.39 o                         
  -8   7   3          0.56         -0.49         1.56 o                         
  -7   7   3         45.12         44.73         1.97 o                         
  -6   7   3        175.11        182.91         8.20 o                         
  -5   7   3        327.57        323.08         5.73 o                         
  -4   7   3        250.23        249.07         4.58 o                         
  -3   7   3        220.20        217.80         4.04 o                         
  -2   7   3         76.43         78.86         1.58 o                         
  -1   7   3        435.89        419.38         5.78 o                         
   0   7   3        429.03        429.05         5.44 o                         
   1   7   3         25.64         41.95         1.13 o                         
   2   7   3         61.42         74.38         1.47 o                         
   3   7   3        103.60         95.50         1.71 o                         
   4   7   3        336.04        349.83         5.48 o                         
   5   7   3        324.75        325.72         5.23 o                         
   6   7   3        112.34        107.35         2.37 o                         
   7   7   3         46.31         48.53         2.92 o                         
   8   7   3        107.77        112.05         3.97 o                         
   9   7   3         21.40         27.49         2.21 o                         
  -8   8   3         19.02         17.31         1.93 o                         
  -7   8   3         15.77         14.62         1.59 o                         
  -6   8   3          0.33         -1.11         1.11 o                         
  -5   8   3         77.61         75.19         2.35 o                         
  -4   8   3         51.17         47.49         1.82 o                         
  -3   8   3         24.16         22.17         1.30 o                         
  -2   8   3        244.07        243.44         4.79 o                         
  -1   8   3        440.89        440.90         6.13 o                         
   0   8   3         87.36         96.63         2.26 o                         
   1   8   3        284.69        297.06         3.76 o                         
   2   8   3        212.41        237.78         3.46 o                         
   3   8   3         13.72         14.18         0.88 o                         
   4   8   3         34.64         34.44         1.39 o                         
   5   8   3         32.33         31.12         1.64 o                         
   6   8   3         59.49         65.48         2.01 o                         
   7   8   3         63.33         63.34         2.22 o                         
   8   8   3         72.47         69.34         2.53 o                         
   9   8   3         31.84         35.44         2.32 o                         
  -7   9   3         42.69         42.37         2.31 o                         
  -6   9   3         59.03         57.18         3.19 o                         
  -5   9   3         24.05         23.40         1.58 o                         
  -4   9   3         71.97         65.03         2.25 o                         
  -3   9   3         19.21         18.83         1.83 o                         
  -2   9   3         16.60         15.45         0.98 o                         
  -1   9   3        227.48        239.45         5.34 o                         
   0   9   3        306.56        314.16         5.53 o                         
   1   9   3         64.51         57.15         1.94 o                         
   2   9   3         36.33         39.08         1.20 o                         
   3   9   3        292.26        284.95         4.14 o                         
   4   9   3        134.40        138.25         2.90 o                         
   5   9   3          9.12         11.23         1.48 o                         
   6   9   3         41.90         44.00         1.96 o                         
   7   9   3          7.85          8.10         1.52 o                         
   8   9   3         39.03         36.64         2.03 o                         
  -6  10   3         59.67         59.04         2.68 o                         
  -5  10   3         41.60         38.40         2.20 o                         
  -4  10   3        140.64        135.48         3.64 o                         
  -3  10   3        110.20        120.10         3.47 o                         
  -2  10   3         62.91         62.07         2.61 o                         
  -1  10   3          3.34          2.22         1.88 o                         
   0  10   3          0.15         -0.18         1.51 o                         
   1  10   3         31.93         29.92         2.25 o                         
   2  10   3        222.43        220.13         6.21 o                         
   3  10   3        136.25        131.47         2.82 o                         
   4  10   3         48.88         48.04         1.87 o                         
   5  10   3        104.05        116.61         2.71 o                         
   6  10   3         55.12         59.65         2.34 o                         
   7  10   3          0.40          1.81         1.38 o                         
  -5  11   3         46.82         44.78         3.89 o                         
  -4  11   3         46.54         46.65         3.48 o                         
  -3  11   3         53.23         47.83         2.61 o                         
  -2  11   3         85.44         88.26         3.21 o                         
  -1  11   3         30.19         30.94         2.16 o                         
   0  11   3         75.47         72.40         9.78 o                         
   1  11   3         19.88         16.85         2.50 o                         
   2  11   3          0.51          0.83         1.50 o                         
   3  11   3        114.62        112.68         3.80 o                         
   4  11   3        100.65        108.36         3.90 o                         
   5  11   3         28.45         31.65         1.93 o                         
   6  11   3         10.13          9.75         1.63 o                         
  -4  12   3          0.64          1.76         4.68 o                         
  -3  12   3         54.47         55.90         4.54 o                         
  -2  12   3         27.80         30.16         2.12 o                         
  -1  12   3         30.99         29.94         2.86 o                         
   0  12   3         69.24         73.91         5.95 o                         
   1  12   3         33.36         31.42         3.10 o                         
   2  12   3          8.85          9.05         2.50 o                         
   3  12   3          0.20          0.98         1.46 o                         
   4  12   3          1.79          0.84         1.97 o                         
   5  12   3         14.07         17.05         2.25 o                         
  -2  13   3          4.73          6.43         2.50 o                         
  -1  13   3         33.69         34.81         3.13 o                         
   0  13   3         16.33         16.21         2.90 o                         
   1  13   3         19.91         14.04         2.81 o                         
   2  13   3         14.68         17.40         2.90 o                         
   3  13   3         11.99         12.73         2.28 o                         
  -4 -12   4          5.61          5.30         1.85 o                         
  -3 -12   4         30.01         39.98         2.94 o                         
  -2 -12   4         36.68         43.47         4.50 o                         
  -1 -12   4         22.41         26.65         4.54 o                         
   0 -12   4         14.61         16.44         4.25 o                         
   1 -12   4         14.70         15.47         2.58 o                         
   2 -12   4         19.34         20.33         2.79 o                         
   3 -12   4          2.37          1.37         2.18 o                         
  -5 -11   4          3.10          1.29         1.92 o                         
  -4 -11   4          0.79         -1.32         1.32 o                         
  -3 -11   4          2.59          1.84         1.59 o                         
  -2 -11   4          0.90         -0.19         2.10 o                         
  -1 -11   4         28.64         35.60         2.99 o                         
   0 -11   4         44.66         46.28         5.53 o                         
   1 -11   4         56.91         59.72         4.25 o                         
   2 -11   4         40.15         38.24         2.73 o                         
   3 -11   4         42.96         43.73         2.31 o                         
   4 -11   4         33.12         33.26         2.74 o                         
   5 -11   4          1.08          0.17         1.53 o                         
  -6 -10   4         21.78         21.56         1.79 o                         
  -5 -10   4         17.23         17.59         2.01 o                         
  -4 -10   4          9.98         11.45         1.44 o                         
  -3 -10   4         42.61         47.68         2.35 o                         
  -2 -10   4         24.65         23.44         1.84 o                         
  -1 -10   4         45.06         39.95         2.49 o                         
   0 -10   4          1.80          1.02         1.37 o                         
   1 -10   4        106.93        111.35         5.03 o                         
   2 -10   4         88.57         89.60         3.31 o                         
   3 -10   4         64.38         66.88         3.03 o                         
   4 -10   4         62.12         61.86         2.57 o                         
   5 -10   4         51.71         55.77         2.49 o                         
   6 -10   4         15.95         16.18         1.77 o                         
  -7  -9   4          7.15          6.17         1.54 o                         
  -6  -9   4          9.32         11.36         1.58 o                         
  -5  -9   4          1.05         -1.12         1.12 o                         
  -4  -9   4        130.29        133.99         3.63 o                         
  -3  -9   4        198.04        215.92         3.95 o                         
  -2  -9   4        246.83        245.99         4.77 o                         
  -1  -9   4        246.39        231.94         4.52 o                         
   0  -9   4          8.26          8.61         1.09 o                         
   1  -9   4          6.68          5.55         0.88 o                         
   2  -9   4          1.60          1.92         1.01 o                         
   3  -9   4         32.73         33.77         1.65 o                         
   4  -9   4        153.95        160.28         3.90 o                         
   5  -9   4        103.87        102.81         6.91 o                         
   6  -9   4         45.20         43.13         2.53 o                         
   7  -9   4         48.06         51.91         3.95 o                         
  -8  -8   4          4.19          4.77         1.54 o                         
  -7  -8   4          9.94          6.17         1.48 o                         
  -6  -8   4          1.68          0.60         1.19 o                         
  -5  -8   4         18.00         16.90         1.42 o                         
  -4  -8   4        116.15        124.40         2.43 o                         
  -3  -8   4         49.68         58.29         1.50 o                         
  -2  -8   4        569.61        564.47         7.72 o                         
  -1  -8   4        431.66        445.07         6.28 o                         
   0  -8   4        207.05        199.96         3.80 o                         
   1  -8   4         94.05         89.39         1.99 o                         
   2  -8   4         90.97         96.52         2.44 o                         
   3  -8   4         91.45         88.71         3.52 o                         
   4  -8   4         50.04         49.56         2.12 o                         
   5  -8   4         97.02         98.90         3.06 o                         
   6  -8   4         95.76         94.39         3.28 o                         
   7  -8   4         27.75         24.52         2.03 o                         
   8  -8   4         42.37         40.05         2.62 o                         
  -8  -7   4         39.61         37.79         1.86 o                         
  -7  -7   4         85.48         84.08         2.48 o                         
  -6  -7   4         85.89         85.01         2.57 o                         
  -5  -7   4          0.66         -0.12         0.98 o                         
  -4  -7   4         13.65         13.31         0.99 o                         
  -3  -7   4         15.20         13.66         0.80 o                         
  -2  -7   4        628.98        610.51         7.65 o                         
  -1  -7   4        103.90        111.99         1.79 o                         
   0  -7   4        135.94        134.21         2.19 o                         
   1  -7   4        171.95        162.21         2.84 o                         
   2  -7   4        612.88        622.33        11.12 o                         
   3  -7   4        267.10        252.74         6.22 o                         
   4  -7   4         13.79         13.10         1.26 o                         
   5  -7   4          0.28          0.32         0.97 o                         
   6  -7   4          0.81          0.96         1.05 o                         
   7  -7   4          0.64          1.98         1.27 o                         
   8  -7   4         52.38         55.56         2.64 o                         
  -9  -6   4          0.34          1.31         1.29 o                         
  -8  -6   4         23.48         23.55         1.56 o                         
  -7  -6   4        125.79        128.14         2.91 o                         
  -6  -6   4        202.14        207.39         4.15 o                         
  -5  -6   4         91.13         83.44         2.08 o                         
  -4  -6   4        403.92        397.76         6.01 o                         
  -3  -6   4        192.21        202.80         3.26 o                         
  -2  -6   4          0.89          0.23         0.56 o                         
  -1  -6   4          7.56          7.69         0.69 o                         
   0  -6   4         31.44         33.32         0.97 o                         
   1  -6   4         37.20         36.77         1.19 o                         
   2  -6   4        481.10        463.44         8.45 o                         
   3  -6   4        215.21        233.05         4.69 o                         
   4  -6   4        241.14        231.87         4.71 o                         
   5  -6   4        109.61        112.99         2.87 o                         
   6  -6   4        154.92        157.26         5.12 o                         
   7  -6   4         71.82         71.83         2.41 o                         
   8  -6   4          0.92          1.17         2.06 o                         
   9  -6   4          0.53         -0.41         1.35 o                         
  -9  -5   4          0.21         -1.29         1.29 o                         
  -8  -5   4         41.14         35.71         1.65 o                         
  -7  -5   4         17.44         19.76         1.25 o                         
  -6  -5   4         57.53         60.83         1.78 o                         
  -5  -5   4         77.95         81.30         1.98 o                         
  -4  -5   4        515.98        524.80         7.17 o                         
  -3  -5   4       1650.67       1606.33        19.07 o                         
  -2  -5   4       1791.51       1883.56        20.70 o                         
  -1  -5   4        130.21         98.81         1.59 o                         
   0  -5   4          4.02          3.35         0.44 o                         
   1  -5   4       1695.45       1610.71        26.68 o                         
   2  -5   4         66.88         62.28         1.80 o                         
   3  -5   4        534.53        531.40         9.40 o                         
   4  -5   4        166.86        171.09         3.51 o                         
   5  -5   4        125.22        137.03         4.83 o                         
   6  -5   4        420.33        418.86        10.93 o                         
   7  -5   4        217.59        215.79         4.48 o                         
   8  -5   4         87.85         93.83         2.85 o                         
   9  -5   4         35.69         31.56         2.79 o                         
 -10  -4   4         10.54         10.23         1.54 o                         
  -9  -4   4         17.14         13.99         1.53 o                         
  -8  -4   4         47.38         36.48         1.82 o                         
  -7  -4   4          0.06         -1.06         1.06 o                         
  -6  -4   4         52.88         50.94         1.58 o                         
  -5  -4   4          0.85          0.29         0.85 o                         
  -4  -4   4        164.46        154.16         2.76 o                         
  -3  -4   4        638.55        642.74         7.92 o                         
  -2  -4   4       1004.84       1037.40        12.24 o                         
  -1  -4   4        224.24        220.41         3.26 o                         
   0  -4   4       2810.07       2921.69        42.36 o                         
   1  -4   4       3095.71       3158.48        59.75 o                         
   2  -4   4        186.83        193.34         4.34 o                         
   3  -4   4          0.35          2.57         0.58 o                         
   4  -4   4        317.98        356.94         6.45 o                         
   5  -4   4        404.49        431.08         7.66 o                         
   6  -4   4         78.31         75.26         3.78 o                         
   7  -4   4         56.58         58.44         2.30 o                         
   8  -4   4        158.64        164.86         5.40 o                         
   9  -4   4        101.65        114.28         4.48 o                         
  10  -4   4         53.97         54.00         3.34 o                         
 -10  -3   4          8.73         10.26         1.53 o                         
  -9  -3   4         43.21         40.35         2.23 o                         
  -8  -3   4        163.56        145.37         3.36 o                         
  -7  -3   4        240.10        238.46         4.52 o                         
  -6  -3   4        339.84        323.65         5.05 o                         
  -5  -3   4          6.25          4.66         0.70 o                         
  -4  -3   4         63.27         54.02         1.20 o                         
  -3  -3   4         24.34         30.64         0.93 o                         
  -2  -3   4        184.77        184.42         3.45 o                         
  -1  -3   4        428.45        398.83         6.76 o                         
   0  -3   4        413.76        397.62         6.69 o                         
   1  -3   4       1037.18       1043.99        17.32 o                         
   2  -3   4       5254.81       5415.94       123.44 o                         
   3  -3   4        452.55        429.86         7.21 o                         
   4  -3   4         15.39         40.42         1.90 o                         
   5  -3   4         45.98         35.53         2.36 o                         
   6  -3   4         15.92         14.05         1.06 o                         
   7  -3   4         42.37         43.09         2.78 o                         
   8  -3   4         20.59         22.63         1.97 o                         
   9  -3   4         38.34         40.61         2.66 o                         
  10  -3   4         44.28         44.17         6.10 o                         
 -10  -2   4          0.45         -1.66         2.05 o                         
  -9  -2   4         18.55         19.17         1.52 o                         
  -8  -2   4        132.10        117.63         3.21 o                         
  -7  -2   4        312.89        315.75         6.85 o                         
  -6  -2   4        347.10        315.99         5.40 o                         
  -5  -2   4       1051.35       1104.28        15.27 o                         
  -4  -2   4       1955.27       2022.64        24.02 o                         
  -3  -2   4        406.56        430.60         6.10 o                         
  -2  -2   4         63.47         57.50         1.19 o                         
  -1  -2   4        109.64         97.26         5.14 o                         
   0  -2   4       2077.13       2179.08        76.26 o                         
   1  -2   4        243.25        236.10         4.81 o                         
   2  -2   4       1262.36       1362.85        25.06 o                         
   3  -2   4        491.98        480.55        18.14 o                         
   4  -2   4        159.49        116.24         5.95 o                         
   5  -2   4        436.91        368.67         8.16 o                         
   6  -2   4        612.94        631.51        13.50 o                         
   7  -2   4        252.29        259.17         6.35 o                         
   8  -2   4         25.22         26.65         3.40 o                         
   9  -2   4         24.93         21.83         3.40 o                         
  10  -2   4          0.51         -1.63         1.63 o                         
 -10  -1   4          0.77         -1.31         1.31 o                         
  -9  -1   4          1.51         -1.12         1.12 o                         
  -8  -1   4         21.56         18.75         1.34 o                         
  -7  -1   4        123.05        127.12         2.73 o                         
  -6  -1   4        175.57        183.70         3.43 o                         
  -5  -1   4        765.90        793.05        12.15 o                         
  -4  -1   4       1425.96       1417.68        21.05 o                         
  -3  -1   4       5538.56       5916.93       133.39 o                         
  -2  -1   4       1615.32       1561.31        25.99 o                         
  -1  -1   4        325.32        391.21         7.96 o                         
   0  -1   4         19.62         22.39         2.98 o                         
   1  -1   4          5.18          2.19         0.33 o                         
   2  -1   4        304.08        293.72        11.34 o                         
   3  -1   4        113.80        106.23         3.50 o                         
   4  -1   4         46.27         25.10         2.98 o                         
   5  -1   4        728.03        791.77        16.44 o                         
   6  -1   4        877.00        862.05        15.39 o                         
   7  -1   4        325.16        313.00         6.29 o                         
   8  -1   4        119.47        125.60         6.52 o                         
   9  -1   4         80.00         78.82         5.10 o                         
  10  -1   4         12.53          9.70         2.66 o                         
 -10   0   4         18.65         16.51         2.09 o                         
  -9   0   4         92.65         98.52         4.05 o                         
  -8   0   4          0.85          1.81         1.09 o                         
  -7   0   4          0.09         -0.90         0.90 o                         
  -6   0   4          3.77          5.58         0.82 o                         
  -5   0   4        147.10        126.30         4.91 o                         
  -4   0   4        537.79        531.54        10.39 o                         
  -3   0   4       2945.18       2916.99       113.55 o                         
  -2   0   4        165.98        141.65         3.59 o                         
  -1   0   4        588.48        548.44        11.13 o                         
   0   0   4       1024.47       1032.03        17.92 o                         
   1   0   4       1628.83       1717.77        32.45 o                         
   2   0   4        216.55        199.47         5.67 o                         
   3   0   4        220.56        258.00         7.22 o                         
   4   0   4        134.96        143.96         4.51 o                         
   5   0   4         32.16         35.30         1.66 o                         
   6   0   4         99.26        103.52         2.65 o                         
   7   0   4        320.79        321.56         7.39 o                         
   8   0   4         59.40         53.17         3.91 o                         
   9   0   4        116.16        118.60         5.00 o                         
  10   0   4        181.15        195.34         6.98 o                         
 -10   1   4         25.01         25.55         1.82 o                         
  -9   1   4        139.72        141.23         3.95 o                         
  -8   1   4        180.71        198.94         4.84 o                         
  -7   1   4        249.39        257.29         5.71 o                         
  -6   1   4          2.63          0.40         0.71 o                         
  -5   1   4        191.26        195.25         4.34 o                         
  -4   1   4         25.48         37.64         1.01 o                         
  -3   1   4         65.48         56.55         1.71 o                         
  -2   1   4         87.11        107.75         2.33 o                         
  -1   1   4        149.85        134.10         5.10 o                         
   0   1   4        361.32        362.92         7.52 o                         
   1   1   4       7825.73       7386.38       383.91 o                         
   2   1   4        123.60        110.93         3.41 o                         
   3   1   4        348.35        325.37         8.92 o                         
   4   1   4        380.18        415.72        16.73 o                         
   5   1   4        249.16        219.82         5.24 o                         
   6   1   4          5.55          6.24         0.86 o                         
   7   1   4         36.27         35.18         1.56 o                         
   8   1   4         23.54         27.69         2.76 o                         
   9   1   4         89.90         90.87         3.44 o                         
  10   1   4         96.31        112.23         5.20 o                         
 -10   2   4          3.03          3.19         1.41 o                         
  -9   2   4         87.07         87.65         3.09 o                         
  -8   2   4        165.55        160.78         4.16 o                         
  -7   2   4         45.46         47.47         1.95 o                         
  -6   2   4        284.46        302.26         6.46 o                         
  -5   2   4       2792.45       3095.78        57.97 o                         
  -4   2   4        403.27        418.78         6.56 o                         
  -3   2   4         77.98         69.24         1.68 o                         
  -2   2   4        226.44        216.66         5.76 o                         
  -1   2   4        279.05        279.65        17.20 o                         
   0   2   4        102.64        114.54         4.25 o                         
   1   2   4       1942.41       1650.59        99.56 o                         
   2   2   4         29.49         24.26         0.91 o                         
   3   2   4        342.77        336.51         8.65 o                         
   4   2   4        659.59        686.02        24.38 o                         
   5   2   4       2494.10       2511.86        34.52 o                         
   6   2   4        418.21        453.74         8.42 o                         
   7   2   4        100.33         94.35         2.69 o                         
   8   2   4         27.12         25.25         1.51 o                         
   9   2   4          5.82          4.62         1.31 o                         
  10   2   4          4.19          3.88         1.48 o                         
 -10   3   4          6.01          7.45         1.74 o                         
  -9   3   4          1.40          1.13         1.37 o                         
  -8   3   4         12.44         14.11         1.37 o                         
  -7   3   4          2.68          2.57         1.01 o                         
  -6   3   4        145.14        140.79         3.50 o                         
  -5   3   4       1329.17       1350.82        25.78 o                         
  -4   3   4       2152.18       2102.27        31.35 o                         
  -3   3   4       1833.76       1983.15        32.78 o                         
  -2   3   4         67.02         60.68         1.51 o                         
  -1   3   4        298.70        289.67         4.48 o                         
   0   3   4          0.87          0.41         0.29 o                         
   1   3   4        252.78        268.91         4.76 o                         
   2   3   4          0.47          0.48         0.37 o                         
   3   3   4         76.20         69.58         1.44 o                         
   4   3   4        919.02        886.16        18.05 o                         
   5   3   4       1545.25       1555.20        23.81 o                         
   6   3   4        395.57        388.79         6.56 o                         
   7   3   4        598.70        593.46         9.73 o                         
   8   3   4        114.16        115.75         3.13 o                         
   9   3   4         43.37         41.98         3.44 o                         
  10   3   4          2.94          2.00         1.57 o                         
  -9   4   4         49.80         42.77         4.33 o                         
  -8   4   4         30.98         33.16         1.97 o                         
  -7   4   4         71.69         76.19         2.61 o                         
  -6   4   4          9.10          9.17         1.23 o                         
  -5   4   4        384.62        381.44         6.31 o                         
  -4   4   4       1587.36       1605.66        24.15 o                         
  -3   4   4        401.15        357.72         5.77 o                         
  -2   4   4        139.78        106.47         3.42 o                         
  -1   4   4       1628.05       1520.48        26.77 o                         
   0   4   4        785.52        799.31        10.84 o                         
   1   4   4        202.74        176.16         2.92 o                         
   2   4   4        471.86        499.28         8.52 o                         
   3   4   4        296.41        299.24         5.37 o                         
   4   4   4        141.16        150.93         2.55 o                         
   5   4   4        251.78        248.45         3.87 o                         
   6   4   4        204.87        198.62         3.30 o                         
   7   4   4        201.15        198.28         3.15 o                         
   8   4   4         92.14         90.01         3.56 o                         
   9   4   4        169.74        169.14         5.77 o                         
  10   4   4         26.69         24.62         2.46 o                         
  -9   5   4         88.85         98.24         3.61 o                         
  -8   5   4         77.27         78.22         3.03 o                         
  -7   5   4        205.39        207.49         5.21 o                         
  -6   5   4         64.29         68.26         2.62 o                         
  -5   5   4         10.96         12.21         0.91 o                         
  -4   5   4          0.30         -0.16         0.61 o                         
  -3   5   4          0.54          2.83         0.61 o                         
  -2   5   4          1.69          1.95         0.45 o                         
  -1   5   4        387.62        346.60         4.32 o                         
   0   5   4        764.54        768.09         9.73 o                         
   1   5   4       1129.86       1204.73        14.16 o                         
   2   5   4        346.61        329.75         5.27 o                         
   3   5   4         78.74         74.23         1.74 o                         
   4   5   4        367.09        369.27         5.48 o                         
   5   5   4        156.56        165.14         2.74 o                         
   6   5   4          0.02         -0.65         0.65 o                         
   7   5   4          4.48          3.36         0.79 o                         
   8   5   4         34.17         32.96         1.50 o                         
   9   5   4         38.10         37.16         1.72 o                         
  10   5   4         15.22         14.00         1.42 o                         
  -9   6   4         63.87         70.46         3.25 o                         
  -8   6   4         99.60         98.33         3.45 o                         
  -7   6   4        128.15        143.09         5.59 o                         
  -6   6   4        129.53        135.50         3.29 o                         
  -5   6   4        246.94        248.38         4.51 o                         
  -4   6   4         88.68         90.06         2.44 o                         
  -3   6   4        199.50        236.70         3.76 o                         
  -2   6   4        309.55        320.86         4.82 o                         
  -1   6   4         85.56        107.14         1.66 o                         
   0   6   4         69.39         49.82         1.19 o                         
   1   6   4        294.08        390.97         4.94 o                         
   2   6   4        364.42        366.58         4.74 o                         
   3   6   4        628.38        615.34         7.72 o                         
   4   6   4        504.78        500.38         6.90 o                         
   5   6   4        347.15        342.31         5.33 o                         
   6   6   4        209.13        216.25         4.18 o                         
   7   6   4         27.75         32.09         1.55 o                         
   8   6   4          7.96          8.14         1.19 o                         
   9   6   4          1.53          1.36         1.19 o                         
  10   6   4          3.84          2.75         1.35 o                         
  -8   7   4          2.24          2.97         1.70 o                         
  -7   7   4         31.76         35.71         1.89 o                         
  -6   7   4        115.86        115.39         3.93 o                         
  -5   7   4        225.69        237.55         4.45 o                         
  -4   7   4        301.68        290.38         5.19 o                         
  -3   7   4        169.06        180.85         3.57 o                         
  -2   7   4         35.74         35.60         1.05 o                         
  -1   7   4        466.17        527.40         7.11 o                         
   0   7   4        334.63        376.71         4.79 o                         
   1   7   4          7.39          5.22         0.61 o                         
   2   7   4          9.07          5.02         0.58 o                         
   3   7   4         84.09         90.53         1.84 o                         
   4   7   4        616.42        613.58        11.11 o                         
   5   7   4        572.06        563.45         8.41 o                         
   6   7   4        137.64        136.10         2.80 o                         
   7   7   4         42.61         45.96         2.18 o                         
   8   7   4         68.79         69.28         2.64 o                         
   9   7   4         19.84         17.34         1.81 o                         
  -8   8   4         23.63         24.58         1.88 o                         
  -7   8   4         16.86         19.11         2.20 o                         
  -6   8   4          0.98          1.60         1.25 o                         
  -5   8   4         43.04         41.94         1.78 o                         
  -4   8   4         76.92         75.56         2.25 o                         
  -3   8   4         53.58         51.15         1.53 o                         
  -2   8   4        295.99        283.80         4.19 o                         
  -1   8   4        255.54        270.00         4.06 o                         
   0   8   4         72.07         99.05         2.73 o                         
   1   8   4        308.86        313.67         5.01 o                         
   2   8   4        506.38        464.14         6.05 o                         
   3   8   4         27.36         26.78         1.11 o                         
   4   8   4         56.25         60.25         1.79 o                         
   5   8   4         79.26         75.01         2.67 o                         
   6   8   4         80.13         69.58         3.02 o                         
   7   8   4         58.14         56.93         2.63 o                         
   8   8   4         54.54         58.05         2.37 o                         
   9   8   4         27.81         27.09         2.16 o                         
  -7   9   4         30.70         27.03         1.98 o                         
  -6   9   4         72.84         76.89         2.86 o                         
  -5   9   4         17.00         19.11         2.26 o                         
  -4   9   4         32.94         27.31         1.59 o                         
  -3   9   4         24.01         19.85         1.16 o                         
  -2   9   4         14.30         15.02         1.11 o                         
  -1   9   4        349.42        348.87         6.87 o                         
   0   9   4        519.36        530.24         8.78 o                         
   1   9   4         60.08         49.32         2.07 o                         
   2   9   4        128.08        129.83         2.45 o                         
   3   9   4        246.32        254.48         4.03 o                         
   4   9   4        112.07        118.14         2.63 o                         
   5   9   4          0.21          0.23         0.93 o                         
   6   9   4          0.17         -0.85         1.00 o                         
   7   9   4          0.38          0.24         1.21 o                         
   8   9   4         29.06         23.55         1.80 o                         
  -6  10   4         71.53         70.71         2.95 o                         
  -5  10   4         27.02         21.99         2.25 o                         
  -4  10   4        133.84        133.31         3.64 o                         
  -3  10   4         95.27         99.35         3.07 o                         
  -2  10   4         39.40         34.80         1.62 o                         
  -1  10   4          9.76          7.90         1.35 o                         
   0  10   4         15.76         14.38         1.52 o                         
   1  10   4        122.40        123.06         3.35 o                         
   2  10   4        297.98        300.88         6.32 o                         
   3  10   4        151.85        153.70         2.85 o                         
   4  10   4        103.71        108.89         3.81 o                         
   5  10   4          4.79          2.54         1.24 o                         
   6  10   4         26.86         25.37         2.28 o                         
   7  10   4          9.61         12.49         1.59 o                         
  -5  11   4         42.21         42.69         2.40 o                         
  -4  11   4         46.96         41.97         2.30 o                         
  -3  11   4         52.76         53.08         2.86 o                         
  -2  11   4         93.51        101.81         3.41 o                         
  -1  11   4         11.38         13.80         1.79 o                         
   0  11   4         28.35         28.68         2.81 o                         
   1  11   4          6.77          9.21         2.21 o                         
   2  11   4          4.45          5.55         1.58 o                         
   3  11   4        196.51        196.80         8.10 o                         
   4  11   4         93.66         92.86         3.02 o                         
   5  11   4          1.91          0.44         1.28 o                         
   6  11   4         19.01         16.45         1.68 o                         
  -4  12   4          6.48         11.06         2.58 o                         
  -3  12   4         48.34         60.75         5.53 o                         
  -2  12   4         35.07         32.59         2.33 o                         
  -1  12   4         27.49         22.37         2.70 o                         
   0  12   4         55.91         49.81         3.69 o                         
   1  12   4         27.77         29.33         2.90 o                         
   2  12   4          6.96          7.69         2.69 o                         
   3  12   4          0.79          1.39         1.75 o                         
   4  12   4          1.13          0.16         2.04 o                         
   5  12   4         12.81         12.95         2.21 o                         
  -1  13   4         38.32         37.87         3.69 o                         
   0  13   4         19.96         15.99         3.40 o                         
   1  13   4         23.18         27.43         3.30 o                         
   2  13   4         15.17         16.93         4.39 o                         
   3  13   4          9.88         10.97         2.28 o                         
  -3 -12   5         23.56         28.36         2.72 o                         
  -2 -12   5         28.68         32.60         3.50 o                         
  -1 -12   5         19.01         21.55         4.54 o                         
   0 -12   5         12.08         11.34         3.69 o                         
   1 -12   5          9.19          8.77         2.55 o                         
   2 -12   5         15.26         15.56         2.58 o                         
   3 -12   5          0.10         -0.59         2.18 o                         
  -5 -11   5          5.01          2.72         3.31 o                         
  -4 -11   5          0.31         -1.18         1.40 o                         
  -3 -11   5          2.23          1.58         1.66 o                         
  -2 -11   5          2.71         -1.17         1.83 o                         
  -1 -11   5         32.53         28.35         4.54 o                         
   0 -11   5         36.08         41.58         3.06 o                         
   1 -11   5         47.03         46.51         3.27 o                         
   2 -11   5         38.32         36.65         2.79 o                         
   3 -11   5         33.37         35.35         2.62 o                         
   4 -11   5         25.58         25.98         2.04 o                         
   5 -11   5          1.07          0.17         1.51 o                         
  -6 -10   5         21.65         19.14         1.99 o                         
  -5 -10   5         30.84         28.54         2.49 o                         
  -4 -10   5         23.25         22.64         1.68 o                         
  -3 -10   5         26.86         28.53         1.75 o                         
  -2 -10   5         10.98         10.65         1.60 o                         
  -1 -10   5         20.53         16.31         2.61 o                         
   0 -10   5         10.48         14.39         1.75 o                         
   1 -10   5        122.71        130.20         6.80 o                         
   2 -10   5        103.84        106.31         3.12 o                         
   3 -10   5         62.67         60.52         2.51 o                         
   4 -10   5         46.07         41.25         2.16 o                         
   5 -10   5         53.65         51.69         2.42 o                         
   6 -10   5          9.28         12.59         1.79 o                         
  -7  -9   5          2.82          1.49         1.49 o                         
  -6  -9   5         12.49         13.90         1.67 o                         
  -5  -9   5         49.89         53.48         2.35 o                         
  -4  -9   5        103.67        102.66         2.52 o                         
  -3  -9   5        106.49        110.66         2.86 o                         
  -2  -9   5        167.54        169.33         3.35 o                         
  -1  -9   5        176.34        181.83         4.31 o                         
   0  -9   5          3.54          2.09         1.44 o                         
   1  -9   5          5.37          4.64         1.11 o                         
   2  -9   5         43.56         42.70         1.81 o                         
   3  -9   5         42.50         46.35         2.21 o                         
   4  -9   5        129.69        134.59         4.03 o                         
   5  -9   5         88.57         88.28         3.78 o                         
   6  -9   5         29.54         30.04         2.33 o                         
   7  -9   5         48.99         50.42         2.85 o                         
  -8  -8   5          2.63          1.21         1.48 o                         
  -7  -8   5         10.46          8.44         1.84 o                         
  -6  -8   5          6.21          5.23         1.34 o                         
  -5  -8   5         30.28         34.09         1.78 o                         
  -4  -8   5        101.85        110.84         2.37 o                         
  -3  -8   5        119.29        118.92         3.11 o                         
  -2  -8   5        264.52        261.08         4.08 o                         
  -1  -8   5        284.85        277.85         6.12 o                         
   0  -8   5        138.27        140.62         2.69 o                         
   1  -8   5         30.77         31.78         1.54 o                         
   2  -8   5         22.56         25.84         1.57 o                         
   3  -8   5         38.29         36.94         1.83 o                         
   4  -8   5         60.46         62.62         2.35 o                         
   5  -8   5         96.89         94.50         5.84 o                         
   6  -8   5         97.52        104.51         3.50 o                         
   7  -8   5         21.12         21.10         1.99 o                         
   8  -8   5         27.54         25.69         3.30 o                         
  -8  -7   5         20.09         20.22         1.82 o                         
  -7  -7   5         69.67         62.78         2.24 o                         
  -6  -7   5        126.55        119.62         3.06 o                         
  -5  -7   5          3.37          2.86         1.10 o                         
  -4  -7   5        330.51        329.40         5.52 o                         
  -3  -7   5          3.11          3.09         0.67 o                         
  -2  -7   5          1.03          1.64         0.68 o                         
  -1  -7   5        236.66        232.57         3.30 o                         
   0  -7   5        174.20        176.12         2.86 o                         
   1  -7   5         91.53         90.09         1.94 o                         
   2  -7   5        449.62        429.50         8.02 o                         
   3  -7   5        302.12        315.16         6.21 o                         
   4  -7   5          9.94         11.55         2.41 o                         
   5  -7   5          2.04          1.69         1.09 o                         
   6  -7   5          7.85          4.73         1.17 o                         
   7  -7   5          0.36          1.60         1.29 o                         
   8  -7   5         35.99         38.16         3.05 o                         
  -9  -6   5          0.52          1.32         1.27 o                         
  -8  -6   5         19.28         21.54         1.57 o                         
  -7  -6   5        141.20        145.09         3.90 o                         
  -6  -6   5        229.33        233.45         4.25 o                         
  -5  -6   5         18.51         16.77         1.69 o                         
  -4  -6   5         28.70         30.73         1.35 o                         
  -3  -6   5        532.34        516.87         6.61 o                         
  -2  -6   5          7.77          7.35         0.60 o                         
  -1  -6   5          0.53          1.96         0.71 o                         
   0  -6   5         94.87         93.59         1.88 o                         
   1  -6   5        298.68        312.22         5.23 o                         
   2  -6   5        311.79        295.25         5.90 o                         
   3  -6   5        261.74        279.56         8.51 o                         
   4  -6   5        250.14        247.85         4.96 o                         
   5  -6   5        123.28        123.52         4.09 o                         
   6  -6   5        105.98        108.97         2.93 o                         
   7  -6   5         85.09         88.55         2.86 o                         
   8  -6   5          1.18          2.46         1.32 o                         
   9  -6   5          1.22          0.35         1.35 o                         
  -9  -5   5          0.35         -1.12         1.12 o                         
  -8  -5   5         37.14         38.95         1.72 o                         
  -7  -5   5         10.41         11.56         1.19 o                         
  -6  -5   5         71.23         73.82         2.04 o                         
  -5  -5   5        106.18        109.87         2.37 o                         
  -4  -5   5        418.39        415.44         5.76 o                         
  -3  -5   5        251.59        289.59         3.96 o                         
  -2  -5   5       1097.83       1155.56        12.89 o                         
  -1  -5   5       2813.62       2686.29        29.40 o                         
   0  -5   5        157.03        166.62         2.66 o                         
   1  -5   5         77.88         63.14         1.52 o                         
   2  -5   5        287.97        285.09         6.18 o                         
   3  -5   5        589.54        596.67        10.48 o                         
   4  -5   5         70.03         79.07         2.09 o                         
   5  -5   5         99.37        107.22         2.60 o                         
   6  -5   5        442.45        431.47         7.88 o                         
   7  -5   5        323.90        332.79         6.38 o                         
   8  -5   5         77.02         78.38         2.53 o                         
   9  -5   5         36.05         34.42         2.86 o                         
  -9  -4   5         22.72         21.74         1.75 o                         
  -8  -4   5         29.68         20.76         1.42 o                         
  -7  -4   5          0.24         -1.16         1.16 o                         
  -6  -4   5         47.13         42.76         1.65 o                         
  -5  -4   5         14.01         12.09         1.10 o                         
  -4  -4   5        156.24        157.25         2.80 o                         
  -3  -4   5        453.45        479.28         6.03 o                         
  -2  -4   5       2339.81       2287.42        25.00 o                         
  -1  -4   5       1562.58       1460.57        23.82 o                         
   0  -4   5        251.69        244.27         4.86 o                         
   1  -4   5        524.91        567.71         9.66 o                         
   2  -4   5          1.97          2.99         0.77 o                         
   3  -4   5         19.37         19.96         0.95 o                         
   4  -4   5        374.43        376.06         7.13 o                         
   5  -4   5        374.80        395.93         7.14 o                         
   6  -4   5         60.13         59.95         2.98 o                         
   7  -4   5         87.54         93.10         2.91 o                         
   8  -4   5        155.41        163.56         4.13 o                         
   9  -4   5        114.88        112.97         4.82 o                         
  10  -4   5         38.25         37.71         3.69 o                         
 -10  -3   5         12.02          9.81         1.77 o                         
  -9  -3   5         49.32         43.95         2.13 o                         
  -8  -3   5        147.94        131.79         3.19 o                         
  -7  -3   5        255.64        242.03         4.17 o                         
  -6  -3   5        236.98        237.86         3.97 o                         
  -5  -3   5          2.67          2.85         0.95 o                         
  -4  -3   5         74.32         73.93         1.68 o                         
  -3  -3   5         42.88         33.34         0.87 o                         
  -2  -3   5        109.26        140.60         2.42 o                         
  -1  -3   5         26.01         12.95         0.64 o                         
   0  -3   5       6073.30       6261.75       100.13 o                         
   1  -3   5        973.14        986.96        16.44 o                         
   2  -3   5        105.25         75.51         2.51 o                         
   3  -3   5        549.26        490.86         8.22 o                         
   4  -3   5         20.14         27.42         2.22 o                         
   5  -3   5         33.57         31.07         1.59 o                         
   6  -3   5         70.57         64.18         2.05 o                         
   7  -3   5         30.37         26.89         1.45 o                         
   8  -3   5          7.68          7.06         1.23 o                         
   9  -3   5         40.58         42.47         2.55 o                         
  10  -3   5         40.59         45.36         3.40 o                         
 -10  -2   5          2.38         -0.12         1.47 o                         
  -9  -2   5         27.49         29.24         2.10 o                         
  -8  -2   5        161.54        144.53         3.98 o                         
  -7  -2   5        341.46        348.72         6.02 o                         
  -6  -2   5        388.78        387.20         5.87 o                         
  -5  -2   5        642.82        697.99         9.91 o                         
  -4  -2   5        806.38        843.00        11.75 o                         
  -3  -2   5         66.35         66.01         1.18 o                         
  -2  -2   5          7.34         12.42         0.55 o                         
  -1  -2   5        400.07        397.13         6.76 o                         
   0  -2   5       2343.88       2360.90        43.31 o                         
   1  -2   5         12.95         11.43         0.94 o                         
   2  -2   5        200.64        147.32         2.64 o                         
   3  -2   5        626.98        589.71        22.11 o                         
   4  -2   5        481.75        510.37        20.84 o                         
   5  -2   5        399.81        404.50         7.55 o                         
   6  -2   5        638.07        651.06        10.60 o                         
   7  -2   5        272.78        268.56         6.56 o                         
   8  -2   5         19.29         21.35         1.95 o                         
   9  -2   5         18.06         12.47         3.12 o                         
 -10  -1   5          0.25         -0.46         1.45 o                         
  -9  -1   5         11.84          7.31         1.45 o                         
  -8  -1   5         19.02         15.73         1.48 o                         
  -7  -1   5        122.89        134.73         2.97 o                         
  -6  -1   5        190.53        194.59         3.66 o                         
  -5  -1   5        474.80        470.66         6.85 o                         
  -4  -1   5        894.21        857.79        13.01 o                         
  -3  -1   5       3144.59       3209.18        46.43 o                         
  -2  -1   5        847.75        848.18        12.68 o                         
  -1  -1   5        207.46        258.36         9.96 o                         
   0  -1   5          5.60          3.69         0.85 o                         
   1  -1   5        351.66        359.65         7.89 o                         
   2  -1   5        207.91        174.34         3.38 o                         
   3  -1   5        579.35        616.93        22.96 o                         
   4  -1   5        177.77        153.08         4.91 o                         
   5  -1   5        318.06        309.34         6.94 o                         
   6  -1   5        943.71        901.03        29.37 o                         
   7  -1   5        594.67        600.91        11.17 o                         
   8  -1   5        209.15        221.73         5.81 o                         
   9  -1   5         44.20         43.09         4.25 o                         
  10  -1   5          3.86          2.55         3.69 o                         
 -10   0   5          6.58          7.00         1.49 o                         
  -9   0   5         38.61         44.16         3.05 o                         
  -8   0   5         12.74         11.70         1.31 o                         
  -7   0   5          3.07          2.61         0.99 o                         
  -6   0   5          1.10         -0.67         0.76 o                         
  -5   0   5        102.39        102.16         2.44 o                         
  -4   0   5        333.87        328.69         5.80 o                         
  -3   0   5       1853.98       1897.41        42.90 o                         
  -2   0   5        219.55        202.40         4.14 o                         
  -1   0   5         22.06         13.11         0.51 o                         
   0   0   5         92.85         70.98         2.18 o                         
   1   0   5       2678.18       2961.81        55.74 o                         
   2   0   5        590.73        625.69        16.14 o                         
   3   0   5        691.53        766.03        19.75 o                         
   4   0   5          1.36          3.03         1.56 o                         
   5   0   5         78.89         66.75         1.92 o                         
   6   0   5        171.13        163.96         3.81 o                         
   7   0   5        379.85        372.79         7.35 o                         
   8   0   5        162.22        180.14         4.79 o                         
   9   0   5        108.24        114.15         4.68 o                         
  10   0   5        165.09        172.24         6.38 o                         
 -10   1   5         10.82          7.97         1.57 o                         
  -9   1   5         97.35        102.19         3.09 o                         
  -8   1   5        180.01        175.65         5.98 o                         
  -7   1   5        265.39        249.58         8.71 o                         
  -6   1   5         39.18         44.18         1.85 o                         
  -5   1   5         28.53         26.98         1.35 o                         
  -4   1   5         58.26         69.03         2.33 o                         
  -3   1   5        131.70        133.46         2.89 o                         
  -2   1   5         22.81         16.08         0.65 o                         
  -1   1   5        189.17        160.88         3.05 o                         
   0   1   5        129.26        110.17         8.08 o                         
   1   1   5       4666.09       4976.48        93.52 o                         
   2   1   5        594.47        590.98         9.75 o                         
   3   1   5        897.33        912.51        23.35 o                         
   4   1   5        211.02        239.84         7.01 o                         
   5   1   5         10.11          9.44         0.86 o                         
   6   1   5        205.92        223.90         4.20 o                         
   7   1   5         46.08         40.34         1.94 o                         
   8   1   5         42.86         55.17         3.11 o                         
   9   1   5        100.44        104.75         3.69 o                         
  10   1   5         84.62         97.04         4.96 o                         
 -10   2   5          0.12          1.07         1.59 o                         
  -9   2   5         66.04         74.66         2.92 o                         
  -8   2   5        187.17        179.07         6.37 o                         
  -7   2   5        419.13        384.70         8.20 o                         
  -6   2   5        187.04        193.46         4.54 o                         
  -5   2   5        662.10        694.25        15.18 o                         
  -4   2   5        608.65        603.08         9.32 o                         
  -3   2   5         16.68         15.49         1.02 o                         
  -2   2   5        351.87        390.30         6.71 o                         
  -1   2   5        608.55        649.47         9.84 o                         
   0   2   5        360.86        379.21         9.32 o                         
   1   2   5       3340.36       3333.51        49.10 o                         
   2   2   5        315.42        324.92        11.42 o                         
   3   2   5        678.08        696.19        17.74 o                         
   4   2   5        774.78        760.18        13.34 o                         
   5   2   5       2956.07       2895.22        36.88 o                         
   6   2   5        800.55        829.99        11.86 o                         
   7   2   5          0.55         -0.34         0.98 o                         
   8   2   5          9.52         14.24         2.36 o                         
   9   2   5         23.14         27.76         1.36 o                         
  10   2   5         13.20         12.72         1.61 o                         
 -10   3   5         10.71          9.98         2.15 o                         
  -9   3   5          1.53          2.27         1.52 o                         
  -8   3   5         22.40         20.21         1.99 o                         
  -7   3   5        104.88        102.25         3.16 o                         
  -6   3   5         89.09         81.68         3.75 o                         
  -5   3   5       1170.57       1237.24        20.76 o                         
  -4   3   5       1207.88       1224.64        20.56 o                         
  -3   3   5        522.65        484.55         7.59 o                         
  -2   3   5         66.99         54.06         1.72 o                         
  -1   3   5         53.80         42.10         0.91 o                         
   0   3   5        384.72        441.14         6.14 o                         
   1   3   5         45.31         51.03         1.08 o                         
   2   3   5        150.67        125.06         2.10 o                         
   3   3   5        348.91        363.93         7.13 o                         
   4   3   5        846.98        852.06        12.80 o                         
   5   3   5       1971.41       1947.62        26.79 o                         
   6   3   5        532.41        519.19         9.85 o                         
   7   3   5        570.60        542.38         8.89 o                         
   8   3   5        124.73        131.20         4.01 o                         
   9   3   5          3.73          2.52         1.38 o                         
  10   3   5          0.99          0.26         1.55 o                         
  -9   4   5         36.49         36.68         2.33 o                         
  -8   4   5         13.50         16.57         1.74 o                         
  -7   4   5         23.29         18.00         1.57 o                         
  -6   4   5          4.23          3.90         0.94 o                         
  -5   4   5        443.59        458.31         8.21 o                         
  -4   4   5         81.51         91.47         2.23 o                         
  -3   4   5        545.98        537.27         7.62 o                         
  -2   4   5        237.65        191.56         4.92 o                         
  -1   4   5        591.38        593.42         8.18 o                         
   0   4   5        725.31        718.09        12.62 o                         
   1   4   5        163.51        156.67         2.46 o                         
   2   4   5        719.64        796.78        11.94 o                         
   3   4   5        146.80        147.81         2.64 o                         
   4   4   5        218.82        226.13         3.88 o                         
   5   4   5        525.04        526.05         7.59 o                         
   6   4   5        265.53        241.26         3.85 o                         
   7   4   5        241.53        222.64         4.31 o                         
   8   4   5         41.92         46.19         1.89 o                         
   9   4   5         64.12         70.94         2.86 o                         
  10   4   5         30.93         31.39         2.72 o                         
  -9   5   5         81.38         80.27         3.44 o                         
  -8   5   5         55.99         56.46         2.64 o                         
  -7   5   5        115.55        120.29         3.70 o                         
  -6   5   5          9.47          8.58         1.08 o                         
  -5   5   5         13.78         15.78         1.16 o                         
  -4   5   5         71.80         63.15         1.98 o                         
  -3   5   5          1.28          3.27         0.53 o                         
  -2   5   5         59.70         62.15         1.41 o                         
  -1   5   5        716.63        698.74         8.33 o                         
   0   5   5       1356.36       1348.60        15.78 o                         
   1   5   5       1540.89       1619.17        18.90 o                         
   2   5   5        483.58        450.27         6.53 o                         
   3   5   5        166.57        157.15         3.09 o                         
   4   5   5        296.61        310.32         4.73 o                         
   5   5   5         71.00         76.67         2.28 o                         
   6   5   5          1.47          0.95         0.71 o                         
   7   5   5         18.00         15.30         0.99 o                         
   8   5   5         17.76         18.76         1.31 o                         
   9   5   5         31.18         36.35         1.93 o                         
  10   5   5         14.65         16.73         1.59 o                         
  -9   6   5         64.11         70.26         3.23 o                         
  -8   6   5         74.51         74.34         3.19 o                         
  -7   6   5        101.47        109.78         3.08 o                         
  -6   6   5         88.01         93.47         2.71 o                         
  -5   6   5         78.90         89.65         2.55 o                         
  -4   6   5         47.35         48.06         1.91 o                         
  -3   6   5       1036.33        968.84        13.56 o                         
  -2   6   5        517.33        528.09         7.06 o                         
  -1   6   5        209.45        217.08         2.94 o                         
   0   6   5        187.36        190.00         2.64 o                         
   1   6   5        782.98        796.75         8.99 o                         
   2   6   5        686.25        728.12         8.92 o                         
   3   6   5        760.48        759.61         9.99 o                         
   4   6   5        405.16        373.45         5.68 o                         
   5   6   5        351.08        364.36         5.27 o                         
   6   6   5        215.04        219.36         4.99 o                         
   7   6   5         17.37         16.59         1.26 o                         
   8   6   5          7.96          7.40         1.19 o                         
   9   6   5          0.21         -1.18         1.18 o                         
  10   6   5          3.43          0.95         1.35 o                         
  -8   7   5          3.40          3.33         1.42 o                         
  -7   7   5         17.03         18.76         2.14 o                         
  -6   7   5         67.85         68.43         2.42 o                         
  -5   7   5        198.45        211.13         4.57 o                         
  -4   7   5        377.27        351.46         6.12 o                         
  -3   7   5        173.57        173.02         3.03 o                         
  -2   7   5         20.01         27.09         0.97 o                         
  -1   7   5        560.38        553.05         7.37 o                         
   0   7   5        287.99        244.08         3.33 o                         
   1   7   5          4.15          8.27         0.71 o                         
   2   7   5         47.82         43.89         1.11 o                         
   3   7   5        235.33        227.32         3.31 o                         
   4   7   5        668.12        665.75         9.05 o                         
   5   7   5        596.14        579.91         8.65 o                         
   6   7   5        123.21        123.35         2.61 o                         
   7   7   5         46.21         46.47         2.10 o                         
   8   7   5         34.84         31.50         1.96 o                         
   9   7   5         12.90         11.24         1.63 o                         
  -8   8   5         24.97         20.64         2.41 o                         
  -7   8   5         22.81         22.13         1.85 o                         
  -6   8   5          0.84          0.78         1.60 o                         
  -5   8   5         33.64         32.38         1.79 o                         
  -4   8   5        122.65        125.39         3.35 o                         
  -3   8   5        146.35        151.73         2.89 o                         
  -2   8   5        322.16        331.31         6.09 o                         
  -1   8   5        153.06        148.20         2.95 o                         
   0   8   5        282.47        232.55         3.90 o                         
   1   8   5        426.76        408.75         6.21 o                         
   2   8   5         71.47         71.62         1.58 o                         
   3   8   5         14.42         15.74         0.91 o                         
   4   8   5         56.63         52.85         1.69 o                         
   5   8   5        155.18        154.56         3.10 o                         
   6   8   5         99.98         89.42         2.26 o                         
   7   8   5         31.79         32.46         1.67 o                         
   8   8   5         27.80         28.01         2.54 o                         
   9   8   5         26.12         28.54         2.29 o                         
  -7   9   5         27.62         27.65         2.10 o                         
  -6   9   5         70.43         72.65         2.81 o                         
  -5   9   5         14.14         14.29         1.57 o                         
  -4   9   5          5.42          3.20         1.11 o                         
  -3   9   5          8.81          5.36         0.93 o                         
  -2   9   5         28.95         29.79         1.21 o                         
  -1   9   5        512.37        505.86         8.39 o                         
   0   9   5        919.62        879.37        12.70 o                         
   1   9   5         57.17         50.00         1.85 o                         
   2   9   5        132.35        127.64         2.41 o                         
   3   9   5        153.77        155.04         2.80 o                         
   4   9   5         11.05         11.53         1.13 o                         
   5   9   5          4.31          4.18         1.04 o                         
   6   9   5          0.65         -0.48         1.04 o                         
   7   9   5          0.07         -1.18         1.18 o                         
   8   9   5         21.67         16.91         1.66 o                         
  -6  10   5         62.73         61.45         2.78 o                         
  -5  10   5         25.59         22.51         1.86 o                         
  -4  10   5         88.11         80.43         4.77 o                         
  -3  10   5         73.07         74.14         2.34 o                         
  -2  10   5         24.04         26.06         1.75 o                         
  -1  10   5         29.12         28.16         1.84 o                         
   0  10   5        121.71        119.45         3.99 o                         
   1  10   5        323.53        318.67         9.09 o                         
   2  10   5        330.10        328.41         6.79 o                         
   3  10   5          2.15          0.37         1.68 o                         
   4  10   5         60.63         59.55         2.22 o                         
   5  10   5         43.50         46.36         2.85 o                         
   6  10   5         15.97         14.86         1.55 o                         
   7  10   5         17.51         18.29         1.70 o                         
  -5  11   5         44.79         41.33         2.42 o                         
  -4  11   5         41.26         35.03         2.37 o                         
  -3  11   5         54.81         51.36         4.39 o                         
  -2  11   5         72.95         77.92         3.08 o                         
  -1  11   5          1.60          2.29         1.50 o                         
   0  11   5          2.33          2.45         1.90 o                         
   1  11   5          0.11          0.25         1.90 o                         
   2  11   5          6.12          7.78         1.61 o                         
   3  11   5         99.30         97.00         3.65 o                         
   4  11   5         86.91         78.73         2.46 o                         
   5  11   5          0.50         -1.24         1.24 o                         
   6  11   5         28.21         30.38         2.30 o                         
  -4  12   5         21.62         26.88         3.10 o                         
  -3  12   5         48.19         52.79         3.79 o                         
  -2  12   5         33.27         26.23         2.21 o                         
  -1  12   5         24.33         20.47         2.70 o                         
   0  12   5         37.25         38.82         3.21 o                         
   1  12   5         18.69         20.42         2.81 o                         
   2  12   5          9.69          9.06         2.50 o                         
   3  12   5          0.04          1.90         1.83 o                         
   4  12   5          3.95          0.82         2.18 o                         
   5  12   5          4.03          2.42         1.56 o                         
  -1  13   5         36.33         32.57         3.19 o                         
   0  13   5         21.28         18.50         2.90 o                         
   1  13   5         26.83         25.98         3.21 o                         
   2  13   5         20.59         18.73         3.10 o                         
   3  13   5         11.71         12.30         2.12 o                         
  -2 -12   6         18.49         17.42         3.97 o                         
  -1 -12   6         15.73         19.56         4.54 o                         
   0 -12   6         18.52         20.13         4.54 o                         
   1 -12   6          3.49          1.83         2.18 o                         
   2 -12   6          7.22         10.20         2.45 o                         
  -4 -11   6          0.09         -1.43         1.43 o                         
  -3 -11   6          2.42          0.00         1.96 o                         
  -2 -11   6          9.12          7.89         2.01 o                         
  -1 -11   6         36.70         45.65         5.39 o                         
   0 -11   6         36.20         33.97         3.83 o                         
   1 -11   6         27.69         27.25         2.86 o                         
   2 -11   6         36.89         34.66         2.99 o                         
   3 -11   6         39.67         37.03         2.21 o                         
   4 -11   6         13.71         16.98         1.87 o                         
  -6 -10   6         29.38         27.42         2.71 o                         
  -5 -10   6         23.52         23.29         2.46 o                         
  -4 -10   6         25.26         26.34         1.81 o                         
  -3 -10   6         14.05         14.24         1.58 o                         
  -2 -10   6          0.83          0.85         1.41 o                         
  -1 -10   6          2.15         -1.45         1.45 o                         
   0 -10   6         24.46         22.05         2.38 o                         
   1 -10   6        114.45        115.03         4.60 o                         
   2 -10   6        108.18        109.23         3.99 o                         
   3 -10   6         57.51         49.70         2.28 o                         
   4 -10   6         32.78         33.76         2.08 o                         
   5 -10   6         44.19         46.84         2.62 o                         
   6 -10   6          7.04          7.45         1.96 o                         
  -7  -9   6         15.08         12.23         1.71 o                         
  -6  -9   6         12.11         11.88         1.63 o                         
  -5  -9   6         45.20         44.88         2.33 o                         
  -4  -9   6         72.68         79.32         2.57 o                         
  -3  -9   6         55.66         59.57         2.19 o                         
  -2  -9   6        119.75        118.32         2.73 o                         
  -1  -9   6        101.71         95.35         3.03 o                         
   0  -9   6          0.06         -0.56         1.20 o                         
   1  -9   6         39.37         40.07         2.01 o                         
   2  -9   6         97.99         97.12         2.65 o                         
   3  -9   6         45.30         49.59         2.52 o                         
   4  -9   6         84.65         90.88         3.51 o                         
   5  -9   6         75.29         70.36         3.11 o                         
   6  -9   6         26.05         24.39         2.19 o                         
   7  -9   6         44.26         51.39         4.25 o                         
  -7  -8   6          1.20         -0.56         1.36 o                         
  -6  -8   6          8.51          5.43         1.42 o                         
  -5  -8   6         51.17         54.74         2.17 o                         
  -4  -8   6         33.68         37.38         1.55 o                         
  -3  -8   6        103.16        108.34         2.46 o                         
  -2  -8   6        149.12        153.43         3.04 o                         
  -1  -8   6        165.67        158.53         3.33 o                         
   0  -8   6        125.26        134.30         2.78 o                         
   1  -8   6         10.60         12.71         0.91 o                         
   2  -8   6          0.37          0.89         1.03 o                         
   3  -8   6          5.78          4.24         1.13 o                         
   4  -8   6         48.08         46.25         3.36 o                         
   5  -8   6         78.79         78.59         6.07 o                         
   6  -8   6         62.89         65.29         2.83 o                         
   7  -8   6         26.16         22.09         2.07 o                         
  -8  -7   6         13.56         13.67         1.53 o                         
  -7  -7   6         54.80         53.10         2.11 o                         
  -6  -7   6          3.68         -0.47         1.34 o                         
  -5  -7   6         11.70         10.25         1.26 o                         
  -4  -7   6         17.55         19.36         1.22 o                         
  -3  -7   6         27.63         32.22         1.35 o                         
  -2  -7   6         20.17         21.80         0.94 o                         
  -1  -7   6        339.34        324.08         5.14 o                         
   0  -7   6        109.80        105.34         2.24 o                         
   1  -7   6         30.46         36.74         1.33 o                         
   2  -7   6        315.37        302.30         5.97 o                         
   3  -7   6        356.15        336.38         6.60 o                         
   4  -7   6         12.19         14.02         1.29 o                         
   5  -7   6          4.45          2.48         1.13 o                         
   6  -7   6          8.76          7.76         1.44 o                         
   7  -7   6          4.97          5.77         1.47 o                         
   8  -7   6         16.16         17.54         2.15 o                         
  -8  -6   6         14.89         19.26         1.90 o                         
  -7  -6   6         73.77         76.73         2.62 o                         
  -6  -6   6         89.76         84.84         2.33 o                         
  -5  -6   6        187.03        184.76         3.49 o                         
  -4  -6   6         10.40         13.44         1.08 o                         
  -3  -6   6        277.64        267.40         3.81 o                         
  -2  -6   6         17.07         15.08         0.72 o                         
  -1  -6   6         58.14         61.43         1.27 o                         
   0  -6   6        207.67        210.16         3.49 o                         
   1  -6   6        451.50        452.48         6.66 o                         
   2  -6   6        126.06        126.76         2.66 o                         
   3  -6   6        288.92        285.98         5.58 o                         
   4  -6   6        315.78        304.74         5.94 o                         
   5  -6   6        162.88        157.96         3.66 o                         
   6  -6   6         75.21         76.21         2.43 o                         
   7  -6   6         85.16         91.07         2.92 o                         
   8  -6   6          2.53          0.07         3.69 o                         
   9  -6   6          7.38          9.81         1.98 o                         
  -9  -5   6          0.82         -1.24         1.24 o                         
  -8  -5   6         16.29         16.29         1.43 o                         
  -7  -5   6         16.01         18.84         1.35 o                         
  -6  -5   6        120.41        115.46         2.87 o                         
  -5  -5   6          1.68          2.30         0.90 o                         
  -4  -5   6        157.90        151.18         2.74 o                         
  -3  -5   6       2711.25       2632.42        31.03 o                         
  -2  -5   6        476.57        506.12         6.34 o                         
  -1  -5   6         27.37         27.89         1.04 o                         
   0  -5   6        182.09        187.86         2.72 o                         
   1  -5   6         78.42         73.98         1.68 o                         
   2  -5   6        400.74        419.27         7.64 o                         
   3  -5   6        561.60        573.43        10.10 o                         
   4  -5   6         25.17         26.55         1.27 o                         
   5  -5   6        130.95        147.36         4.50 o                         
   6  -5   6        401.41        392.03         9.49 o                         
   7  -5   6        393.13        386.42         7.30 o                         
   8  -5   6         68.12         68.74         6.52 o                         
   9  -5   6         25.68         24.10         3.40 o                         
  -9  -4   6         22.58         17.78         1.82 o                         
  -8  -4   6         16.76         14.18         1.29 o                         
  -7  -4   6          0.01         -0.95         0.95 o                         
  -6  -4   6         21.89         20.55         1.21 o                         
  -5  -4   6         16.56         20.12         1.08 o                         
  -4  -4   6        539.73        509.16         6.87 o                         
  -3  -4   6       1061.87       1072.38        12.18 o                         
  -2  -4   6        545.30        528.20         7.43 o                         
  -1  -4   6        758.29        814.93        10.37 o                         
   0  -4   6          3.83          4.61         0.46 o                         
   1  -4   6        177.21        180.67         4.34 o                         
   2  -4   6         18.54         15.84         1.03 o                         
   3  -4   6         29.25         23.50         1.08 o                         
   4  -4   6        384.93        381.43         6.87 o                         
   5  -4   6        299.43        294.76         5.80 o                         
   6  -4   6         40.31         47.41         1.51 o                         
   7  -4   6        156.46        162.73         3.94 o                         
   8  -4   6        135.41        137.14         4.70 o                         
   9  -4   6        111.08        100.08         5.39 o                         
  -9  -3   6         54.81         48.70         2.24 o                         
  -8  -3   6        119.08        111.60         2.70 o                         
  -7  -3   6        243.83        243.91         4.23 o                         
  -6  -3   6        101.76        102.09         2.35 o                         
  -5  -3   6          0.70         -0.19         0.66 o                         
  -4  -3   6         18.74         21.34         0.94 o                         
  -3  -3   6        122.86        124.18         1.93 o                         
  -2  -3   6       3120.37       3254.61        35.49 o                         
  -1  -3   6         64.19         51.03         1.59 o                         
   0  -3   6        798.73       1014.65        14.96 o                         
   1  -3   6       1156.90       1142.03        20.34 o                         
   2  -3   6       1065.98       1124.82        21.93 o                         
   3  -3   6        745.00        729.04        12.38 o                         
   4  -3   6        133.32        134.91         2.71 o                         
   5  -3   6         24.73         27.03         1.43 o                         
   6  -3   6        129.33        120.77         4.05 o                         
   7  -3   6         22.94         22.66         1.44 o                         
   8  -3   6          2.08          2.28         1.29 o                         
   9  -3   6         52.80         54.15         3.69 o                         
  10  -3   6         34.29         30.05         3.12 o                         
 -10  -2   6          2.73          0.97         1.61 o                         
  -9  -2   6         31.29         30.90         2.02 o                         
  -8  -2   6        164.11        156.58         3.75 o                         
  -7  -2   6        321.99        323.38         5.57 o                         
  -6  -2   6        309.78        322.44         5.09 o                         
  -5  -2   6        337.22        343.28         5.71 o                         
  -4  -2   6        115.50        119.74         2.58 o                         
  -3  -2   6          0.60          2.03         0.33 o                         
  -2  -2   6         71.44         82.74         1.50 o                         
  -1  -2   6         10.95          7.87         0.53 o                         
   0  -2   6        171.41        196.47         3.52 o                         
   1  -2   6        138.72        117.11         2.29 o                         
   2  -2   6        859.23        822.71        20.46 o                         
   3  -2   6       1352.93       1475.18        23.94 o                         
   4  -2   6        709.83        719.34        15.09 o                         
   5  -2   6        426.10        432.78         6.56 o                         
   6  -2   6        579.25        585.71         9.66 o                         
   7  -2   6        234.76        234.28         5.95 o                         
   8  -2   6         18.06         16.79         2.30 o                         
 -10  -1   6          0.30          0.87         1.50 o                         
  -9  -1   6         11.07         10.05         1.63 o                         
  -8  -1   6         28.12         23.02         1.64 o                         
  -7  -1   6        109.13        118.75         2.95 o                         
  -6  -1   6        210.59        218.07         3.66 o                         
  -5  -1   6        286.94        274.48         4.33 o                         
  -4  -1   6        363.22        351.89         5.24 o                         
  -3  -1   6       1402.61       1448.47        21.20 o                         
  -2  -1   6        485.63        508.15         7.76 o                         
  -1  -1   6        198.65        234.63         3.73 o                         
   0  -1   6         48.50         67.13         1.47 o                         
   1  -1   6        363.88        430.81         7.53 o                         
   2  -1   6        199.48        203.74         5.66 o                         
   3  -1   6          7.88          4.63         1.09 o                         
   4  -1   6        351.23        370.29        10.32 o                         
   5  -1   6        722.12        711.49        11.39 o                         
   6  -1   6        992.93        975.00        15.51 o                         
   7  -1   6        661.87        660.60        12.23 o                         
   8  -1   6        231.69        237.26         7.92 o                         
 -10   0   6          9.77          6.60         1.60 o                         
  -9   0   6         15.29         12.53         1.58 o                         
  -8   0   6          9.05          6.60         3.27 o                         
  -7   0   6          2.67          2.27         1.05 o                         
  -6   0   6          0.76         -0.64         0.64 o                         
  -5   0   6         17.67         18.70         1.87 o                         
  -4   0   6        239.55        240.47         4.52 o                         
  -3   0   6       1237.26       1261.12        20.53 o                         
  -2   0   6        504.20        436.71         7.42 o                         
  -1   0   6         75.01         59.26         1.04 o                         
   0   0   6         34.00         23.78         1.07 o                         
   1   0   6       1719.51       1846.13        27.60 o                         
   2   0   6       1654.32       1719.07        28.00 o                         
   3   0   6        560.38        644.33        16.94 o                         
   4   0   6         16.55         22.24         1.80 o                         
   5   0   6         45.43         37.00         3.11 o                         
   6   0   6        372.71        391.81         7.51 o                         
   7   0   6        538.74        540.28         9.08 o                         
   8   0   6        204.62        220.49         6.00 o                         
 -10   1   6         12.22          9.11         1.68 o                         
  -9   1   6         75.17         70.08         2.72 o                         
  -8   1   6        232.20        218.97         5.34 o                         
  -7   1   6        127.04        121.12         5.80 o                         
  -6   1   6         41.74         38.69         2.46 o                         
  -5   1   6          2.22         -0.19         0.61 o                         
  -4   1   6         44.51         49.46         1.45 o                         
  -3   1   6         60.27         73.30         1.69 o                         
  -2   1   6        256.90        253.90         3.74 o                         
  -1   1   6        139.22        120.01         2.91 o                         
   0   1   6        130.38        106.81         3.35 o                         
   1   1   6       3772.78       3810.56        51.73 o                         
   2   1   6        689.78        706.20        13.92 o                         
   3   1   6        747.94        789.81        21.41 o                         
   4   1   6       2922.45       2962.45        75.51 o                         
   5   1   6          8.15          8.41         1.19 o                         
   6   1   6         76.08         84.87         3.41 o                         
   7   1   6         98.33        109.44         2.67 o                         
   8   1   6         37.02         40.02         2.03 o                         
   9   1   6         61.48         60.10         5.10 o                         
 -10   2   6          0.33         -0.53         1.60 o                         
  -9   2   6        119.89        106.95         3.64 o                         
  -8   2   6        220.12        209.26         5.25 o                         
  -7   2   6        222.15        223.84         5.29 o                         
  -6   2   6        214.91        222.61         4.42 o                         
  -5   2   6        214.48        219.82         6.51 o                         
  -4   2   6        520.68        501.29         7.86 o                         
  -3   2   6          2.00          1.66         0.39 o                         
  -2   2   6        170.62        200.80         3.67 o                         
  -1   2   6        414.81        488.69         7.37 o                         
   0   2   6        454.22        454.57         6.30 o                         
   1   2   6       4442.28       4419.60        96.04 o                         
   2   2   6       1403.00       1425.39        23.29 o                         
   3   2   6       1573.29       1581.16        25.80 o                         
   4   2   6       1953.62       1992.00        30.49 o                         
   5   2   6       1553.07       1586.96        20.45 o                         
   6   2   6        521.71        509.42         6.95 o                         
   7   2   6         30.75         36.08         1.25 o                         
   8   2   6          1.69         -1.13         1.13 o                         
   9   2   6          4.14          7.37         3.12 o                         
  10   2   6         10.85          6.80         3.69 o                         
  -9   3   6         11.48         11.56         1.76 o                         
  -8   3   6         28.93         21.99         2.31 o                         
  -7   3   6        209.71        206.65         5.12 o                         
  -6   3   6         33.97         39.45         1.55 o                         
  -5   3   6        394.56        379.37        11.17 o                         
  -4   3   6       1077.32       1017.91        31.26 o                         
  -3   3   6        286.20        285.88         4.24 o                         
  -2   3   6        209.35        175.61         3.32 o                         
  -1   3   6         47.28         43.17         0.99 o                         
   0   3   6        622.82        759.16        16.21 o                         
   1   3   6         26.78         32.07         1.24 o                         
   2   3   6        584.27        554.10         8.38 o                         
   3   3   6        806.14        822.57        13.80 o                         
   4   3   6        918.34        903.07        12.18 o                         
   5   3   6       2412.28       2262.06        31.04 o                         
   6   3   6        834.81        823.41        11.72 o                         
   7   3   6          8.04          6.25         1.16 o                         
   8   3   6         51.91         48.23         3.44 o                         
   9   3   6          4.25          7.21         1.58 o                         
  10   3   6          1.64          3.00         2.04 o                         
  -9   4   6         10.38         10.67         1.76 o                         
  -8   4   6          0.98          0.14         1.37 o                         
  -7   4   6          5.16          3.77         1.04 o                         
  -6   4   6        163.99        151.34         4.48 o                         
  -5   4   6        395.54        395.14         7.26 o                         
  -4   4   6        513.36        539.27         8.58 o                         
  -3   4   6        382.57        349.96         8.58 o                         
  -2   4   6        407.69        353.51         5.63 o                         
  -1   4   6        496.21        486.46         6.78 o                         
   0   4   6        719.35        688.95         8.76 o                         
   1   4   6        129.53        114.57         1.89 o                         
   2   4   6        680.04        733.08        11.06 o                         
   3   4   6         10.75         10.61         0.52 o                         
   4   4   6        233.38        216.05         3.39 o                         
   5   4   6        756.37        729.96        10.28 o                         
   6   4   6        160.78        163.55         2.83 o                         
   7   4   6         31.42         34.08         1.61 o                         
   8   4   6         67.71         66.67         2.82 o                         
   9   4   6         45.31         52.92         2.45 o                         
  10   4   6         40.23         45.75         4.11 o                         
  -9   5   6         51.50         50.67         2.85 o                         
  -8   5   6         27.04         27.58         2.09 o                         
  -7   5   6         58.48         58.78         2.22 o                         
  -6   5   6         47.49         40.96         1.80 o                         
  -5   5   6         36.42         28.95         1.80 o                         
  -4   5   6        120.98        127.43         2.69 o                         
  -3   5   6        141.19        118.56         2.19 o                         
  -2   5   6         34.69         26.57         0.85 o                         
  -1   5   6        841.23        843.43        10.04 o                         
   0   5   6       1904.11       1986.11        23.10 o                         
   1   5   6       1661.22       1683.22        19.66 o                         
   2   5   6        530.35        483.01         6.95 o                         
   3   5   6        241.16        233.71         3.39 o                         
   4   5   6        263.39        269.78         4.21 o                         
   5   5   6          1.13          1.44         0.73 o                         
   6   5   6         14.29         14.87         0.90 o                         
   7   5   6          9.52         13.56         0.93 o                         
   8   5   6          6.64          9.30         1.06 o                         
   9   5   6         22.50         22.56         2.00 o                         
  10   5   6         46.24         51.45         3.87 o                         
  -8   6   6         49.67         54.70         3.19 o                         
  -7   6   6         76.79         79.92         3.44 o                         
  -6   6   6        100.61        104.99         4.19 o                         
  -5   6   6        127.15        107.04         3.03 o                         
  -4   6   6         60.46         57.43         1.85 o                         
  -3   6   6        237.78        271.07         4.27 o                         
  -2   6   6        492.72        489.25         6.71 o                         
  -1   6   6        198.72        186.74         2.61 o                         
   0   6   6        560.91        570.23         6.98 o                         
   1   6   6       1308.98       1349.46        17.14 o                         
   2   6   6       1046.03       1030.79        12.47 o                         
   3   6   6        738.75        703.62         9.32 o                         
   4   6   6        293.46        282.38         4.49 o                         
   5   6   6        280.97        288.30         4.62 o                         
   6   6   6        195.86        200.02         3.92 o                         
   7   6   6         14.62          9.43         1.06 o                         
   8   6   6         20.55         16.54         1.30 o                         
   9   6   6          3.06          2.51         1.20 o                         
  -8   7   6          3.04          3.15         1.44 o                         
  -7   7   6         14.37         17.55         1.63 o                         
  -6   7   6         63.48         59.96         2.66 o                         
  -5   7   6        257.93        263.44         6.44 o                         
  -4   7   6        385.25        358.46         6.20 o                         
  -3   7   6        109.10        110.39         2.29 o                         
  -2   7   6         65.88         67.34         1.51 o                         
  -1   7   6        365.41        368.71         5.14 o                         
   0   7   6         88.43         89.09         1.60 o                         
   1   7   6         84.13         79.75         2.27 o                         
   2   7   6        167.80        177.35         2.56 o                         
   3   7   6        322.51        306.51         4.23 o                         
   4   7   6        526.28        518.35         7.27 o                         
   5   7   6        523.90        499.25         7.07 o                         
   6   7   6        106.12        104.31         2.22 o                         
   7   7   6         35.15         34.83         1.73 o                         
   8   7   6         18.74         14.62         1.57 o                         
   9   7   6          4.53          3.52         1.55 o                         
  -7   8   6         18.31         16.92         1.73 o                         
  -6   8   6          0.22         -1.31         1.31 o                         
  -5   8   6         40.25         35.48         1.89 o                         
  -4   8   6        210.72        198.67         4.04 o                         
  -3   8   6        338.02        341.35         5.39 o                         
  -2   8   6        373.05        340.71         4.92 o                         
  -1   8   6         87.80         78.22         1.85 o                         
   0   8   6        147.28        166.72         4.33 o                         
   1   8   6        380.16        361.86         5.53 o                         
   2   8   6         34.63         34.87         1.34 o                         
   3   8   6          0.13         -0.20         0.72 o                         
   4   8   6         56.33         56.90         1.73 o                         
   5   8   6        146.43        144.69         3.15 o                         
   6   8   6         84.70         75.48         2.10 o                         
   7   8   6         20.09         21.62         1.38 o                         
   8   8   6         14.86         13.62         1.77 o                         
   9   8   6         21.65         22.42         2.07 o                         
  -7   9   6         28.05         24.60         1.95 o                         
  -6   9   6         53.91         48.78         2.70 o                         
  -5   9   6          5.87          4.88         1.45 o                         
  -4   9   6          1.23         -0.58         1.08 o                         
  -3   9   6          1.34          0.44         0.85 o                         
  -2   9   6        130.59        126.69         2.54 o                         
  -1   9   6        692.12        670.97        10.88 o                         
   0   9   6        798.34        757.92        11.11 o                         
   1   9   6         20.91         20.03         1.27 o                         
   2   9   6         38.26         36.35         1.40 o                         
   3   9   6        166.84        165.23         2.94 o                         
   4   9   6         14.44         16.37         1.21 o                         
   5   9   6          4.22          5.02         1.06 o                         
   6   9   6          0.29         -1.06         1.06 o                         
   7   9   6          0.36         -1.18         1.18 o                         
   8   9   6         12.02          9.13         1.55 o                         
  -6  10   6         40.78         35.77         2.28 o                         
  -5  10   6         27.27         26.10         1.95 o                         
  -4  10   6         48.42         47.47         4.91 o                         
  -3  10   6         35.16         36.16         1.77 o                         
  -2  10   6          1.78         -1.20         1.20 o                         
  -1  10   6        102.09         90.98         3.90 o                         
   0  10   6        261.86        249.74         6.36 o                         
   1  10   6        103.91        101.24         3.16 o                         
   2  10   6        146.74        137.83         4.02 o                         
   3  10   6         36.65         43.40         2.37 o                         
   4  10   6         45.00         45.75         1.92 o                         
   5  10   6         37.96         34.54         1.82 o                         
   6  10   6         21.30         20.87         1.77 o                         
   7  10   6         25.84         24.23         1.82 o                         
  -5  11   6         49.19         51.17         2.60 o                         
  -4  11   6         26.18         25.30         2.21 o                         
  -3  11   6         48.58         49.33         3.50 o                         
  -2  11   6         44.84         46.63         2.49 o                         
  -1  11   6          1.70          1.50         1.49 o                         
   0  11   6          1.11          0.57         2.00 o                         
   1  11   6          9.66         11.91         2.21 o                         
   2  11   6          3.44          4.05         1.67 o                         
   3  11   6         53.70         53.34         4.00 o                         
   4  11   6         88.16         91.70         2.95 o                         
   5  11   6         12.40         17.02         1.60 o                         
   6  11   6         18.97         16.87         1.71 o                         
  -3  12   6         46.41         46.74         4.82 o                         
  -2  12   6         26.38         25.91         2.21 o                         
  -1  12   6         17.16         15.36         2.58 o                         
   0  12   6         26.39         27.08         3.83 o                         
   1  12   6         34.96         30.92         3.10 o                         
   2  12   6         37.89         42.50         3.50 o                         
   3  12   6          6.77          8.05         1.83 o                         
   4  12   6         12.69         13.50         2.45 o                         
   5  12   6          9.44          7.18         1.43 o                         
  -1  13   6         32.52         35.28         3.19 o                         
   0  13   6         23.22         22.77         3.10 o                         
   1  13   6         35.69         32.12         7.09 o                         
   2  13   6         44.16         38.72         3.61 o                         
  -1 -12   7          8.18          3.12         3.97 o                         
   0 -12   7         14.68         20.41         4.54 o                         
   1 -12   7         19.21         18.37         2.66 o                         
  -4 -11   7          0.73         -0.38         2.45 o                         
  -3 -11   7          4.56          6.03         2.12 o                         
  -2 -11   7         17.91         20.32         2.46 o                         
  -1 -11   7         24.92         28.35         4.54 o                         
   0 -11   7         53.38         63.08         3.79 o                         
   1 -11   7         35.32         34.65         4.54 o                         
   2 -11   7         15.35         16.74         2.50 o                         
   3 -11   7         22.75         24.13         1.97 o                         
   4 -11   7          4.72          1.67         1.57 o                         
  -5 -10   7         17.30         18.19         2.42 o                         
  -4 -10   7         22.33         23.37         2.04 o                         
  -3 -10   7          5.47          5.76         1.95 o                         
  -2 -10   7          3.09          3.61         1.96 o                         
  -1 -10   7          4.28          3.70         2.10 o                         
   0 -10   7         36.16         40.39         2.99 o                         
   1 -10   7         76.80         83.59         3.91 o                         
   2 -10   7        110.61        111.73         3.64 o                         
   3 -10   7         37.54         35.60         3.02 o                         
   4 -10   7         19.62         21.11         2.01 o                         
   5 -10   7         45.78         45.05         2.74 o                         
  -6  -9   7         12.10         15.04         1.84 o                         
  -5  -9   7         38.70         39.74         2.75 o                         
  -4  -9   7         53.16         58.39         2.26 o                         
  -3  -9   7         20.40         20.27         1.75 o                         
  -2  -9   7         70.81         77.61         2.79 o                         
  -1  -9   7         44.84         44.49         2.13 o                         
   0  -9   7          2.99          1.07         1.17 o                         
   1  -9   7         62.56         62.04         2.39 o                         
   2  -9   7        112.23        109.06         3.06 o                         
   3  -9   7         48.98         44.09         2.46 o                         
   4  -9   7         57.27         61.69         2.83 o                         
   5  -9   7         45.45         37.09         2.41 o                         
   6  -9   7         27.72         26.57         2.78 o                         
  -7  -8   7          2.47          0.57         1.40 o                         
  -6  -8   7          1.46          0.59         1.28 o                         
  -5  -8   7         26.53         28.73         1.75 o                         
  -4  -8   7         33.72         37.34         1.64 o                         
  -3  -8   7         85.16         87.38         2.53 o                         
  -2  -8   7         66.52         72.37         2.33 o                         
  -1  -8   7        102.76         97.68         2.89 o                         
   0  -8   7        147.36        149.94         2.83 o                         
   1  -8   7          3.36          7.41         1.20 o                         
   2  -8   7         13.17         10.43         1.68 o                         
   3  -8   7          0.45         -1.05         1.05 o                         
   4  -8   7          7.63          7.45         2.62 o                         
   5  -8   7        103.21        109.65         4.46 o                         
   6  -8   7         52.23         57.56         3.97 o                         
   7  -8   7          8.55          8.90         2.84 o                         
  -8  -7   7          0.20         -1.29         1.29 o                         
  -7  -7   7         39.81         39.54         1.95 o                         
  -6  -7   7         54.71         51.76         2.71 o                         
  -5  -7   7          1.51         -0.75         1.14 o                         
  -4  -7   7         24.57         26.32         1.29 o                         
  -3  -7   7         65.84         67.61         2.16 o                         
  -2  -7   7         48.61         44.80         1.57 o                         
  -1  -7   7        283.15        278.36         4.54 o                         
   0  -7   7         47.96         49.92         1.73 o                         
   1  -7   7         27.00         25.46         1.11 o                         
   2  -7   7        271.01        271.27         5.51 o                         
   3  -7   7        349.68        337.74         6.64 o                         
   4  -7   7         23.38         26.77         1.63 o                         
   5  -7   7         16.50         12.03         1.31 o                         
   6  -7   7          1.01          1.02         1.84 o                         
   7  -7   7          4.66          4.50         1.67 o                         
   8  -7   7         11.14         14.83         2.15 o                         
  -8  -6   7          2.70          1.60         1.29 o                         
  -7  -6   7        110.54        118.26         2.94 o                         
  -6  -6   7         75.20         74.84         2.26 o                         
  -5  -6   7        196.12        184.05         3.52 o                         
  -4  -6   7         29.58         28.27         1.30 o                         
  -3  -6   7         18.11         16.26         0.98 o                         
  -2  -6   7          1.37          1.09         0.54 o                         
  -1  -6   7        115.20        110.05         2.00 o                         
   0  -6   7        316.35        340.69         5.26 o                         
   1  -6   7        359.04        351.14         5.35 o                         
   2  -6   7         28.40         32.26         1.54 o                         
   3  -6   7        382.40        386.92         7.88 o                         
   4  -6   7        470.55        446.86         8.28 o                         
   5  -6   7        210.48        223.57         4.74 o                         
   6  -6   7         41.97         42.06         2.14 o                         
   7  -6   7         41.54         43.58         2.51 o                         
   8  -6   7         14.12         11.04         2.13 o                         
   9  -6   7         18.86         20.10         2.41 o                         
  -9  -5   7          2.46          3.69         1.39 o                         
  -8  -5   7          6.83          6.99         1.32 o                         
  -7  -5   7          2.77          1.73         1.12 o                         
  -6  -5   7        115.10        110.39         2.62 o                         
  -5  -5   7        487.04        498.27         7.57 o                         
  -4  -5   7         19.74         19.10         1.02 o                         
  -3  -5   7        438.55        467.38         6.96 o                         
  -2  -5   7        362.50        405.78         5.82 o                         
  -1  -5   7          6.70          7.42         0.58 o                         
   0  -5   7         90.04         94.60         1.83 o                         
   1  -5   7         87.61         94.71         1.83 o                         
   2  -5   7        474.82        481.08         7.74 o                         
   3  -5   7        498.36        517.51         8.29 o                         
   4  -5   7          5.29          5.96         1.02 o                         
   5  -5   7        218.14        208.13         4.29 o                         
   6  -5   7        353.53        353.58         7.74 o                         
   7  -5   7        370.42        388.69         7.62 o                         
   8  -5   7         91.17         87.99         3.25 o                         
   9  -5   7          5.07          2.55         2.55 o                         
  -9  -4   7         17.73         18.00         1.92 o                         
  -8  -4   7         14.94         14.92         1.38 o                         
  -7  -4   7          0.06         -0.96         0.96 o                         
  -6  -4   7        107.59        108.59         3.19 o                         
  -5  -4   7         58.12         63.36         2.01 o                         
  -4  -4   7         54.60         61.73         1.53 o                         
  -3  -4   7        764.29        738.97         9.12 o                         
  -2  -4   7        314.94        319.13         4.15 o                         
  -1  -4   7        399.53        428.77         6.24 o                         
   0  -4   7         13.81          9.70         0.56 o                         
   1  -4   7        112.12         99.33         1.81 o                         
   2  -4   7        108.77        114.41         3.77 o                         
   3  -4   7          3.46          3.12         0.73 o                         
   4  -4   7        386.04        386.89         6.28 o                         
   5  -4   7        209.01        207.27         4.13 o                         
   6  -4   7         24.28         25.05         1.14 o                         
   7  -4   7        229.51        227.58         6.04 o                         
   8  -4   7        112.21         99.51         5.39 o                         
   9  -4   7         80.55         78.25         4.82 o                         
  -9  -3   7         53.95         50.72         2.02 o                         
  -8  -3   7         71.97         71.44         2.22 o                         
  -7  -3   7        150.44        152.25         3.15 o                         
  -6  -3   7         45.26         53.83         1.74 o                         
  -5  -3   7          0.65          3.88         0.95 o                         
  -4  -3   7        434.83        447.60         6.09 o                         
  -3  -3   7        387.74        370.54         4.80 o                         
  -2  -3   7          9.01         11.12         0.71 o                         
  -1  -3   7        165.47        147.83         2.47 o                         
   0  -3   7         88.45         74.44         1.38 o                         
   1  -3   7       1136.13       1142.79        19.02 o                         
   2  -3   7       1278.59       1403.05        51.44 o                         
   3  -3   7        966.50        967.59        21.17 o                         
   4  -3   7        260.51        278.54         5.12 o                         
   5  -3   7          6.08          5.49         0.77 o                         
   6  -3   7        157.34        147.20         4.17 o                         
   7  -3   7         34.34         35.00         1.92 o                         
   8  -3   7          1.37          1.40         1.29 o                         
   9  -3   7         62.56         62.37         3.69 o                         
  10  -3   7         24.49         25.52         2.84 o                         
  -9  -2   7         30.85         34.86         2.16 o                         
  -8  -2   7        135.94        135.99         2.99 o                         
  -7  -2   7        282.55        270.01         4.58 o                         
  -6  -2   7        138.09        150.86         2.89 o                         
  -5  -2   7         96.42         91.42         2.01 o                         
  -4  -2   7          1.33          2.91         0.78 o                         
  -3  -2   7         79.69         66.16         1.49 o                         
  -2  -2   7         18.50         18.65         0.78 o                         
  -1  -2   7        489.47        513.03         7.75 o                         
   0  -2   7        136.25        131.05         2.56 o                         
   1  -2   7        565.62        525.27         9.04 o                         
   2  -2   7       1220.43       1200.70        23.04 o                         
   3  -2   7       1657.75       1818.85        26.86 o                         
   4  -2   7        876.26        932.15        14.84 o                         
   5  -2   7        478.83        468.07         7.09 o                         
   6  -2   7        420.08        414.82         8.52 o                         
   7  -2   7        114.14        116.83         3.47 o                         
   8  -2   7         12.18         12.50         2.18 o                         
  -9  -1   7          8.98          8.92         1.58 o                         
  -8  -1   7         30.78         29.35         1.77 o                         
  -7  -1   7         82.45         86.25         2.17 o                         
  -6  -1   7        153.76        161.77         3.51 o                         
  -5  -1   7        179.47        176.35         3.09 o                         
  -4  -1   7        112.12        112.66         2.37 o                         
  -3  -1   7        386.65        371.35         5.05 o                         
  -2  -1   7        377.49        402.92         5.28 o                         
  -1  -1   7        690.23        719.41         9.88 o                         
   0  -1   7         13.90         20.92         1.70 o                         
   1  -1   7        511.58        588.04         8.98 o                         
   2  -1   7        192.98        230.07         4.21 o                         
   3  -1   7        423.39        384.49         7.18 o                         
   4  -1   7        645.14        612.30         9.92 o                         
   5  -1   7        795.74        775.04        12.48 o                         
   6  -1   7        814.78        825.76        15.08 o                         
   7  -1   7        566.11        577.44        11.00 o                         
   8  -1   7        183.06        180.20         6.71 o                         
  -9   0   7          5.68          3.22         1.76 o                         
  -8   0   7          2.51         -0.91         1.21 o                         
  -7   0   7          0.04         -0.92         0.92 o                         
  -6   0   7          1.32          0.42         0.78 o                         
  -5   0   7          1.34          1.04         0.64 o                         
  -4   0   7        239.97        230.43         3.95 o                         
  -3   0   7       1142.37       1161.51        17.28 o                         
  -2   0   7        891.86        934.22        12.65 o                         
  -1   0   7        215.01        187.91         2.90 o                         
   0   0   7         85.71         68.52         1.53 o                         
   1   0   7       1792.84       1838.30        25.10 o                         
   2   0   7       1285.97       1365.53        22.92 o                         
   3   0   7        174.29        187.49         5.80 o                         
   4   0   7        124.93        148.20         2.89 o                         
   5   0   7        118.09        104.28         2.82 o                         
   6   0   7        471.50        471.12        10.62 o                         
   7   0   7        526.11        529.23        11.93 o                         
   8   0   7        161.44        171.67         5.06 o                         
  -9   1   7         31.95         29.00         2.00 o                         
  -8   1   7        174.66        171.82         5.68 o                         
  -7   1   7         83.07         77.71         2.35 o                         
  -6   1   7         26.71         25.05         1.33 o                         
  -5   1   7          6.46          4.33         0.68 o                         
  -4   1   7         38.75         45.79         1.50 o                         
  -3   1   7         81.06         80.16         1.40 o                         
  -2   1   7        924.66        954.37        12.05 o                         
  -1   1   7        393.75        359.27         5.53 o                         
   0   1   7         24.52         16.10         2.62 o                         
   1   1   7       3118.04       3235.48        43.94 o                         
   2   1   7      15350.59      16528.35       273.04 o                         
   3   1   7       1403.97       1483.51        28.79 o                         
   4   1   7         31.51         30.52         1.31 o                         
   5   1   7          7.43          9.23         0.82 o                         
   6   1   7         24.88         25.07         2.70 o                         
   7   1   7        101.54        104.99         6.44 o                         
   8   1   7         49.23         43.91         2.55 o                         
   9   1   7         31.75         34.59         4.25 o                         
  -9   2   7         70.63         62.80         3.11 o                         
  -8   2   7        248.07        257.23         6.21 o                         
  -7   2   7        153.08        161.57         3.72 o                         
  -6   2   7        185.42        181.40         4.01 o                         
  -5   2   7         63.10         62.77         1.88 o                         
  -4   2   7        264.31        242.06         5.32 o                         
  -3   2   7          0.48          2.16         0.45 o                         
  -2   2   7         81.03        103.17         1.91 o                         
  -1   2   7         83.50         97.68         2.18 o                         
   0   2   7        769.86        768.79        10.48 o                         
   1   2   7       5460.96       5788.54        77.33 o                         
   2   2   7       6380.10       6854.54       112.69 o                         
   3   2   7       1014.73        963.59        13.24 o                         
   4   2   7       1134.16       1134.21        20.15 o                         
   5   2   7        583.73        592.47        10.93 o                         
   6   2   7        128.44        128.00         2.82 o                         
   7   2   7          6.76          4.52         1.19 o                         
   8   2   7          1.18          0.66         0.75 o                         
   9   2   7          0.10         -1.42         2.84 o                         
  10   2   7         13.47         13.33         3.97 o                         
  -9   3   7         10.00         13.66         1.94 o                         
  -8   3   7         25.50         30.77         2.09 o                         
  -7   3   7        148.98        148.12         3.55 o                         
  -6   3   7         76.91         79.06         2.86 o                         
  -5   3   7        135.81        135.30         4.11 o                         
  -4   3   7       1002.74        975.31        16.56 o                         
  -3   3   7        319.87        318.67         4.74 o                         
  -2   3   7        164.85        130.35         2.15 o                         
  -1   3   7         61.58         59.14         1.24 o                         
   0   3   7        498.55        619.69         7.93 o                         
   1   3   7        395.72        462.02         7.10 o                         
   2   3   7       1462.87       1544.08        22.82 o                         
   3   3   7       2644.97       2564.13        34.54 o                         
   4   3   7       1203.99       1197.83        17.96 o                         
   5   3   7         17.63         27.74         1.29 o                         
   6   3   7        487.20        472.73         7.01 o                         
   7   3   7        194.06        195.67         4.10 o                         
   8   3   7         38.73         40.77         2.16 o                         
   9   3   7          2.47          5.27         1.83 o                         
  10   3   7          0.41         -1.66         1.73 o                         
  -9   4   7          1.33          0.58         1.70 o                         
  -8   4   7          4.39         -0.28         1.42 o                         
  -7   4   7          2.00          0.11         1.08 o                         
  -6   4   7         71.30         65.18         2.20 o                         
  -5   4   7        188.81        185.29         3.96 o                         
  -4   4   7        734.34        707.16        12.28 o                         
  -3   4   7        501.10        487.08         7.88 o                         
  -2   4   7        671.38        654.98        11.15 o                         
  -1   4   7        563.40        521.28         7.28 o                         
   0   4   7        543.95        500.26         6.06 o                         
   1   4   7         31.68         27.36         0.95 o                         
   2   4   7        376.15        421.85         6.07 o                         
   3   4   7         46.79         46.62         1.03 o                         
   4   4   7         33.53         33.28         1.06 o                         
   5   4   7        113.98        121.99         2.09 o                         
   6   4   7        264.81        273.24         4.84 o                         
   7   4   7         24.76         27.57         1.20 o                         
   8   4   7        126.13        133.68         4.19 o                         
   9   4   7         53.51         50.40         3.26 o                         
  10   4   7         25.21         25.90         3.12 o                         
  -9   5   7         32.71         32.35         2.47 o                         
  -8   5   7         37.01         38.36         2.03 o                         
  -7   5   7         19.09         14.38         1.42 o                         
  -6   5   7        115.48        108.97         2.95 o                         
  -5   5   7         40.99         46.26         3.27 o                         
  -4   5   7          1.15          0.34         0.74 o                         
  -3   5   7        299.77        272.93         4.25 o                         
  -2   5   7        269.33        247.65         3.87 o                         
  -1   5   7        800.75        827.16        10.89 o                         
   0   5   7       2112.18       2173.89        25.23 o                         
   1   5   7       1459.78       1435.11        16.72 o                         
   2   5   7        494.72        441.54         5.58 o                         
   3   5   7        177.31        172.97         2.51 o                         
   4   5   7        249.78        263.13         4.15 o                         
   5   5   7          0.16          3.50         2.18 o                         
   6   5   7        112.06        113.50         2.57 o                         
   7   5   7          0.63         -0.38         0.80 o                         
   8   5   7        146.80        168.83         4.29 o                         
   9   5   7         31.12         34.43         1.78 o                         
  10   5   7         34.53         33.55         6.10 o                         
  -8   6   7         51.49         57.15         2.58 o                         
  -7   6   7        114.17        107.06         3.14 o                         
  -6   6   7        138.22        136.48         5.04 o                         
  -5   6   7          1.59          1.78         1.21 o                         
  -4   6   7         75.20         83.65         2.20 o                         
  -3   6   7        323.14        334.78         5.18 o                         
  -2   6   7        114.69        113.45         2.00 o                         
  -1   6   7        292.41        298.97         4.57 o                         
   0   6   7        843.86        840.89        10.09 o                         
   1   6   7       1521.42       1527.81        19.43 o                         
   2   6   7       1184.37       1187.67        14.30 o                         
   3   6   7        567.72        534.86         7.21 o                         
   4   6   7        215.26        203.67         3.72 o                         
   5   6   7        226.43        215.29         3.63 o                         
   6   6   7        244.11        214.77         4.11 o                         
   7   6   7          0.33          1.36         1.10 o                         
   8   6   7          0.03          1.03         1.25 o                         
   9   6   7          6.51          6.49         1.60 o                         
  -8   7   7          6.49          6.16         1.59 o                         
  -7   7   7         27.28         24.80         1.87 o                         
  -6   7   7         78.83         71.94         2.63 o                         
  -5   7   7        240.13        241.78         7.96 o                         
  -4   7   7        371.80        366.24         6.35 o                         
  -3   7   7         29.77         35.95         1.30 o                         
  -2   7   7        133.08        134.80         2.57 o                         
  -1   7   7        281.89        271.24         3.93 o                         
   0   7   7          2.05          1.85         0.58 o                         
   1   7   7        172.10        157.66         2.61 o                         
   2   7   7        237.98        233.71         3.34 o                         
   3   7   7        347.24        324.54         4.71 o                         
   4   7   7        334.36        321.93         5.13 o                         
   5   7   7        332.59        342.41         5.49 o                         
   6   7   7        123.44        119.80         2.43 o                         
   7   7   7         18.62         17.45         1.34 o                         
   8   7   7          2.88          1.81         1.37 o                         
   9   7   7          0.33         -0.38         1.58 o                         
  -7   8   7          6.75          5.01         1.54 o                         
  -6   8   7          1.43          0.81         1.31 o                         
  -5   8   7         61.49         64.26         4.21 o                         
  -4   8   7        282.05        287.27         6.15 o                         
  -3   8   7        495.80        492.95         7.44 o                         
  -2   8   7        344.62        317.73         4.98 o                         
  -1   8   7         26.01         26.64         1.35 o                         
   0   8   7        155.65        167.38         3.57 o                         
   1   8   7        209.57        202.68         3.43 o                         
   2   8   7          8.42          7.92         0.73 o                         
   3   8   7          0.17         -0.38         0.64 o                         
   4   8   7         28.51         27.53         1.23 o                         
   5   8   7        116.22        111.69         2.40 o                         
   6   8   7         77.82         71.84         3.15 o                         
   7   8   7         14.23         15.36         1.48 o                         
   8   8   7          6.29          9.17         2.37 o                         
  -6   9   7         35.67         33.04         2.08 o                         
  -5   9   7          0.34          0.34         1.33 o                         
  -4   9   7         30.66         28.86         1.71 o                         
  -3   9   7         50.49         46.33         1.67 o                         
  -2   9   7        159.31        163.69         3.05 o                         
  -1   9   7        493.37        510.04         9.61 o                         
   0   9   7        435.52        437.68         8.41 o                         
   1   9   7         41.34         40.84         1.64 o                         
   2   9   7         50.27         52.82         1.68 o                         
   3   9   7        116.67        119.28         2.39 o                         
   4   9   7         21.49         20.82         1.35 o                         
   5   9   7          5.64          6.70         1.09 o                         
   6   9   7          0.41         -0.52         1.11 o                         
   7   9   7          0.13         -0.55         1.25 o                         
   8   9   7          7.75          7.90         1.48 o                         
  -6  10   7         23.73         23.87         2.10 o                         
  -5  10   7         23.34         24.25         1.93 o                         
  -4  10   7         12.55         14.04         2.64 o                         
  -3  10   7          2.11          1.31         1.15 o                         
  -2  10   7          0.40          2.15         1.40 o                         
  -1  10   7         12.42         12.86         1.51 o                         
   0  10   7        207.52        211.48         5.70 o                         
   1  10   7        251.35        258.32         7.57 o                         
   2  10   7         51.07         46.62         2.46 o                         
   3  10   7         30.82         33.29         2.21 o                         
   4  10   7         70.21         74.99         2.65 o                         
   5  10   7         37.14         34.59         1.84 o                         
   6  10   7         17.81         16.65         1.58 o                         
   7  10   7         22.84         20.56         1.75 o                         
  -5  11   7         48.15         49.17         2.92 o                         
  -4  11   7         12.90         14.43         2.55 o                         
  -3  11   7         29.96         26.26         2.90 o                         
  -2  11   7         32.63         38.71         2.64 o                         
  -1  11   7          9.48          9.36         2.21 o                         
   0  11   7          0.79          1.24         1.98 o                         
   1  11   7         10.78         10.34         2.30 o                         
   2  11   7          8.45         10.81         1.95 o                         
   3  11   7         93.83         99.75         4.40 o                         
   4  11   7         47.09         50.52         4.42 o                         
   5  11   7         19.76         22.97         1.73 o                         
   6  11   7         19.42         22.51         1.82 o                         
  -3  12   7         36.67         37.73         3.39 o                         
  -2  12   7         23.23         19.56         2.16 o                         
  -1  12   7         32.58         32.11         4.96 o                         
   0  12   7         56.39         56.62         4.39 o                         
   1  12   7         69.14         76.17        11.91 o                         
   2  12   7          0.80         -1.37         4.11 o                         
   3  12   7          1.47          0.90         1.79 o                         
   4  12   7          5.41          4.43         2.25 o                         
   5  12   7         17.74         15.36         1.82 o                         
   0  13   7         38.24         41.05         3.59 o                         
   1  13   7         41.98         48.15         3.81 o                         
   2  13   7         25.25         28.19         3.30 o                         
  -3 -11   8          2.22          0.47         2.13 o                         
  -2 -11   8         45.74         54.56         3.22 o                         
  -1 -11   8         42.68         47.46         3.91 o                         
   0 -11   8         25.05         26.37         4.25 o                         
   1 -11   8         16.41         13.36         2.69 o                         
   2 -11   8          4.75          3.32         2.41 o                         
   3 -11   8         23.29         25.00         2.22 o                         
  -5 -10   8         14.06         12.66         2.37 o                         
  -4 -10   8         15.44         14.14         1.85 o                         
  -3 -10   8          0.01          0.83         1.90 o                         
  -2 -10   8         17.14         19.91         2.23 o                         
  -1 -10   8          9.52         10.50         2.01 o                         
   0 -10   8         62.18         69.05         3.67 o                         
   1 -10   8         45.67         40.67         6.24 o                         
   2 -10   8         45.78         45.88         2.55 o                         
   3 -10   8         31.99         29.65         2.09 o                         
   4 -10   8         24.96         27.48         2.93 o                         
   5 -10   8         47.70         50.30         3.61 o                         
  -6  -9   8         14.65         14.60         2.64 o                         
  -5  -9   8         26.49         26.82         2.50 o                         
  -4  -9   8         27.82         28.57         2.00 o                         
  -3  -9   8          7.58          9.51         1.58 o                         
  -2  -9   8         37.58         42.52         3.47 o                         
  -1  -9   8         13.40         14.01         1.85 o                         
   0  -9   8         12.21         13.88         1.52 o                         
   1  -9   8         46.78         45.16         2.13 o                         
   2  -9   8         78.33         84.58         6.39 o                         
   3  -9   8         38.93         35.16         2.24 o                         
   4  -9   8         42.46         44.95         3.83 o                         
   5  -9   8         29.54         29.29         2.72 o                         
   6  -9   8         35.21         33.33         2.99 o                         
  -7  -8   8          3.93          6.26         1.63 o                         
  -6  -8   8          4.19          2.30         1.40 o                         
  -5  -8   8         15.49         16.40         1.68 o                         
  -4  -8   8         34.09         36.75         2.07 o                         
  -3  -8   8         64.67         65.72         2.58 o                         
  -2  -8   8         23.53         24.56         1.67 o                         
  -1  -8   8         70.41         71.76         2.22 o                         
   0  -8   8        165.68        173.22         3.20 o                         
   1  -8   8          6.35          6.88         1.17 o                         
   2  -8   8         12.63         10.69         2.06 o                         
   3  -8   8         11.25          8.75         1.39 o                         
   4  -8   8          1.39          1.58         2.27 o                         
   5  -8   8         32.06         39.31         2.78 o                         
   6  -8   8         47.67         47.44         5.10 o                         
   7  -8   8         15.89         13.13         3.12 o                         
  -7  -7   8         14.85         14.12         1.55 o                         
  -6  -7   8         42.23         36.45         1.99 o                         
  -5  -7   8          0.15         -1.06         1.06 o                         
  -4  -7   8         30.66         32.28         1.56 o                         
  -3  -7   8         61.08         66.80         2.47 o                         
  -2  -7   8         72.13         73.49         2.08 o                         
  -1  -7   8        215.73        214.31         5.18 o                         
   0  -7   8         33.59         36.16         1.66 o                         
   1  -7   8         58.76         56.91         1.92 o                         
   2  -7   8        246.93        237.73         5.04 o                         
   3  -7   8        205.90        199.81         6.24 o                         
   4  -7   8         91.08         83.19         3.16 o                         
   5  -7   8          0.69         -0.53         1.46 o                         
   6  -7   8          3.11          7.60         1.67 o                         
   7  -7   8         20.35         21.55         2.15 o                         
   8  -7   8         19.48         17.55         4.25 o                         
  -8  -6   8          1.75          1.10         1.35 o                         
  -7  -6   8         78.21         70.24         2.36 o                         
  -6  -6   8        132.14        125.78         3.19 o                         
  -5  -6   8         83.46         86.92         2.32 o                         
  -4  -6   8          8.16         10.05         1.08 o                         
  -3  -6   8          6.34          5.56         0.94 o                         
  -2  -6   8          3.16          0.75         0.60 o                         
  -1  -6   8        115.10        110.28         2.07 o                         
   0  -6   8        343.73        363.07         6.08 o                         
   1  -6   8        219.03        228.22         3.74 o                         
   2  -6   8         14.70         13.14         1.04 o                         
   3  -6   8        628.78        581.47        10.45 o                         
   4  -6   8        471.21        458.27         9.91 o                         
   5  -6   8        129.14        127.00         6.28 o                         
   6  -6   8        116.64        129.10        10.63 o                         
   7  -6   8         11.75         12.64         1.67 o                         
   8  -6   8          0.71          1.20         1.46 o                         
  -8  -5   8          1.96          1.92         1.25 o                         
  -7  -5   8        103.21         98.45         3.69 o                         
  -6  -5   8         82.75         82.08         2.27 o                         
  -5  -5   8        104.59        106.49         2.48 o                         
  -4  -5   8         23.72         24.46         1.13 o                         
  -3  -5   8        154.37        169.51         3.10 o                         
  -2  -5   8        313.85        320.61         4.92 o                         
  -1  -5   8          7.72          9.65         0.72 o                         
   0  -5   8         54.96         59.08         1.80 o                         
   1  -5   8        130.06        133.10         2.39 o                         
   2  -5   8        358.51        362.27         6.04 o                         
   3  -5   8        430.38        419.20         6.89 o                         
   4  -5   8         13.75         14.43         1.60 o                         
   5  -5   8        330.74        297.51        12.00 o                         
   6  -5   8        410.43        411.01         9.20 o                         
   7  -5   8        187.80        199.28         5.52 o                         
   8  -5   8         43.21         47.81         2.36 o                         
   9  -5   8          0.15          1.98         2.84 o                         
  -9  -4   8         10.11          8.26         1.39 o                         
  -8  -4   8          0.52          0.04         1.17 o                         
  -7  -4   8         22.71         24.42         1.55 o                         
  -6  -4   8         17.93         16.48         1.63 o                         
  -5  -4   8        184.75        175.98         3.27 o                         
  -4  -4   8         12.46         14.29         0.87 o                         
  -3  -4   8        201.41        198.82         3.15 o                         
  -2  -4   8        464.02        468.81         6.85 o                         
  -1  -4   8        424.13        421.27         5.66 o                         
   0  -4   8        145.52        136.35         2.59 o                         
   1  -4   8         80.94         79.78         1.74 o                         
   2  -4   8        100.25        104.12         2.47 o                         
   3  -4   8         10.28         10.69         1.80 o                         
   4  -4   8        312.69        296.58         5.66 o                         
   5  -4   8        127.72        127.25         3.34 o                         
   6  -4   8         16.00         13.41         1.07 o                         
   7  -4   8        288.72        284.36        13.03 o                         
   8  -4   8         98.89         93.56         5.39 o                         
   9  -4   8         16.55         16.16         3.12 o                         
  -9  -3   8         34.22         33.39         1.81 o                         
  -8  -3   8         37.78         40.65         1.80 o                         
  -7  -3   8         71.59         60.66         2.04 o                         
  -6  -3   8         16.04         20.23         1.21 o                         
  -5  -3   8         16.19         15.27         1.04 o                         
  -4  -3   8         50.57         51.76         1.60 o                         
  -3  -3   8        609.90        583.74         7.78 o                         
  -2  -3   8        319.91        336.59         4.32 o                         
  -1  -3   8        176.88        144.15         2.64 o                         
   0  -3   8        241.86        225.30         2.94 o                         
   1  -3   8       1140.23       1145.73        15.80 o                         
   2  -3   8       1394.22       1400.16        27.13 o                         
   3  -3   8        914.38        895.87        15.39 o                         
   4  -3   8        267.39        291.53         5.44 o                         
   5  -3   8         12.78         12.64         0.77 o                         
   6  -3   8        135.75        123.29         6.62 o                         
   7  -3   8         53.87         47.15         2.44 o                         
   8  -3   8          1.62          2.38         1.42 o                         
   9  -3   8         29.54         33.17         2.84 o                         
  10  -3   8         27.86         27.78         2.84 o                         
  -9  -2   8         25.79         23.86         1.72 o                         
  -8  -2   8         77.86         73.89         2.24 o                         
  -7  -2   8        155.06        141.89         2.98 o                         
  -6  -2   8         27.22         26.01         1.28 o                         
  -5  -2   8        154.53        158.36         2.94 o                         
  -4  -2   8          5.83         11.51         1.05 o                         
  -3  -2   8         13.52         10.30         0.82 o                         
  -2  -2   8         27.12         31.34         0.86 o                         
  -1  -2   8        732.53        751.68         9.66 o                         
   0  -2   8        192.46        182.31         3.02 o                         
   1  -2   8        480.96        471.72         8.06 o                         
   2  -2   8       1324.49       1341.40        20.40 o                         
   3  -2   8       1914.49       1934.74        29.24 o                         
   4  -2   8       1065.47       1052.73        15.98 o                         
   5  -2   8        404.98        404.22         6.95 o                         
   6  -2   8        229.68        214.39         4.14 o                         
   7  -2   8         15.54         16.02         2.11 o                         
   8  -2   8          4.83          3.74         1.32 o                         
  -9  -1   8          4.27          3.69         1.34 o                         
  -8  -1   8         14.83         13.22         1.38 o                         
  -7  -1   8         70.64         73.49         2.09 o                         
  -6  -1   8        122.81        121.48         2.53 o                         
  -5  -1   8         99.24         83.85         1.95 o                         
  -4  -1   8         41.30         46.99         1.22 o                         
  -3  -1   8        738.07        781.43        10.12 o                         
  -2  -1   8        591.69        635.70         8.19 o                         
  -1  -1   8        125.26        112.72         1.96 o                         
   0  -1   8          6.17          5.11         0.57 o                         
   1  -1   8        941.78       1045.20        14.35 o                         
   2  -1   8        269.49        279.69         4.16 o                         
   3  -1   8        661.18        618.21         8.04 o                         
   4  -1   8        718.59        713.84        17.86 o                         
   5  -1   8        685.82        640.67        10.48 o                         
   6  -1   8        539.71        532.66        13.84 o                         
   7  -1   8        358.89        341.18         7.02 o                         
   8  -1   8        128.43        120.41         5.24 o                         
  -9   0   8          3.61          3.16         1.45 o                         
  -8   0   8          0.16         -1.06         1.06 o                         
  -7   0   8          0.66         -1.09         1.09 o                         
  -6   0   8          0.38         -0.46         0.73 o                         
  -5   0   8          7.64          7.76         0.82 o                         
  -4   0   8        334.97        362.46         5.95 o                         
  -3   0   8       1119.97       1090.72        14.98 o                         
  -2   0   8        915.60        854.07        11.66 o                         
  -1   0   8        713.54        771.65        10.57 o                         
   0   0   8        589.03        667.19         9.30 o                         
   1   0   8       1430.83       1545.47        19.59 o                         
   2   0   8        548.06        532.92         8.29 o                         
   3   0   8        192.98        206.27         2.92 o                         
   4   0   8        347.23        324.77         7.98 o                         
   5   0   8        190.63        169.23         3.62 o                         
   6   0   8        314.09        323.40         6.61 o                         
   7   0   8        443.48        435.92         8.66 o                         
   8   0   8        127.01        138.10         3.78 o                         
   9   0   8         14.70         13.04         3.40 o                         
  -9   1   8         16.27         14.93         2.29 o                         
  -8   1   8        104.64        110.12         3.80 o                         
  -7   1   8         79.20         81.43         3.31 o                         
  -6   1   8         12.59         11.44         1.14 o                         
  -5   1   8          2.17          2.10         0.75 o                         
  -4   1   8         16.11         18.58         0.93 o                         
  -3   1   8        213.05        191.82         3.02 o                         
  -2   1   8       1814.38       1761.97        25.57 o                         
  -1   1   8       1032.17       1048.65        15.42 o                         
   0   1   8       4272.62       4744.49        58.83 o                         
   1   1   8       3160.11       3370.12        45.85 o                         
   2   1   8       1179.56       1272.62        19.17 o                         
   3   1   8       1129.43       1201.59        15.25 o                         
   4   1   8          0.82          2.16         1.05 o                         
   5   1   8         34.62         38.39         1.58 o                         
   6   1   8         31.90         33.44         1.57 o                         
   7   1   8         77.21         78.88         3.21 o                         
   8   1   8         50.88         51.10         2.83 o                         
   9   1   8         22.53         26.93         3.97 o                         
  -9   2   8         39.73         39.94         3.67 o                         
  -8   2   8        213.24        233.94         5.12 o                         
  -7   2   8        130.71        130.27         3.30 o                         
  -6   2   8        123.62        119.14         4.81 o                         
  -5   2   8         30.33         31.56         1.39 o                         
  -4   2   8        100.69         97.52         3.23 o                         
  -3   2   8          0.98          2.46         0.49 o                         
  -2   2   8         11.74         17.44         1.06 o                         
  -1   2   8         65.55         65.15         1.34 o                         
   0   2   8       2903.67       2970.29        40.51 o                         
   1   2   8       3813.57       3982.19        58.73 o                         
   2   2   8       4706.86       5078.41        75.53 o                         
   3   2   8        507.67        461.45         6.68 o                         
   4   2   8        240.30        246.16         3.69 o                         
   5   2   8        354.91        363.84         7.14 o                         
   6   2   8         64.28         61.70         1.89 o                         
   7   2   8          0.06         -0.40         0.73 o                         
   8   2   8          4.21          2.06         0.88 o                         
   9   2   8          0.34         -2.84         2.84 o                         
  10   2   8         15.74         15.31         3.97 o                         
  -9   3   8          0.18         -0.33         1.57 o                         
  -8   3   8         50.26         58.00         4.10 o                         
  -7   3   8        141.81        141.08         3.47 o                         
  -6   3   8        123.31        123.07         4.39 o                         
  -5   3   8         77.25         74.82         2.19 o                         
  -4   3   8        700.57        667.72        15.25 o                         
  -3   3   8        345.05        350.86         5.23 o                         
  -2   3   8         89.41         73.13         1.45 o                         
  -1   3   8         55.07         52.45         1.21 o                         
   0   3   8        142.19        172.43         2.23 o                         
   1   3   8       3476.73       3481.79        51.06 o                         
   2   3   8       2405.10       2469.06        29.09 o                         
   3   3   8        603.90        558.17         7.31 o                         
   4   3   8        468.68        461.23         7.28 o                         
   5   3   8        759.21        746.32        11.45 o                         
   6   3   8        384.60        370.38         7.04 o                         
   7   3   8         96.41         96.30         2.56 o                         
   8   3   8         21.31         23.34         1.82 o                         
   9   3   8          4.79          7.46         2.55 o                         
  10   3   8          0.13         -2.13         2.13 o                         
  -9   4   8          0.38         -0.35         1.42 o                         
  -8   4   8          0.05         -1.09         1.27 o                         
  -7   4   8         10.96          9.96         1.81 o                         
  -6   4   8         11.26         12.54         1.31 o                         
  -5   4   8        116.74        117.28         2.92 o                         
  -4   4   8        862.25        880.61        17.56 o                         
  -3   4   8        820.12        795.39        11.18 o                         
  -2   4   8        786.35        794.95        12.11 o                         
  -1   4   8        349.51        347.53         4.67 o                         
   0   4   8        336.46        295.82         3.79 o                         
   1   4   8          3.44          6.17         1.40 o                         
   2   4   8        320.96        365.40         4.96 o                         
   3   4   8        165.19        168.69         2.58 o                         
   4   4   8          5.14          8.95         0.58 o                         
   5   4   8         86.66         82.40         1.94 o                         
   6   4   8        573.67        583.45         9.19 o                         
   7   4   8         85.14         90.29         2.37 o                         
   8   4   8         75.65         72.24         3.42 o                         
   9   4   8         37.73         33.01         5.67 o                         
  10   4   8         13.73         14.68         2.02 o                         
  -8   5   8         44.62         40.79         2.16 o                         
  -7   5   8          2.96          0.03         1.24 o                         
  -6   5   8         74.44         73.51         2.46 o                         
  -5   5   8         92.97         91.66         7.00 o                         
  -4   5   8         70.13         64.26         2.29 o                         
  -3   5   8        431.69        427.31         6.35 o                         
  -2   5   8        516.88        505.24         6.78 o                         
  -1   5   8        830.69        873.48        11.09 o                         
   0   5   8       1757.00       1819.43        21.22 o                         
   1   5   8        880.95        856.42        11.09 o                         
   2   5   8        431.66        417.13         5.70 o                         
   3   5   8        235.23        239.11         3.26 o                         
   4   5   8        766.00        733.70         9.65 o                         
   5   5   8          5.38          6.32         0.87 o                         
   6   5   8        127.40        121.38         3.02 o                         
   7   5   8         15.99         16.27         1.24 o                         
   8   5   8         69.82         77.25         3.11 o                         
   9   5   8         27.27         29.61         2.03 o                         
  10   5   8         33.73         36.73         3.50 o                         
  -8   6   8         67.39         71.27         2.87 o                         
  -7   6   8         60.13         69.09         2.68 o                         
  -6   6   8        164.96        177.96         4.16 o                         
  -5   6   8          1.57          1.91         1.14 o                         
  -4   6   8         24.56         24.78         1.48 o                         
  -3   6   8        226.10        217.87         3.69 o                         
  -2   6   8          1.79          0.75         0.58 o                         
  -1   6   8        279.86        268.05         4.27 o                         
   0   6   8        897.24        932.21        11.11 o                         
   1   6   8       1377.89       1330.61        15.99 o                         
   2   6   8       1129.42       1136.12        13.70 o                         
   3   6   8        456.88        444.97         6.13 o                         
   4   6   8        325.60        316.32         4.97 o                         
   5   6   8         59.11         62.46         1.67 o                         
   6   6   8         14.50         13.46         1.35 o                         
   7   6   8          0.11         -1.03         1.03 o                         
   8   6   8          0.18          0.89         1.37 o                         
   9   6   8          3.53          1.66         1.31 o                         
  -8   7   8         14.37         14.99         2.21 o                         
  -7   7   8         33.31         31.66         2.73 o                         
  -6   7   8        126.32        141.14         3.73 o                         
  -5   7   8        179.53        183.06         4.30 o                         
  -4   7   8        300.55        287.10         7.90 o                         
  -3   7   8         27.22         28.90         1.69 o                         
  -2   7   8        143.92        143.78         2.54 o                         
  -1   7   8        182.23        172.73         3.97 o                         
   0   7   8         20.25         22.54         1.83 o                         
   1   7   8        197.45        182.25         2.76 o                         
   2   7   8        241.73        244.35         3.47 o                         
   3   7   8        260.17        268.48         4.02 o                         
   4   7   8        247.16        248.20         4.18 o                         
   5   7   8        163.69        162.57         3.12 o                         
   6   7   8         85.06        101.94         2.36 o                         
   7   7   8          0.85          0.32         1.16 o                         
   8   7   8          0.20          0.21         1.30 o                         
   9   7   8          6.21          7.46         1.76 o                         
  -7   8   8          0.37         -1.48         1.48 o                         
  -6   8   8          7.06          8.29         1.56 o                         
  -5   8   8         81.53         79.32         2.80 o                         
  -4   8   8        381.34        355.99         8.85 o                         
  -3   8   8        470.75        469.39         7.19 o                         
  -2   8   8        254.09        238.58         5.05 o                         
  -1   8   8          9.83          9.31         1.11 o                         
   0   8   8        127.89        142.68         3.38 o                         
   1   8   8        111.21        110.62         2.28 o                         
   2   8   8          5.19          4.48         0.70 o                         
   3   8   8          2.34          1.69         0.70 o                         
   4   8   8         13.58         14.09         1.05 o                         
   5   8   8         77.66         78.21         2.02 o                         
   6   8   8         56.05         59.04         1.94 o                         
   7   8   8          4.35          7.73         1.24 o                         
   8   8   8         10.75          8.88         2.63 o                         
  -6   9   8         17.37         18.86         2.25 o                         
  -5   9   8          2.80          2.92         1.44 o                         
  -4   9   8         56.02         53.65         3.23 o                         
  -3   9   8         79.25         79.01         2.49 o                         
  -2   9   8        145.67        148.25         3.74 o                         
  -1   9   8        366.01        375.76         8.05 o                         
   0   9   8        265.54        265.04         5.57 o                         
   1   9   8         50.42         58.19         2.23 o                         
   2   9   8         68.52         67.68         1.88 o                         
   3   9   8         76.86         67.41         2.10 o                         
   4   9   8         42.87         39.34         1.66 o                         
   5   9   8          6.67          7.04         1.14 o                         
   6   9   8          0.24          0.50         1.14 o                         
   7   9   8          0.35          0.34         1.34 o                         
   8   9   8          8.51          8.16         1.63 o                         
  -5  10   8         13.71         13.38         1.81 o                         
  -4  10   8          3.08          2.34         1.52 o                         
  -3  10   8          7.52         10.19         1.57 o                         
  -2  10   8          0.17         -1.08         1.41 o                         
  -1  10   8         40.24         43.18         2.20 o                         
   0  10   8        135.55        141.28         5.31 o                         
   1  10   8        213.88        220.29         5.65 o                         
   2  10   8         45.64         47.78         2.46 o                         
   3  10   8         41.02         45.45         2.28 o                         
   4  10   8         74.72         71.49         2.35 o                         
   5  10   8         25.21         23.91         1.66 o                         
   6  10   8         14.79         13.27         1.54 o                         
   7  10   8         16.38         13.22         2.14 o                         
  -4  11   8          7.88         10.05         2.50 o                         
  -3  11   8         53.67         56.27         2.61 o                         
  -2  11   8         55.65         51.83         2.65 o                         
  -1  11   8         23.10         19.28         2.50 o                         
   0  11   8         10.15          8.20         2.18 o                         
   1  11   8          2.63          1.43         3.26 o                         
   2  11   8          0.95          1.36         1.54 o                         
   3  11   8         71.97         67.94         4.68 o                         
   4  11   8         42.98         41.68         2.95 o                         
   5  11   8         28.12         30.74         1.91 o                         
   6  11   8         16.25         15.58         2.18 o                         
  -3  12   8         43.75         41.86         4.54 o                         
  -2  12   8         50.10         53.29         3.47 o                         
  -1  12   8         59.76         61.51         3.91 o                         
   0  12   8          7.54          4.68         2.41 o                         
   1  12   8         41.23         39.23         3.30 o                         
   2  12   8          6.61          9.92         2.20 o                         
   3  12   8          0.19         -0.89         1.71 o                         
   4  12   8          6.18          2.68         2.18 o                         
   1  13   8         31.87         32.45         3.41 o                         
  -3 -11   9         11.46         13.57         2.46 o                         
  -2 -11   9         16.82         17.56         2.46 o                         
  -1 -11   9         31.40         36.89         3.61 o                         
   0 -11   9         14.81         19.85         4.25 o                         
   1 -11   9         12.73          6.80         2.25 o                         
   2 -11   9          5.90          0.57         2.84 o                         
   3 -11   9         20.57         28.25         2.81 o                         
  -4 -10   9          7.71          7.82         2.23 o                         
  -3 -10   9          0.00          0.28         2.01 o                         
  -2 -10   9         58.66         60.83         3.22 o                         
  -1 -10   9         16.75         16.30         2.18 o                         
   0 -10   9          9.72          8.72         2.04 o                         
   1 -10   9         36.68         38.67         2.99 o                         
   2 -10   9         46.37         49.00         3.10 o                         
   3 -10   9         27.50         24.31         2.78 o                         
   4 -10   9         27.86         25.29         3.54 o                         
   5 -10   9         42.77         50.70         3.61 o                         
  -6  -9   9         12.70         12.33         2.91 o                         
  -5  -9   9         20.07         21.50         2.42 o                         
  -4  -9   9         11.03         12.09         1.77 o                         
  -3  -9   9          2.42          0.44         2.11 o                         
  -2  -9   9         11.74         13.04         2.01 o                         
  -1  -9   9         12.78         12.02         1.66 o                         
   0  -9   9          4.63          5.81         1.35 o                         
   1  -9   9         32.55         31.98         2.06 o                         
   2  -9   9         58.22         65.79         2.89 o                         
   3  -9   9         44.17         44.23         3.13 o                         
   4  -9   9         32.89         36.08         2.93 o                         
   5  -9   9         25.31         26.24         4.96 o                         
   6  -9   9         42.39         46.56         3.40 o                         
  -6  -8   9          8.40          8.79         1.72 o                         
  -5  -8   9         10.08          8.07         1.95 o                         
  -4  -8   9         27.46         27.71         1.91 o                         
  -3  -8   9         39.48         43.88         2.22 o                         
  -2  -8   9          9.12         10.79         1.81 o                         
  -1  -8   9         75.17         75.52         2.32 o                         
   0  -8   9        196.87        196.33         7.24 o                         
   1  -8   9          4.72          6.79         1.18 o                         
   2  -8   9         15.21         13.01         1.43 o                         
   3  -8   9          0.48          0.05         1.63 o                         
   4  -8   9          1.11          1.89         1.67 o                         
   5  -8   9         43.50         40.39         2.93 o                         
   6  -8   9         49.10         46.42         7.51 o                         
   7  -8   9         19.49         22.32         4.68 o                         
  -7  -7   9          4.54          0.84         1.87 o                         
  -6  -7   9         18.73         14.71         1.78 o                         
  -5  -7   9          0.01         -1.38         1.38 o                         
  -4  -7   9         36.34         36.27         2.49 o                         
  -3  -7   9         58.87         64.35         2.51 o                         
  -2  -7   9         90.01         95.92         2.86 o                         
  -1  -7   9        163.40        154.29         3.05 o                         
   0  -7   9         37.66         39.43         1.67 o                         
   1  -7   9        101.78        104.51         2.57 o                         
   2  -7   9        312.89        279.48         7.57 o                         
   3  -7   9        203.64        199.42         5.29 o                         
   4  -7   9         83.14         64.54         2.76 o                         
   5  -7   9          4.39          4.05         1.67 o                         
   6  -7   9         27.39         26.06         2.36 o                         
   7  -7   9         33.08         29.30         2.51 o                         
  -8  -6   9          9.88         10.31         1.57 o                         
  -7  -6   9         20.66         21.11         1.63 o                         
  -6  -6   9        100.22         98.85         2.73 o                         
  -5  -6   9         57.24         58.96         2.04 o                         
  -4  -6   9          0.76          0.64         0.94 o                         
  -3  -6   9         28.41         26.14         1.36 o                         
  -2  -6   9          8.78          7.70         1.00 o                         
  -1  -6   9         90.20         97.39         2.42 o                         
   0  -6   9        377.63        373.13         5.80 o                         
   1  -6   9        227.09        218.45         4.09 o                         
   2  -6   9          1.85          0.35         0.90 o                         
   3  -6   9        528.04        503.35         9.31 o                         
   4  -6   9       1109.78       1056.01        21.31 o                         
   5  -6   9         73.77         72.30         2.84 o                         
   6  -6   9          0.68          2.45         1.46 o                         
   7  -6   9          0.09          1.28         1.46 o                         
   8  -6   9          1.66          0.53         1.56 o                         
  -8  -5   9          0.76         -0.07         1.28 o                         
  -7  -5   9         36.12         34.88         1.83 o                         
  -6  -5   9        114.15        111.58         2.69 o                         
  -5  -5   9         48.72         50.72         1.79 o                         
  -4  -5   9         41.22         42.82         1.44 o                         
  -3  -5   9         60.40         66.08         1.82 o                         
  -2  -5   9        190.62        192.86         3.08 o                         
  -1  -5   9          9.13          9.57         0.72 o                         
   0  -5   9         15.32         18.57         1.02 o                         
   1  -5   9        168.41        173.03         2.96 o                         
   2  -5   9        297.82        281.32         8.47 o                         
   3  -5   9        406.32        384.28         7.27 o                         
   4  -5   9        197.88        175.62         8.32 o                         
   5  -5   9        197.69        188.65         9.13 o                         
   6  -5   9        133.33        135.78         3.41 o                         
   7  -5   9         64.71         75.59         6.24 o                         
   8  -5   9         40.26         43.45         2.45 o                         
   9  -5   9          0.03          0.57         2.84 o                         
  -8  -4   9          2.64          3.01         1.28 o                         
  -7  -4   9         52.87         50.80         1.97 o                         
  -6  -4   9         11.71         11.31         1.20 o                         
  -5  -4   9         90.39         89.77         2.22 o                         
  -4  -4   9         26.35         29.96         1.17 o                         
  -3  -4   9         62.41         56.01         1.55 o                         
  -2  -4   9        658.00        651.65         9.35 o                         
  -1  -4   9        561.71        560.56         7.38 o                         
   0  -4   9        202.51        202.36         3.09 o                         
   1  -4   9         46.11         46.97         1.36 o                         
   2  -4   9         54.94         58.36         1.96 o                         
   3  -4   9         46.84         45.15         1.70 o                         
   4  -4   9        166.52        158.92         3.50 o                         
   5  -4   9        199.65        204.31         4.54 o                         
   6  -4   9         39.54         42.88         2.43 o                         
   7  -4   9         52.16         53.54         5.81 o                         
   8  -4   9         86.56         83.35         5.10 o                         
   9  -4   9         33.24         36.29         3.69 o                         
  -9  -3   9         13.15         11.97         1.50 o                         
  -8  -3   9          3.08          1.89         1.21 o                         
  -7  -3   9         16.81         13.51         1.27 o                         
  -6  -3   9         51.71         55.13         1.83 o                         
  -5  -3   9         57.76         50.72         2.28 o                         
  -4  -3   9          0.81         -0.65         0.65 o                         
  -3  -3   9        390.84        394.18         5.48 o                         
  -2  -3   9        424.53        426.11         5.37 o                         
  -1  -3   9        273.39        232.68         3.99 o                         
   0  -3   9        487.98        465.72         6.73 o                         
   1  -3   9        999.54       1019.67        17.37 o                         
   2  -3   9       1192.55       1264.34        21.53 o                         
   3  -3   9        408.58        417.95         7.68 o                         
   4  -3   9        210.23        203.10         3.80 o                         
   5  -3   9         67.77         63.89         1.76 o                         
   6  -3   9         64.26         58.85         1.69 o                         
   7  -3   9          9.05          8.76         2.00 o                         
   8  -3   9         23.58         28.35         2.84 o                         
   9  -3   9         42.50         46.21         3.69 o                         
  -9  -2   9         10.16          9.28         1.51 o                         
  -8  -2   9         29.08         24.75         1.56 o                         
  -7  -2   9        159.12        163.91         3.30 o                         
  -6  -2   9         50.78         56.22         1.82 o                         
  -5  -2   9         18.14         21.29         1.39 o                         
  -4  -2   9         74.63         77.57         1.68 o                         
  -3  -2   9         22.54         23.05         0.93 o                         
  -2  -2   9         17.10         15.89         0.68 o                         
  -1  -2   9        519.69        584.60         7.65 o                         
   0  -2   9        175.79        159.48         2.24 o                         
   1  -2   9        423.75        386.49         5.25 o                         
   2  -2   9       1574.37       1579.86        21.94 o                         
   3  -2   9       1937.82       1969.17        27.26 o                         
   4  -2   9        936.38        924.82        13.13 o                         
   5  -2   9        183.22        188.94         3.19 o                         
   6  -2   9         89.72         87.80         2.30 o                         
   7  -2   9          2.21          2.07         1.00 o                         
   8  -2   9          0.29          0.54         1.29 o                         
   9  -2   9         25.59         24.38         2.27 o                         
  -9  -1   9          1.31          0.14         1.34 o                         
  -8  -1   9          5.47          4.95         1.33 o                         
  -7  -1   9         60.20         57.60         1.93 o                         
  -6  -1   9        123.26        137.31         2.78 o                         
  -5  -1   9        294.62        320.47         5.10 o                         
  -4  -1   9         79.40         78.16         1.64 o                         
  -3  -1   9        157.79        142.77         2.85 o                         
  -2  -1   9        679.23        724.16         9.33 o                         
  -1  -1   9        236.85        239.99         4.24 o                         
   0  -1   9         25.09         30.92         0.84 o                         
   1  -1   9        922.29        965.32        12.37 o                         
   2  -1   9        217.99        205.44         4.39 o                         
   3  -1   9        699.26        624.19         9.07 o                         
   4  -1   9        699.53        707.56        10.19 o                         
   5  -1   9        524.42        521.21         8.78 o                         
   6  -1   9        336.54        337.64         7.40 o                         
   7  -1   9        163.68        158.62         5.12 o                         
   8  -1   9         99.44         86.29         3.00 o                         
  -9   0   9          3.51          2.45         1.36 o                         
  -8   0   9          0.17         -1.06         1.06 o                         
  -7   0   9          0.31         -1.02         1.02 o                         
  -6   0   9          7.22          9.63         1.02 o                         
  -5   0   9         72.88         73.19         1.82 o                         
  -4   0   9        281.93        260.91         3.77 o                         
  -3   0   9        958.71        991.31        12.72 o                         
  -2   0   9       1764.61       1822.30        24.41 o                         
  -1   0   9       1082.96       1119.72        15.24 o                         
   0   0   9        744.24        753.09        10.40 o                         
   1   0   9        571.31        617.62         9.53 o                         
   2   0   9          4.22          0.96         0.71 o                         
   3   0   9        283.66        276.36         3.92 o                         
   4   0   9        264.58        262.75         4.11 o                         
   5   0   9        179.69        163.40         3.33 o                         
   6   0   9        169.92        173.28         3.55 o                         
   7   0   9        317.82        315.83         5.77 o                         
   8   0   9        116.99        114.11         4.70 o                         
   9   0   9          4.67          1.98         2.21 o                         
  -9   1   9         13.02         10.46         1.56 o                         
  -8   1   9         49.58         50.08         2.09 o                         
  -7   1   9         47.43         47.34         2.07 o                         
  -6   1   9          4.60          2.94         1.06 o                         
  -5   1   9          0.38          1.04         0.90 o                         
  -4   1   9          0.89         -0.24         0.56 o                         
  -3   1   9        429.55        436.98         6.38 o                         
  -2   1   9       3252.53       3613.89        52.17 o                         
  -1   1   9       1499.76       1566.55        25.02 o                         
   0   1   9        349.01        336.28         4.51 o                         
   1   1   9       2215.46       2216.53        30.31 o                         
   2   1   9       1774.64       1878.65        22.47 o                         
   3   1   9        589.44        597.75         7.99 o                         
   4   1   9         26.96         28.86         0.94 o                         
   5   1   9         48.26         49.91         1.73 o                         
   6   1   9         26.00         23.88         1.24 o                         
   7   1   9         55.54         54.89         2.09 o                         
   8   1   9         59.74         61.33         5.23 o                         
   9   1   9         23.74         30.62         4.25 o                         
  10   1   9         16.82         19.50         2.90 o                         
  -9   2   9         28.84         27.84         2.19 o                         
  -8   2   9        134.39        134.59         3.64 o                         
  -7   2   9        135.63        125.27         5.81 o                         
  -6   2   9         83.46         78.80         2.44 o                         
  -5   2   9         14.31         15.78         1.88 o                         
  -4   2   9         30.39         30.81         1.20 o                         
  -3   2   9          0.05          1.22         0.60 o                         
  -2   2   9        121.96        139.31         2.57 o                         
  -1   2   9        550.84        564.95         7.88 o                         
   0   2   9       1313.97       1327.27        15.44 o                         
   1   2   9       1400.04       1375.58        20.57 o                         
   2   2   9       2637.92       2670.12        31.86 o                         
   3   2   9        606.80        595.34         7.42 o                         
   4   2   9         66.52         71.21         1.62 o                         
   5   2   9        234.52        235.50         5.05 o                         
   6   2   9         29.65         32.96         2.54 o                         
   7   2   9          0.01         -0.79         0.79 o                         
   8   2   9          6.87          7.43         1.03 o                         
   9   2   9          0.30         -0.92         1.03 o                         
  10   2   9         16.92         24.38         4.54 o                         
  -9   3   9          2.28          1.95         1.47 o                         
  -8   3   9         61.87         62.16         5.73 o                         
  -7   3   9        169.54        165.22         3.93 o                         
  -6   3   9        118.78        112.04         2.97 o                         
  -5   3   9         76.08         75.40         2.30 o                         
  -4   3   9        477.79        472.93         7.48 o                         
  -3   3   9        321.30        326.48         4.93 o                         
  -2   3   9         18.90         16.89         0.88 o                         
  -1   3   9        128.90        120.92         2.13 o                         
   0   3   9         22.75         34.23         0.84 o                         
   1   3   9        588.19        576.25         8.87 o                         
   2   3   9       1248.42       1204.91        14.44 o                         
   3   3   9        691.12        662.02         8.70 o                         
   4   3   9        277.37        262.15         4.47 o                         
   5   3   9        296.99        309.17         6.42 o                         
   6   3   9        285.18        274.01         6.26 o                         
   7   3   9         86.80         82.61         2.82 o                         
   8   3   9          6.59          7.35         1.16 o                         
   9   3   9          4.94          4.42         2.84 o                         
  10   3   9          0.83         -1.13         1.89 o                         
  -8   4   9          1.92          3.30         1.39 o                         
  -7   4   9         11.19          7.93         1.39 o                         
  -6   4   9          4.31          2.29         1.07 o                         
  -5   4   9        123.89        133.19         3.24 o                         
  -4   4   9        764.91        764.15        13.34 o                         
  -3   4   9        941.03        946.35        13.26 o                         
  -2   4   9        717.05        741.21        11.41 o                         
  -1   4   9        118.99        122.32         2.01 o                         
   0   4   9        362.16        342.32         4.65 o                         
   1   4   9        572.81        599.04         6.99 o                         
   2   4   9        101.84        109.36         1.79 o                         
   3   4   9         61.08         67.49         1.64 o                         
   4   4   9         49.37         44.32         1.44 o                         
   5   4   9        205.48        200.30         3.72 o                         
   6   4   9        474.64        500.85         8.06 o                         
   7   4   9         88.45         92.98         2.18 o                         
   8   4   9         42.26         33.27         3.56 o                         
   9   4   9         33.58         31.35         2.93 o                         
  10   4   9          7.28         10.76         2.51 o                         
  -8   5   9         22.16         22.59         2.09 o                         
  -7   5   9          3.46          5.27         1.39 o                         
  -6   5   9         34.71         34.45         1.84 o                         
  -5   5   9        117.47        110.35         2.95 o                         
  -4   5   9        196.17        185.60         4.13 o                         
  -3   5   9        593.25        612.88         8.89 o                         
  -2   5   9        629.18        630.90         9.11 o                         
  -1   5   9        690.37        710.48         9.17 o                         
   0   5   9       1136.63       1277.46        14.17 o                         
   1   5   9        710.89        707.62         8.23 o                         
   2   5   9       1738.67       1600.07        20.40 o                         
   3   5   9        382.99        392.47         6.42 o                         
   4   5   9        136.41        131.00         2.46 o                         
   5   5   9          8.08          4.18         0.87 o                         
   6   5   9          1.83          0.20         0.85 o                         
   7   5   9         26.41         27.49         1.55 o                         
   8   5   9         81.03         88.95         2.66 o                         
   9   5   9         28.73         28.23         1.81 o                         
  -8   6   9         80.70         77.20         3.48 o                         
  -7   6   9         62.84         60.71         2.56 o                         
  -6   6   9        103.72        108.06         4.21 o                         
  -5   6   9          6.12          4.17         1.26 o                         
  -4   6   9          4.59          4.15         1.06 o                         
  -3   6   9        104.86         96.63         2.16 o                         
  -2   6   9         18.22         18.96         0.97 o                         
  -1   6   9        228.03        217.06         3.76 o                         
   0   6   9        906.33        933.80        12.09 o                         
   1   6   9       1172.08       1171.00        12.94 o                         
   2   6   9       1327.76       1358.81        16.30 o                         
   3   6   9        199.16        193.28         3.52 o                         
   4   6   9         16.07         18.18         1.09 o                         
   5   6   9          8.41          9.48         0.96 o                         
   6   6   9          0.84          0.50         1.06 o                         
   7   6   9         17.96         17.10         1.92 o                         
   8   6   9          1.06         -0.39         1.21 o                         
   9   6   9          8.09          8.22         1.48 o                         
  -7   7   9         34.79         34.81         2.44 o                         
  -6   7   9        160.08        155.24         4.04 o                         
  -5   7   9        167.95        169.18         4.13 o                         
  -4   7   9        163.31        160.18         3.89 o                         
  -3   7   9         33.21         33.55         1.40 o                         
  -2   7   9        116.38        111.89         2.30 o                         
  -1   7   9         88.71         82.03         2.09 o                         
   0   7   9         53.34         45.79         1.30 o                         
   1   7   9        142.34        147.62         2.42 o                         
   2   7   9        279.26        306.20         4.22 o                         
   3   7   9        174.72        175.50         3.44 o                         
   4   7   9        112.34        122.74         3.32 o                         
   5   7   9          3.06          1.42         1.22 o                         
   6   7   9         45.32         45.00         1.81 o                         
   7   7   9         56.67         60.16         3.89 o                         
   8   7   9          0.20         -0.10         1.43 o                         
   9   7   9          4.18          2.48         1.62 o                         
  -7   8   9          1.05         -1.15         1.54 o                         
  -6   8   9         28.00         25.87         1.94 o                         
  -5   8   9         78.43         77.59         2.79 o                         
  -4   8   9        338.49        341.97         9.02 o                         
  -3   8   9        405.55        402.85         6.83 o                         
  -2   8   9        168.10        171.43         3.13 o                         
  -1   8   9         10.02          8.09         1.00 o                         
   0   8   9         95.45         94.44         2.33 o                         
   1   8   9         51.68         55.50         1.75 o                         
   2   8   9          4.37          2.78         0.71 o                         
   3   8   9          9.41          6.41         0.86 o                         
   4   8   9          1.22          0.06         0.85 o                         
   5   8   9         11.39         13.00         1.23 o                         
   6   8   9         85.70         86.06         2.85 o                         
   7   8   9         34.89         35.22         1.81 o                         
   8   8   9         19.26         23.09         2.17 o                         
  -6   9   9          7.83          8.47         1.78 o                         
  -5   9   9          2.95          0.31         1.45 o                         
  -4   9   9         69.67         68.93         4.33 o                         
  -3   9   9        116.37        120.49         2.91 o                         
  -2   9   9        122.50        129.60         3.48 o                         
  -1   9   9        206.44        212.13         6.83 o                         
   0   9   9        163.88        169.85         5.03 o                         
   1   9   9         66.83         64.58         2.41 o                         
   2   9   9         99.15         91.54         2.20 o                         
   3   9   9         50.96         46.09         1.97 o                         
   4   9   9         50.74         48.25         2.49 o                         
   5   9   9         11.22          8.30         1.19 o                         
   6   9   9          5.75          4.43         1.28 o                         
   7   9   9          8.88          6.69         1.56 o                         
   8   9   9         16.40         16.73         2.47 o                         
  -5  10   9         20.61         19.00         2.16 o                         
  -4  10   9          3.90          5.70         2.18 o                         
  -3  10   9          0.22         -0.12         1.45 o                         
  -2  10   9          0.07         -0.66         1.45 o                         
  -1  10   9         27.56         29.12         2.61 o                         
   0  10   9        105.96        116.14        10.63 o                         
   1  10   9        183.25        184.08         5.00 o                         
   2  10   9         48.81         49.69         2.54 o                         
   3  10   9         45.74         41.79         2.22 o                         
   4  10   9         72.63         74.04         2.43 o                         
   5  10   9         18.46         16.65         1.49 o                         
   6  10   9          9.15          9.32         1.55 o                         
   7  10   9          4.41          0.36         1.72 o                         
  -4  11   9         14.60         15.26         2.70 o                         
  -3  11   9         53.26         49.24         2.57 o                         
  -2  11   9         44.56         45.49         2.61 o                         
  -1  11   9         11.31          9.37         2.21 o                         
   0  11   9          6.73          6.73         2.30 o                         
   1  11   9         13.34         19.96         5.24 o                         
   2  11   9          1.62          1.37         1.57 o                         
   3  11   9         49.68         47.06         3.19 o                         
   4  11   9         42.46         45.90         3.27 o                         
   5  11   9         31.62         31.57         1.96 o                         
   6  11   9         12.16         10.99         1.77 o                         
  -2  12   9         19.49         20.54         2.79 o                         
  -1  12   9         46.57         49.38         6.38 o                         
   0  12   9         18.32         26.73         6.10 o                         
   1  12   9         13.37         12.49         2.58 o                         
   2  12   9          4.27         -0.50         2.38 o                         
   3  12   9          0.14          1.69         1.77 o                         
   4  12   9          6.58          5.18         2.69 o                         
  -1 -11  10         22.16         25.35         3.30 o                         
   0 -11  10         17.00         19.00         4.25 o                         
   1 -11  10          9.82          3.12         2.84 o                         
   2 -11  10          7.19          5.10         3.12 o                         
  -4 -10  10          0.08         -2.06         2.06 o                         
  -3 -10  10          1.16         -3.16         3.16 o                         
  -2 -10  10         10.41          6.11         2.07 o                         
  -1 -10  10         27.05         31.75         2.61 o                         
   0 -10  10         17.50         22.89         2.58 o                         
   1 -10  10         27.28         19.28         3.40 o                         
   2 -10  10         30.78         23.65         2.61 o                         
   3 -10  10         21.59         18.41         3.26 o                         
   4 -10  10         29.73         27.93         3.20 o                         
  -5  -9  10         10.51          7.98         2.17 o                         
  -4  -9  10          0.63          0.32         1.52 o                         
  -3  -9  10         19.80         22.49         2.40 o                         
  -2  -9  10         18.00         20.36         2.23 o                         
  -1  -9  10          0.12          0.91         1.79 o                         
   0  -9  10          3.45          3.81         1.58 o                         
   1  -9  10         22.86         22.11         3.12 o                         
   2  -9  10         37.88         42.53         4.82 o                         
   3  -9  10         45.87         46.48         3.20 o                         
   4  -9  10         27.61         31.01         3.40 o                         
   5  -9  10         25.25         26.40         3.69 o                         
  -6  -8  10          7.91          6.22         2.12 o                         
  -5  -8  10          7.58         12.30         2.17 o                         
  -4  -8  10         29.00         29.81         2.52 o                         
  -3  -8  10         28.56         27.74         1.93 o                         
  -2  -8  10          3.21          4.10         1.69 o                         
  -1  -8  10        112.65        127.80         3.50 o                         
   0  -8  10        191.11        193.56         5.33 o                         
   1  -8  10          8.73          7.21         1.50 o                         
   2  -8  10         11.30         11.95         1.74 o                         
   3  -8  10          6.36          7.45         4.25 o                         
   4  -8  10          4.93          8.28         2.13 o                         
   5  -8  10         44.57         41.91         2.99 o                         
   6  -8  10         44.31         42.06         3.04 o                         
  -7  -7  10          2.59          2.95         1.53 o                         
  -6  -7  10          2.87          1.46         1.51 o                         
  -5  -7  10          0.06         -0.36         1.34 o                         
  -4  -7  10         29.91         29.40         3.23 o                         
  -3  -7  10         65.06         68.98         2.58 o                         
  -2  -7  10        101.20        108.97         3.65 o                         
  -1  -7  10        109.00        116.16         3.07 o                         
   0  -7  10         69.93         66.12         1.98 o                         
   1  -7  10        229.92        232.73         6.33 o                         
   2  -7  10        202.04        194.27         4.54 o                         
   3  -7  10         72.28         64.44         2.91 o                         
   4  -7  10         40.23         45.83         6.66 o                         
   5  -7  10          4.55          4.77         1.67 o                         
   6  -7  10         47.41         40.32         3.97 o                         
   7  -7  10         40.18         37.78         2.78 o                         
  -7  -6  10          6.49          6.07         1.36 o                         
  -6  -6  10         59.68         57.07         2.12 o                         
  -5  -6  10         53.60         59.19         2.30 o                         
  -4  -6  10          0.21         -0.95         0.95 o                         
  -3  -6  10         35.08         33.95         1.83 o                         
  -2  -6  10         27.26         25.65         1.72 o                         
  -1  -6  10        119.08        121.58         3.38 o                         
   0  -6  10        209.08        227.06         3.89 o                         
   1  -6  10        111.04        107.94         2.97 o                         
   2  -6  10        235.57        214.41         8.00 o                         
   3  -6  10        434.78        425.09        14.98 o                         
   4  -6  10        295.80        300.56         8.28 o                         
   5  -6  10         36.59         35.72         2.45 o                         
   6  -6  10          0.30         -0.51         2.41 o                         
   7  -6  10          1.71          1.98         1.63 o                         
   8  -6  10          5.49          2.38         1.67 o                         
  -8  -5  10          4.55          2.16         1.86 o                         
  -7  -5  10         12.99         11.27         1.38 o                         
  -6  -5  10        114.78        113.31         3.22 o                         
  -5  -5  10         40.11         39.55         1.65 o                         
  -4  -5  10         36.81         34.60         1.33 o                         
  -3  -5  10         30.80         30.75         1.45 o                         
  -2  -5  10        127.82        121.47         3.43 o                         
  -1  -5  10         13.95         13.47         0.92 o                         
   0  -5  10          9.36         10.94         1.40 o                         
   1  -5  10        269.77        261.60         5.34 o                         
   2  -5  10        522.61        478.28         8.89 o                         
   3  -5  10        104.01         98.04         2.73 o                         
   4  -5  10         90.19         95.82         4.30 o                         
   5  -5  10        109.18        120.89         3.65 o                         
   6  -5  10         79.89         77.09         3.20 o                         
   7  -5  10         51.90         55.95         2.72 o                         
   8  -5  10         29.79         34.55         2.15 o                         
  -8  -4  10          1.33          2.01         1.30 o                         
  -7  -4  10         15.23         12.95         1.46 o                         
  -6  -4  10         38.38         36.32         1.63 o                         
  -5  -4  10         71.45         69.56         1.99 o                         
  -4  -4  10         48.82         48.68         1.49 o                         
  -3  -4  10         38.82         37.00         1.96 o                         
  -2  -4  10        637.90        630.83         9.89 o                         
  -1  -4  10        591.75        608.17         9.63 o                         
   0  -4  10        185.04        182.09         3.18 o                         
   1  -4  10         40.40         41.09         1.84 o                         
   2  -4  10         79.64         81.69         4.50 o                         
   3  -4  10        500.08        485.61         8.95 o                         
   4  -4  10        207.53        200.08         4.25 o                         
   5  -4  10         48.55         42.07         1.63 o                         
   6  -4  10         65.71         72.86         3.07 o                         
   7  -4  10        160.12        170.86         4.90 o                         
   8  -4  10         84.03         78.25         5.10 o                         
   9  -4  10         22.95         20.41         3.12 o                         
  -8  -3  10         24.42         24.58         1.65 o                         
  -7  -3  10          0.51         -0.89         1.05 o                         
  -6  -3  10          7.05          6.27         1.11 o                         
  -5  -3  10         21.34         20.10         1.46 o                         
  -4  -3  10         15.35         15.13         0.98 o                         
  -3  -3  10        215.79        224.09         3.48 o                         
  -2  -3  10        471.78        466.62         6.77 o                         
  -1  -3  10        442.18        432.99         5.82 o                         
   0  -3  10        654.74        636.75         9.17 o                         
   1  -3  10        462.27        489.41         7.83 o                         
   2  -3  10        884.64        869.28        16.07 o                         
   3  -3  10        116.83        115.22         2.57 o                         
   4  -3  10        199.40        192.16         4.49 o                         
   5  -3  10          0.25          0.83         0.78 o                         
   6  -3  10         90.25         89.45         2.58 o                         
   7  -3  10         67.47         67.70         4.56 o                         
   8  -3  10         98.19        103.48         5.39 o                         
   9  -3  10         29.63         27.78         3.12 o                         
  -9  -2  10          8.78          9.36         1.70 o                         
  -8  -2  10         36.62         36.46         1.90 o                         
  -7  -2  10         56.93         53.28         1.95 o                         
  -6  -2  10        120.30        123.08         2.74 o                         
  -5  -2  10          9.22         11.22         1.01 o                         
  -4  -2  10         39.09         42.04         1.31 o                         
  -3  -2  10          7.89          6.17         0.73 o                         
  -2  -2  10        112.60        107.37         1.96 o                         
  -1  -2  10        337.18        365.88         5.03 o                         
   0  -2  10        226.15        201.16         3.28 o                         
   1  -2  10        579.69        511.25         7.47 o                         
   2  -2  10       1327.72       1352.62        18.88 o                         
   3  -2  10       1313.90       1314.41        18.47 o                         
   4  -2  10        618.47        599.16         8.83 o                         
   5  -2  10         31.98         38.78         1.28 o                         
   6  -2  10        113.64        118.15         2.88 o                         
   7  -2  10         20.80         18.13         1.39 o                         
   8  -2  10         67.75         68.04         3.97 o                         
   9  -2  10         24.14         29.49         2.55 o                         
  -9  -1  10          0.25         -0.78         1.44 o                         
  -8  -1  10          4.52          5.87         1.39 o                         
  -7  -1  10        140.84        140.76         3.87 o                         
  -6  -1  10        186.86        193.99         3.60 o                         
  -5  -1  10         76.97         82.58         2.03 o                         
  -4  -1  10        203.44        187.87         3.01 o                         
  -3  -1  10        179.50        188.24         2.98 o                         
  -2  -1  10        409.62        422.65         5.03 o                         
  -1  -1  10        143.90        146.60         2.33 o                         
   0  -1  10         15.85         20.68         0.72 o                         
   1  -1  10        587.54        576.77         7.60 o                         
   2  -1  10        289.35        282.97         4.44 o                         
   3  -1  10        728.51        661.39         8.86 o                         
   4  -1  10        750.98        765.66        12.59 o                         
   5  -1  10        336.69        344.92         5.56 o                         
   6  -1  10        239.78        237.63         5.08 o                         
   7  -1  10         19.70         18.82         1.37 o                         
   8  -1  10          9.38          6.98         1.48 o                         
   9  -1  10          9.64          7.65         1.70 o                         
  -9   0  10          1.58          1.74         1.43 o                         
  -8   0  10          0.89          0.19         1.26 o                         
  -7   0  10         15.87         15.65         1.39 o                         
  -6   0  10          4.89          4.40         0.95 o                         
  -5   0  10        140.83        146.85         2.98 o                         
  -4   0  10        523.49        527.74         7.12 o                         
  -3   0  10        664.57        675.46         8.90 o                         
  -2   0  10       1856.35       1841.04        24.76 o                         
  -1   0  10       1200.70       1254.06        15.90 o                         
   0   0  10        250.68        263.02         3.65 o                         
   1   0  10         48.46         47.42         1.31 o                         
   2   0  10         26.13         26.14         0.83 o                         
   3   0  10        174.69        189.93         3.26 o                         
   4   0  10        142.71        142.39         2.60 o                         
   5   0  10        148.26        138.28         3.04 o                         
   6   0  10        123.83        122.62         3.19 o                         
   7   0  10        192.61        195.70         4.02 o                         
   8   0  10         79.92         80.79         4.02 o                         
   9   0  10          1.42          2.16         2.10 o                         
  -9   1  10          8.13          7.48         1.55 o                         
  -8   1  10         19.83         17.01         1.62 o                         
  -7   1  10         15.36         10.92         1.55 o                         
  -6   1  10          0.32          0.30         1.06 o                         
  -5   1  10         10.58         12.77         1.21 o                         
  -4   1  10         25.86         33.17         1.18 o                         
  -3   1  10        564.64        553.08         7.97 o                         
  -2   1  10       2092.12       2153.88        28.80 o                         
  -1   1  10       1533.95       1523.32        20.49 o                         
   0   1  10        792.03        791.93         8.97 o                         
   1   1  10        971.10        945.35        11.50 o                         
   2   1  10        843.45        902.84        11.08 o                         
   3   1  10        174.62        166.25         2.63 o                         
   4   1  10         45.08         43.47         1.29 o                         
   5   1  10         34.00         35.47         1.52 o                         
   6   1  10         17.16         16.76         1.24 o                         
   7   1  10         39.15         35.56         1.66 o                         
   8   1  10         65.27         69.27         2.25 o                         
   9   1  10         25.83         33.60         1.50 o                         
  10   1  10         17.66         22.37         3.21 o                         
  -9   2  10         26.52         24.67         1.85 o                         
  -8   2  10         67.17         74.13         2.76 o                         
  -7   2  10        109.05        100.49         3.02 o                         
  -6   2  10         70.09         68.21         2.66 o                         
  -5   2  10          8.30         11.47         1.19 o                         
  -4   2  10          0.48         -0.70         0.70 o                         
  -3   2  10         11.15         13.96         0.85 o                         
  -2   2  10        137.77        123.39         2.25 o                         
  -1   2  10        421.15        400.00         5.77 o                         
   0   2  10        467.63        450.52         5.24 o                         
   1   2  10        629.53        624.19         7.70 o                         
   2   2  10       1883.81       1898.88        22.81 o                         
   3   2  10        873.13        837.27        11.83 o                         
   4   2  10         19.99         20.85         0.98 o                         
   5   2  10         66.23         67.94         1.68 o                         
   6   2  10         19.30         17.64         1.47 o                         
   7   2  10          0.00         -0.84         0.84 o                         
   8   2  10          9.20         10.84         1.51 o                         
   9   2  10          0.35          0.22         1.08 o                         
  10   2  10         21.54         22.30         2.55 o                         
  -8   3  10         46.74         41.67         2.86 o                         
  -7   3  10        202.09        205.97         9.82 o                         
  -6   3  10        127.32        131.28         3.37 o                         
  -5   3  10         91.52         97.71         2.72 o                         
  -4   3  10        262.62        260.45         6.20 o                         
  -3   3  10        118.84         95.00         2.30 o                         
  -2   3  10         16.38         15.66         1.03 o                         
  -1   3  10        698.43        739.13         9.47 o                         
   0   3  10         35.52         51.06         1.05 o                         
   1   3  10        559.58        526.10         6.61 o                         
   2   3  10        535.70        535.95         6.69 o                         
   3   3  10        403.54        408.65         5.63 o                         
   4   3  10        271.33        264.16         4.20 o                         
   5   3  10        182.60        189.74         3.49 o                         
   6   3  10        168.68        159.21         3.06 o                         
   7   3  10         70.94         71.18         2.35 o                         
   8   3  10          2.44          1.02         1.12 o                         
   9   3  10          4.20          3.97         2.04 o                         
  10   3  10          1.18         -1.00         1.93 o                         
  -8   4  10          2.89          1.07         1.43 o                         
  -7   4  10          0.88          0.72         1.29 o                         
  -6   4  10         29.78         27.54         2.09 o                         
  -5   4  10        125.98        130.89         3.31 o                         
  -4   4  10        564.74        556.62         8.83 o                         
  -3   4  10        811.97        837.85        12.91 o                         
  -2   4  10        645.48        682.51         9.76 o                         
  -1   4  10        679.87        648.06         8.37 o                         
   0   4  10        415.57        370.39         4.51 o                         
   1   4  10        302.35        324.98         4.06 o                         
   2   4  10         48.42         44.32         1.25 o                         
   3   4  10         11.56         11.54         0.75 o                         
   4   4  10          2.50          1.66         0.70 o                         
   5   4  10        193.66        197.59         3.72 o                         
   6   4  10        371.89        392.42         6.54 o                         
   7   4  10        106.71        105.23         2.43 o                         
   8   4  10         33.78         33.61         5.24 o                         
   9   4  10         33.07         31.16         2.93 o                         
  10   4  10          3.43          1.96         2.31 o                         
  -8   5  10          7.12          7.88         1.76 o                         
  -7   5  10          3.80          3.04         1.42 o                         
  -6   5  10         15.63         12.08         1.43 o                         
  -5   5  10         71.59         63.46         2.73 o                         
  -4   5  10        251.27        238.82         4.30 o                         
  -3   5  10        610.20        611.85         9.70 o                         
  -2   5  10        571.01        597.70         8.72 o                         
  -1   5  10        787.20        775.88        10.43 o                         
   0   5  10       2608.85       2418.05        26.76 o                         
   1   5  10        729.48        720.18         8.41 o                         
   2   5  10        119.93        122.65         2.04 o                         
   3   5  10        114.88        121.20         2.38 o                         
   4   5  10          8.31          8.51         0.81 o                         
   5   5  10          7.00          8.20         0.97 o                         
   6   5  10          7.73          7.51         1.01 o                         
   7   5  10         45.16         43.71         1.90 o                         
   8   5  10         73.63         81.92         2.95 o                         
   9   5  10         40.11         39.25         2.20 o                         
  -8   6  10         62.51         65.35         3.53 o                         
  -7   6  10         69.77         73.18         2.93 o                         
  -6   6  10         52.22         52.71         2.44 o                         
  -5   6  10         18.45         19.33         1.92 o                         
  -4   6  10          1.82          0.60         0.83 o                         
  -3   6  10         13.25         11.43         1.06 o                         
  -2   6  10         90.99         87.99         1.95 o                         
  -1   6  10        202.85        194.57         3.47 o                         
   0   6  10       1207.38       1156.97        14.85 o                         
   1   6  10        653.29        647.94         7.23 o                         
   2   6  10        223.51        220.42         3.61 o                         
   3   6  10         81.55         78.51         1.88 o                         
   4   6  10          1.90          0.05         0.73 o                         
   5   6  10         36.26         34.32         1.41 o                         
   6   6  10          0.10         -0.16         1.06 o                         
   7   6  10         16.54         15.29         1.58 o                         
   8   6  10          0.75          2.65         1.41 o                         
   9   6  10         16.16         20.39         2.40 o                         
  -7   7  10         48.34         53.09         2.60 o                         
  -6   7  10        134.19        130.03         3.67 o                         
  -5   7  10        159.62        162.19         7.66 o                         
  -4   7  10         71.66         70.13         3.07 o                         
  -3   7  10         27.91         28.40         1.46 o                         
  -2   7  10         70.54         71.38         1.87 o                         
  -1   7  10         30.18         22.69         1.93 o                         
   0   7  10         86.66         88.27         2.87 o                         
   1   7  10        100.93         94.48         1.74 o                         
   2   7  10        176.84        171.41         2.88 o                         
   3   7  10          6.63          9.30         1.53 o                         
   4   7  10         25.36         22.19         1.34 o                         
   5   7  10        183.96        189.46         5.97 o                         
   6   7  10         70.15         72.15         2.91 o                         
   7   7  10         36.09         32.23         3.59 o                         
   8   7  10          0.16         -1.41         1.41 o                         
   9   7  10          4.72          3.42         1.59 o                         
  -6   8  10         42.00         36.69         2.24 o                         
  -5   8  10         83.28         84.65         2.93 o                         
  -4   8  10        222.57        235.52         5.22 o                         
  -3   8  10        298.42        287.48         7.28 o                         
  -2   8  10        113.54        117.62         3.22 o                         
  -1   8  10         13.99         14.59         1.40 o                         
   0   8  10         52.98         51.07         2.66 o                         
   1   8  10         30.86         32.29         1.73 o                         
   2   8  10         22.06         22.56         1.04 o                         
   3   8  10         88.35         85.38         3.07 o                         
   4   8  10          7.65          4.82         1.10 o                         
   5   8  10         61.99         57.91         2.22 o                         
   6   8  10        126.52        133.41         3.50 o                         
   7   8  10         69.75         72.87         2.45 o                         
   8   8  10         19.56         19.43         1.96 o                         
  -6   9  10          2.93          2.68         2.09 o                         
  -5   9  10          3.29          1.88         2.63 o                         
  -4   9  10         69.17         63.82         2.91 o                         
  -3   9  10        120.14        125.08         3.89 o                         
  -2   9  10         83.90         81.00         3.40 o                         
  -1   9  10        105.41        113.78         3.85 o                         
   0   9  10        127.84        125.39         3.60 o                         
   1   9  10         99.37         94.88         2.96 o                         
   2   9  10        100.49        108.30         3.80 o                         
   3   9  10         50.70         50.62         2.16 o                         
   4   9  10         47.98         50.88         2.08 o                         
   5   9  10          2.35          2.30         1.16 o                         
   6   9  10         46.81         47.68         2.73 o                         
   7   9  10         28.94         27.82         1.86 o                         
  -5  10  10         20.00         19.26         2.16 o                         
  -4  10  10          3.99          3.71         2.18 o                         
  -3  10  10          0.24          1.04         1.52 o                         
  -2  10  10          2.30          2.86         1.58 o                         
  -1  10  10         17.34         15.38         2.30 o                         
   0  10  10         67.94         71.38         6.38 o                         
   1  10  10        146.58        155.57         4.50 o                         
   2  10  10         71.03         76.38         3.12 o                         
   3  10  10         60.50         56.84         2.61 o                         
   4  10  10         57.79         54.71         2.26 o                         
   5  10  10          5.72          4.27         1.33 o                         
   6  10  10          0.76         -0.22         1.44 o                         
  -4  11  10         13.09         12.34         2.70 o                         
  -3  11  10         33.76         31.73         2.20 o                         
  -2  11  10         52.00         48.91         3.30 o                         
  -1  11  10          8.46         10.07         2.41 o                         
   0  11  10         12.01          8.74         3.97 o                         
   1  11  10         20.88         24.72         2.70 o                         
   2  11  10          4.73          4.07         1.78 o                         
   3  11  10         32.34         28.56         3.40 o                         
   4  11  10         43.73         44.91         3.01 o                         
   5  11  10         35.31         36.34         2.24 o                         
  -2  12  10         26.09         28.33         2.86 o                         
  -1  12  10         33.61         25.00         3.01 o                         
   0  12  10         21.17         19.28         2.90 o                         
   1  12  10          4.66          4.65         2.84 o                         
   2  12  10          1.23         -1.89         2.38 o                         
   3  12  10          0.32          1.26         3.12 o                         
   4  12  10         10.25          5.10         3.12 o                         
  -3 -10  11          6.85          3.61         3.26 o                         
  -2 -10  11         15.79         13.87         2.34 o                         
  -1 -10  11         21.90         20.35         3.10 o                         
   0 -10  11         16.37         20.63         2.72 o                         
   1 -10  11         19.34         24.38         3.69 o                         
   2 -10  11         18.24         17.01         3.40 o                         
   3 -10  11         19.96         16.65         2.72 o                         
  -4  -9  11          2.47          3.64         2.07 o                         
  -3  -9  11          8.14          6.83         2.01 o                         
  -2  -9  11         18.06         16.46         2.18 o                         
  -1  -9  11          2.01          3.95         3.69 o                         
   0  -9  11          1.63          1.62         1.65 o                         
   2  -9  11         29.21         35.82         2.99 o                         
   3  -9  11         45.66         42.04         3.34 o                         
   4  -9  11         24.73         22.86         2.72 o                         
   5  -9  11         24.04         21.56         2.78 o                         
  -5  -8  11          9.83          6.24         2.00 o                         
  -4  -8  11         17.56         17.10         1.87 o                         
  -3  -8  11         48.11         56.49         3.05 o                         
  -2  -8  11          5.33          4.32         1.82 o                         
  -1  -8  11         80.34         85.76         3.35 o                         
   0  -8  11        159.48        157.03         4.89 o                         
   1  -8  11          8.63          9.08         1.71 o                         
   2  -8  11          7.22          8.27         2.69 o                         
   3  -8  11         19.12         17.58         3.97 o                         
   4  -8  11         15.80         17.86         2.98 o                         
   5  -8  11         42.41         39.34         4.25 o                         
   6  -8  11         32.28         28.66         4.39 o                         
  -6  -7  11          0.02         -1.83         1.83 o                         
  -5  -7  11          1.16          1.08         1.75 o                         
  -4  -7  11         29.68         32.57         2.05 o                         
  -3  -7  11         68.95         79.44         3.62 o                         
  -2  -7  11         79.65         80.98         4.03 o                         
  -1  -7  11         92.41        100.54         3.41 o                         
   0  -7  11         95.54         93.31         3.23 o                         
   1  -7  11        226.09        217.47         4.94 o                         
   2  -7  11        108.27        111.74         3.37 o                         
   3  -7  11         20.83         22.28         2.41 o                         
   4  -7  11         15.07         15.83         2.27 o                         
   5  -7  11          8.14          8.99         1.89 o                         
   6  -7  11         54.67         54.88         5.53 o                         
   7  -7  11         39.99         37.34         9.07 o                         
  -7  -6  11          3.90          3.22         1.39 o                         
  -6  -6  11         30.43         28.16         2.02 o                         
  -5  -6  11         42.72         45.36         2.20 o                         
  -4  -6  11          0.23         -1.26         1.26 o                         
  -3  -6  11         40.59         37.96         1.98 o                         
  -2  -6  11         16.49         18.17         1.85 o                         
  -1  -6  11         92.87         88.33         3.27 o                         
   0  -6  11        496.36        467.48         8.11 o                         
   1  -6  11         78.85         75.61         3.31 o                         
   2  -6  11         21.34         20.95         1.55 o                         
   3  -6  11        286.30        276.16         5.78 o                         
   4  -6  11        193.55        186.00         5.09 o                         
   5  -6  11         27.40         29.23         6.38 o                         
   6  -6  11          0.32          0.22         1.49 o                         
   7  -6  11          7.26          6.33         1.83 o                         
   8  -6  11         10.38         11.44         2.04 o                         
  -7  -5  11          6.60          4.30         1.34 o                         
  -6  -5  11         69.10         71.64         2.33 o                         
  -5  -5  11         54.26         54.48         1.96 o                         
  -4  -5  11         44.97         45.55         1.64 o                         
  -3  -5  11         20.34         20.85         1.52 o                         
  -2  -5  11         82.40         71.08         4.58 o                         
  -1  -5  11          1.46          1.56         1.84 o                         
   0  -5  11         93.49         81.05         2.02 o                         
   1  -5  11        101.80        100.97         2.85 o                         
   2  -5  11        113.69        105.93         3.27 o                         
   3  -5  11         47.57         55.75         2.11 o                         
   4  -5  11        209.37        206.17         6.34 o                         
   5  -5  11        118.58        110.42         3.52 o                         
   6  -5  11         24.98         20.90         1.89 o                         
   7  -5  11         33.90         34.21         2.31 o                         
   8  -5  11         18.11         17.84         4.11 o                         
  -8  -4  11          1.30         -1.20         1.25 o                         
  -7  -4  11          3.68          0.86         1.22 o                         
  -6  -4  11         52.41         47.37         1.89 o                         
  -5  -4  11         78.85         81.39         2.24 o                         
  -4  -4  11         55.74         58.41         1.66 o                         
  -3  -4  11         28.61         27.97         1.22 o                         
  -2  -4  11        471.41        471.55         8.75 o                         
  -1  -4  11        640.63        635.02        11.33 o                         
   0  -4  11        292.58        284.12         8.28 o                         
   1  -4  11        174.12        167.97         7.44 o                         
   2  -4  11          0.07         -0.70         1.14 o                         
   3  -4  11        118.33        112.20         2.70 o                         
   4  -4  11        190.76        202.10         5.68 o                         
   5  -4  11         76.61         67.08         2.03 o                         
   6  -4  11        101.63        106.27        11.77 o                         
   7  -4  11         86.29         86.74         3.20 o                         
   8  -4  11         57.76         52.81         4.96 o                         
   9  -4  11         21.15         13.33         3.12 o                         
  -8  -3  11          8.50          7.22         1.39 o                         
  -7  -3  11          2.73          1.68         1.13 o                         
  -6  -3  11          0.30         -1.01         1.01 o                         
  -5  -3  11          5.36          4.14         1.00 o                         
  -4  -3  11         34.14         35.06         1.31 o                         
  -3  -3  11        149.76        153.42         2.82 o                         
  -2  -3  11        451.59        455.63         6.72 o                         
  -1  -3  11        423.80        423.13         6.41 o                         
   0  -3  11        636.63        642.21         8.68 o                         
   1  -3  11        200.59        206.95         3.45 o                         
   2  -3  11        876.05        845.16        13.44 o                         
   3  -3  11        429.96        423.14         7.33 o                         
   4  -3  11          7.48          5.81         0.96 o                         
   5  -3  11         72.19         65.48         2.24 o                         
   6  -3  11        164.87        161.03         3.38 o                         
   7  -3  11         71.30         72.83         3.40 o                         
   8  -3  11         96.88         89.59         5.10 o                         
   9  -3  11         19.72         16.16         2.84 o                         
  -8  -2  11         55.04         55.74         2.19 o                         
  -7  -2  11         26.11         25.39         1.52 o                         
  -6  -2  11         79.05         74.18         2.16 o                         
  -5  -2  11         23.31         22.07         1.38 o                         
  -4  -2  11         11.35          9.66         0.90 o                         
  -3  -2  11          0.35         -0.44         0.67 o                         
  -2  -2  11        188.39        177.69         3.03 o                         
  -1  -2  11        360.44        360.90         5.52 o                         
   0  -2  11        252.21        243.48         4.41 o                         
   1  -2  11        532.67        507.00         6.90 o                         
   2  -2  11        736.01        719.29        10.42 o                         
   3  -2  11        574.56        581.65         9.47 o                         
   4  -2  11       1345.72       1315.69        20.34 o                         
   5  -2  11          4.01          6.11         0.77 o                         
   6  -2  11        135.91        129.74         2.63 o                         
   7  -2  11         32.69         31.44         1.67 o                         
   8  -2  11         18.33         17.01         2.55 o                         
   9  -2  11         14.58         15.88         2.55 o                         
  -8  -1  11         11.13         16.88         2.29 o                         
  -7  -1  11         51.18         50.76         2.81 o                         
  -6  -1  11        297.98        285.68         4.89 o                         
  -5  -1  11        104.01        112.88         2.48 o                         
  -4  -1  11        206.63        200.21         3.89 o                         
  -3  -1  11        158.16        159.93         3.09 o                         
  -2  -1  11        171.89        161.86         2.78 o                         
  -1  -1  11         60.06         57.77         1.37 o                         
   0  -1  11         33.84         30.14         1.12 o                         
   1  -1  11        432.09        422.81         6.33 o                         
   2  -1  11        610.47        567.79         9.96 o                         
   3  -1  11        577.07        575.22         9.26 o                         
   4  -1  11        821.36        838.21        13.29 o                         
   5  -1  11        101.14        102.64         2.17 o                         
   6  -1  11          1.66          2.29         0.66 o                         
   7  -1  11          1.24          1.89         1.11 o                         
   8  -1  11         15.11         16.37         1.75 o                         
   9  -1  11          0.15          0.85         1.98 o                         
  -8   0  11          0.39          0.19         1.94 o                         
  -7   0  11         21.63         18.05         1.53 o                         
  -6   0  11         56.93         61.64         3.40 o                         
  -5   0  11        131.09        136.21         2.76 o                         
  -4   0  11        545.41        545.49         7.90 o                         
  -3   0  11        487.62        489.25         7.15 o                         
  -2   0  11       1282.76       1294.99        17.67 o                         
  -1   0  11        845.16        872.00        12.07 o                         
   0   0  11         55.65         55.92         1.43 o                         
   1   0  11          0.59         -0.15         0.38 o                         
   2   0  11         27.01         32.02         1.01 o                         
   3   0  11        138.37        128.95         2.23 o                         
   4   0  11        141.29        143.53         5.42 o                         
   5   0  11        115.69        114.73         2.32 o                         
   6   0  11         76.47         79.47         2.43 o                         
   7   0  11         45.39         54.50         2.09 o                         
   8   0  11         84.01         84.59         4.03 o                         
   9   0  11         29.27         23.77         1.92 o                         
  10   0  11          3.37          3.69         1.98 o                         
  -8   1  11          6.41          6.75         1.46 o                         
  -7   1  11          0.75         -1.13         1.13 o                         
  -6   1  11          0.47         -1.07         1.07 o                         
  -5   1  11         19.04         17.59         1.76 o                         
  -4   1  11         62.87         66.00         3.49 o                         
  -3   1  11        479.46        459.73         6.80 o                         
  -2   1  11       1588.03       1549.42        21.18 o                         
  -1   1  11       1236.50       1232.26        16.73 o                         
   0   1  11        749.93        741.26         9.75 o                         
   1   1  11        159.77        146.53         2.63 o                         
   2   1  11        175.52        180.88         2.67 o                         
   3   1  11         66.13         61.42         1.82 o                         
   4   1  11         16.42         17.68         0.99 o                         
   5   1  11         13.72         14.88         0.88 o                         
   6   1  11          6.73          5.53         1.07 o                         
   7   1  11          9.27         13.82         1.32 o                         
   8   1  11        121.07        123.07         3.80 o                         
   9   1  11         78.83         77.26         2.66 o                         
  10   1  11         21.39         21.75         1.41 o                         
  -8   2  11         34.32         34.25         3.09 o                         
  -7   2  11         86.48         88.87         2.88 o                         
  -6   2  11         58.04         57.05         2.24 o                         
  -5   2  11          0.47          0.30         1.02 o                         
  -4   2  11          0.24         -0.24         0.85 o                         
  -3   2  11          0.04          1.08         1.53 o                         
  -2   2  11        143.63        129.49         2.36 o                         
  -1   2  11        360.47        352.00         5.21 o                         
   0   2  11        178.66        176.79         2.74 o                         
   1   2  11        556.38        535.38         6.74 o                         
   2   2  11       1475.75       1442.59        17.45 o                         
   3   2  11        545.62        544.88         7.47 o                         
   4   2  11          3.93          4.59         0.98 o                         
   5   2  11         12.88         15.43         0.99 o                         
   6   2  11         19.50         19.60         0.99 o                         
   7   2  11          1.03         -0.57         0.90 o                         
   8   2  11         17.18         17.57         1.45 o                         
   9   2  11         12.20          7.79         1.30 o                         
  10   2  11         26.41         23.81         2.27 o                         
  -8   3  11         34.32         29.61         1.99 o                         
  -7   3  11        203.88        223.09         7.69 o                         
  -6   3  11        129.76        130.00         3.41 o                         
  -5   3  11         67.02         63.11         2.33 o                         
  -4   3  11        161.70        166.59         3.30 o                         
  -3   3  11        463.51        504.38         9.09 o                         
  -2   3  11         35.18         36.27         1.59 o                         
  -1   3  11          0.40          0.09         0.49 o                         
   0   3  11         31.15         33.55         1.15 o                         
   1   3  11        142.13        145.94         2.19 o                         
   2   3  11        299.86        302.17         4.06 o                         
   3   3  11        510.87        512.68         6.98 o                         
   4   3  11        309.73        303.34         4.37 o                         
   5   3  11        102.50        106.31         2.24 o                         
   6   3  11        102.74         99.22         2.31 o                         
   7   3  11         68.09         68.84         1.95 o                         
   8   3  11          1.61         -0.43         1.77 o                         
   9   3  11          0.32         -0.08         1.42 o                         
  -8   4  11          0.68          1.14         1.48 o                         
  -7   4  11          4.70          7.02         1.55 o                         
  -6   4  11         63.40         64.10         4.46 o                         
  -5   4  11        103.31        107.06         3.02 o                         
  -4   4  11        419.27        407.15         6.77 o                         
  -3   4  11       1223.45       1251.63        18.93 o                         
  -2   4  11        677.11        673.34        13.21 o                         
  -1   4  11        362.43        347.75         4.49 o                         
   0   4  11         75.77         64.79         1.94 o                         
   1   4  11         17.79         23.98         0.83 o                         
   2   4  11        103.50        102.72         1.82 o                         
   3   4  11         30.37         28.56         1.15 o                         
   4   4  11         16.82         14.53         0.82 o                         
   5   4  11        204.16        217.34         4.75 o                         
   6   4  11        374.54        405.83         7.47 o                         
   7   4  11        130.88        130.83         2.89 o                         
   8   4  11         28.50         27.31         2.09 o                         
   9   4  11         27.97         28.15         2.93 o                         
  -8   5  11          3.03          3.27         1.64 o                         
  -7   5  11          0.72         -1.09         1.39 o                         
  -6   5  11          6.18          4.00         1.56 o                         
  -5   5  11         26.79         21.18         1.63 o                         
  -4   5  11        207.88        199.52         4.80 o                         
  -3   5  11        713.39        698.31        10.98 o                         
  -2   5  11       1412.35       1344.95        33.78 o                         
  -1   5  11        725.65        729.38        14.45 o                         
   0   5  11          2.69          3.95         0.79 o                         
   1   5  11        297.58        287.97         3.74 o                         
   2   5  11         49.82         46.32         1.24 o                         
   3   5  11         12.33         13.46         0.86 o                         
   4   5  11          0.53         -0.58         0.66 o                         
   5   5  11          0.13         -0.74         0.74 o                         
   6   5  11          8.02          6.74         1.03 o                         
   7   5  11        103.21        110.45         3.00 o                         
   8   5  11         75.59         81.43         3.00 o                         
   9   5  11         50.27         50.29         2.56 o                         
  -7   6  11         64.47         56.55         2.63 o                         
  -6   6  11         31.09         31.15         2.04 o                         
  -5   6  11         22.69         25.41         1.81 o                         
  -4   6  11          0.14         -0.90         0.90 o                         
  -3   6  11         15.23         14.75         1.22 o                         
  -2   6  11        303.27        274.12         6.07 o                         
  -1   6  11         97.59         89.49         2.24 o                         
   0   6  11        175.85        177.63         3.08 o                         
   1   6  11        267.05        250.68         3.39 o                         
   2   6  11         45.08         51.17         1.37 o                         
   3   6  11        195.62        193.44         3.43 o                         
   4   6  11         42.14         42.74         1.48 o                         
   5   6  11         17.87         16.85         1.07 o                         
   6   6  11          0.63          0.29         1.05 o                         
   7   6  11          8.88          8.97         1.55 o                         
   8   6  11          0.09          0.92         1.39 o                         
   9   6  11         27.08         25.84         2.68 o                         
  -7   7  11         63.77         69.83         2.92 o                         
  -6   7  11         88.86         95.60         3.19 o                         
  -5   7  11        126.46        123.14         3.51 o                         
  -4   7  11         28.38         33.47         1.87 o                         
  -3   7  11         14.83         16.25         1.38 o                         
  -2   7  11         15.84         14.64         1.14 o                         
  -1   7  11          0.82          2.46         0.83 o                         
   0   7  11         15.48         17.07         1.75 o                         
   1   7  11        116.46        117.41         2.17 o                         
   2   7  11         41.53         35.70         1.27 o                         
   3   7  11        312.83        327.30         5.85 o                         
   4   7  11         64.62         63.38         2.02 o                         
   5   7  11        103.42        101.57         3.20 o                         
   6   7  11         76.22         81.57         6.28 o                         
   7   7  11         34.99         29.64         2.20 o                         
   8   7  11          0.06         -0.14         1.58 o                         
  -6   8  11         41.80         42.14         2.46 o                         
  -5   8  11         79.45         78.61         2.93 o                         
  -4   8  11        106.81        106.90         3.58 o                         
  -3   8  11        171.76        173.24         4.68 o                         
  -2   8  11         84.37         91.50         4.46 o                         
  -1   8  11         35.24         36.63         1.89 o                         
   0   8  11         58.95         61.26         2.26 o                         
   1   8  11        139.58        144.23         2.83 o                         
   2   8  11         20.45         23.20         1.09 o                         
   3   8  11          2.55          0.68         1.05 o                         
   4   8  11         47.40         48.76         1.91 o                         
   5   8  11        124.26        132.71         3.50 o                         
   6   8  11        110.45        115.98         4.54 o                         
   7   8  11         82.27         82.96         3.89 o                         
   8   8  11         21.58         21.71         2.12 o                         
  -5   9  11          3.78          4.35         1.71 o                         
  -4   9  11         52.51         53.42         3.50 o                         
  -3   9  11         93.03        101.96         3.48 o                         
  -2   9  11         58.77         63.55         2.54 o                         
  -1   9  11         79.81         80.22         3.33 o                         
   0   9  11        119.30        129.73         4.21 o                         
   1   9  11        168.79        175.07         4.25 o                         
   2   9  11        101.73        108.63         3.48 o                         
   3   9  11         22.21         22.50         1.64 o                         
   4   9  11          0.03         -1.18         1.18 o                         
   5   9  11          3.38          1.29         1.28 o                         
   6   9  11         37.92         35.51         1.97 o                         
   7   9  11         45.79         42.05         2.56 o                         
  -4  10  11          4.33          2.68         2.18 o                         
  -3  10  11          2.00          0.97         1.58 o                         
  -2  10  11          9.51         12.82         2.75 o                         
  -1  10  11          9.61         13.12         3.40 o                         
   0  10  11         49.67         51.77         3.39 o                         
   1  10  11        150.28        166.81         4.83 o                         
   2  10  11         99.78        112.37        18.29 o                         
   3  10  11         48.11         43.64         2.84 o                         
   4  10  11         13.22         11.88         1.53 o                         
   5  10  11          2.14          1.45         1.36 o                         
   6  10  11          0.35          0.72         1.34 o                         
  -3  11  11         24.14         23.31         2.16 o                         
  -2  11  11         40.99         36.40         8.93 o                         
  -1  11  11          5.78          3.82         3.12 o                         
   0  11  11         20.68         17.55         2.70 o                         
   1  11  11         23.05         22.16         2.79 o                         
   2  11  11         11.53         13.57         1.94 o                         
   3  11  11         28.75         24.10         3.40 o                         
   4  11  11         38.76         35.31         2.81 o                         
   5  11  11         33.64         34.02         3.36 o                         
  -1  12  11         34.14         31.56         3.21 o                         
   0  12  11         20.57         20.72         2.90 o                         
   1  12  11          0.26         -2.51         4.11 o                         
   2  12  11          0.48         -2.38         2.38 o                         
   3  12  11          0.80         -1.70         2.55 o                         
  -2 -10  12         11.84         12.86         4.68 o                         
  -1 -10  12         13.11         16.68         3.01 o                         
   0 -10  12         14.69         21.83         4.82 o                         
   1 -10  12         18.17         22.11         3.69 o                         
  -4  -9  12          8.47         11.66         2.40 o                         
  -3  -9  12          7.84          7.18         2.13 o                         
  -2  -9  12         11.74         10.49         3.54 o                         
  -1  -9  12          3.32          0.72         2.38 o                         
   0  -9  12          1.31         -0.45         1.66 o                         
   2  -9  12         27.51         29.49         3.69 o                         
   3  -9  12         42.90         42.02         3.40 o                         
   4  -9  12         24.17         21.38         2.83 o                         
  -5  -8  12         27.84         35.91         5.66 o                         
  -4  -8  12         18.08         18.88         2.44 o                         
  -3  -8  12         14.47         13.57         2.18 o                         
  -2  -8  12         17.23         18.78         2.70 o                         
  -1  -8  12         74.24         79.23         4.08 o                         
   0  -8  12         92.94         99.42         3.86 o                         
   1  -8  12          4.39          6.61         1.98 o                         
   2  -8  12          5.42          5.37         5.95 o                         
   3  -8  12         38.02         40.36         5.39 o                         
   4  -8  12         26.17         21.64         2.51 o                         
   5  -8  12         35.08         36.11         3.04 o                         
   6  -8  12         25.75         29.49         5.10 o                         
  -6  -7  12          2.56          1.78         2.04 o                         
  -5  -7  12          7.96          9.38         2.00 o                         
  -4  -7  12         10.27          8.81         1.72 o                         
  -3  -7  12         64.51         70.48         3.33 o                         
  -2  -7  12         84.50         80.66        11.48 o                         
  -1  -7  12         54.72         59.14         3.61 o                         
   0  -7  12        118.72        123.62         4.24 o                         
   1  -7  12        186.58        178.41         4.42 o                         
   2  -7  12         33.42         34.75         2.03 o                         
   3  -7  12          1.14          0.22         2.27 o                         
   4  -7  12          2.63          3.48         1.83 o                         
   5  -7  12         12.79         10.90         2.13 o                         
   6  -7  12         53.57         45.90         3.13 o                         
  -6  -6  12         11.42         11.35         1.55 o                         
  -5  -6  12         29.70         24.63         1.89 o                         
  -4  -6  12          0.35         -1.48         1.51 o                         
  -3  -6  12         39.49         35.60         2.01 o                         
  -2  -6  12         86.94         78.51         3.99 o                         
  -1  -6  12         67.87         69.74         3.70 o                         
   0  -6  12        145.06        154.43         3.27 o                         
   1  -6  12         73.31         77.36         2.67 o                         
   2  -6  12         41.33         40.67         2.03 o                         
   3  -6  12        143.90        142.60         3.67 o                         
   4  -6  12         92.12         86.99         5.24 o                         
   5  -6  12         23.71         22.88         3.69 o                         
   6  -6  12          1.76          0.43         1.63 o                         
   7  -6  12         16.04         14.33         2.10 o                         
  -7  -5  12          6.89          2.46         1.40 o                         
  -6  -5  12         34.82         39.38         2.01 o                         
  -5  -5  12         60.76         56.28         3.13 o                         
  -4  -5  12         66.50         63.28         2.19 o                         
  -3  -5  12          5.96          6.55         1.26 o                         
  -2  -5  12          2.78          4.57         1.37 o                         
  -1  -5  12         14.13         11.91         3.34 o                         
   0  -5  12          9.80          9.60         1.61 o                         
   1  -5  12         90.45         91.59         2.76 o                         
   2  -5  12        115.27        112.95         3.12 o                         
   3  -5  12         47.51         46.84         2.13 o                         
   4  -5  12        202.37        209.25         4.28 o                         
   5  -5  12        101.14         96.61         3.81 o                         
   6  -5  12          7.14          8.40         1.67 o                         
   7  -5  12         17.55         19.04         2.10 o                         
   8  -5  12          9.46          9.82         1.89 o                         
  -7  -4  12          1.48         -0.17         1.30 o                         
  -6  -4  12         37.67         41.36         2.28 o                         
  -5  -4  12         80.50         81.53         2.41 o                         
  -4  -4  12         54.58         57.57         2.94 o                         
  -3  -4  12         54.28         53.51         1.90 o                         
  -2  -4  12        397.21        410.84         9.11 o                         
  -1  -4  12        109.02        121.87         5.47 o                         
   0  -4  12        142.16        137.90         2.55 o                         
   1  -4  12        345.40        349.73         7.81 o                         
   2  -4  12         19.16         17.95         1.26 o                         
   3  -4  12        119.03        121.02         2.85 o                         
   4  -4  12        184.90        177.31         3.70 o                         
   5  -4  12         89.92         96.34         2.54 o                         
   6  -4  12         88.33         86.42         3.40 o                         
   7  -4  12         42.91         41.99         2.98 o                         
   8  -4  12         38.44         38.60         2.98 o                         
  -8  -3  12          0.95          2.84         1.36 o                         
  -7  -3  12          8.21          8.73         1.38 o                         
  -6  -3  12          4.85          0.47         1.10 o                         
  -5  -3  12          9.10         11.32         1.19 o                         
  -4  -3  12         41.91         44.22         1.57 o                         
  -3  -3  12         79.33         78.47         1.90 o                         
  -2  -3  12        340.80        353.26         8.08 o                         
  -1  -3  12        359.32        367.15         8.34 o                         
   0  -3  12        884.76        878.54        12.66 o                         
   1  -3  12        774.10        730.09        13.16 o                         
   2  -3  12        155.81        159.00         3.34 o                         
   3  -3  12          0.38          0.09         0.85 o                         
   4  -3  12         43.89         40.24         1.64 o                         
   5  -3  12         39.91         43.54         1.71 o                         
   6  -3  12        101.81        110.03         3.12 o                         
   7  -3  12         77.14         81.16         4.82 o                         
   8  -3  12         80.40         77.40         5.10 o                         
   9  -3  12         17.00         14.46         3.12 o                         
  -8  -2  12         33.61         31.70         2.44 o                         
  -7  -2  12         33.18         32.75         1.72 o                         
  -6  -2  12         44.94         38.96         2.03 o                         
  -5  -2  12         39.10         38.64         1.62 o                         
  -4  -2  12          1.30         -0.16         0.77 o                         
  -3  -2  12          0.39         -0.68         0.68 o                         
  -2  -2  12        213.12        210.56         4.34 o                         
  -1  -2  12        399.08        404.98         6.17 o                         
   0  -2  12        145.58        123.61         2.53 o                         
   1  -2  12        227.62        213.39         3.56 o                         
   2  -2  12       2626.88       2821.88        42.73 o                         
   3  -2  12        400.74        384.37         6.66 o                         
   4  -2  12         73.70         79.19         2.18 o                         
   5  -2  12          2.50          1.12         0.81 o                         
   6  -2  12          9.16          9.11         0.95 o                         
   7  -2  12         14.31         13.49         1.10 o                         
   8  -2  12         19.05         20.13         2.84 o                         
   9  -2  12         13.97         12.47         2.84 o                         
  -8  -1  12         26.32         27.79         1.95 o                         
  -7  -1  12         55.11         51.76         2.26 o                         
  -6  -1  12        246.38        235.96         4.48 o                         
  -5  -1  12        139.10        137.46         3.42 o                         
  -4  -1  12        161.76        161.43         2.84 o                         
  -3  -1  12        108.52        110.93         2.16 o                         
  -2  -1  12         25.92         24.43         1.34 o                         
  -1  -1  12          2.54          2.52         0.65 o                         
   0  -1  12        154.33        142.67         2.69 o                         
   1  -1  12        320.41        309.19         4.45 o                         
   2  -1  12        962.95        969.56        15.24 o                         
   3  -1  12        137.56        135.74         2.59 o                         
   4  -1  12         41.07         40.96         1.48 o                         
   5  -1  12         75.88         70.83         2.16 o                         
   6  -1  12         11.05         12.57         0.97 o                         
   7  -1  12         12.63         11.98         1.96 o                         
   8  -1  12         12.65         13.09         2.35 o                         
   9  -1  12          2.61          5.67         2.55 o                         
  -8   0  12          6.30          7.36         1.51 o                         
  -7   0  12         10.10          7.90         1.41 o                         
  -6   0  12        108.54        109.49         2.88 o                         
  -5   0  12        150.03        153.19         3.06 o                         
  -4   0  12        403.78        406.98         6.77 o                         
  -3   0  12        357.27        362.64         5.19 o                         
  -2   0  12        727.21        735.17        12.68 o                         
  -1   0  12        443.12        439.91         6.56 o                         
   0   0  12          7.25          5.25         0.78 o                         
   1   0  12         40.49         32.88         0.97 o                         
   2   0  12         56.72         63.31         1.59 o                         
   3   0  12        164.94        170.44         2.81 o                         
   4   0  12        109.80        105.26         2.39 o                         
   5   0  12         26.01         19.72         1.42 o                         
   6   0  12         89.58         86.85         2.05 o                         
   7   0  12        261.88        256.65         5.69 o                         
   8   0  12         90.25         93.33         3.46 o                         
   9   0  12         32.79         35.25         2.40 o                         
  -8   1  12          4.38          2.28         1.40 o                         
  -7   1  12          0.38         -1.26         1.26 o                         
  -6   1  12          4.73          2.19         1.21 o                         
  -5   1  12          7.04          8.52         1.72 o                         
  -4   1  12         93.95         89.46         3.02 o                         
  -3   1  12        328.16        320.37         5.00 o                         
  -2   1  12        891.31        885.39        15.12 o                         
  -1   1  12        778.87        788.43        10.97 o                         
   0   1  12        507.38        502.72         6.89 o                         
   1   1  12          5.07          4.26         0.60 o                         
   2   1  12         15.43         18.35         0.95 o                         
   3   1  12         75.53         64.85         1.52 o                         
   4   1  12          0.18         -0.44         0.70 o                         
   5   1  12          5.97          3.40         0.75 o                         
   6   1  12         27.71         28.10         1.25 o                         
   7   1  12         91.28         91.43         2.68 o                         
   8   1  12        186.90        197.87         7.14 o                         
   9   1  12         89.31         83.67         2.64 o                         
  -8   2  12         22.24         23.07         1.82 o                         
  -7   2  12         45.48         45.85         3.15 o                         
  -6   2  12         60.94         58.78         2.41 o                         
  -5   2  12          8.42          4.65         1.23 o                         
  -4   2  12          0.05         -0.85         0.85 o                         
  -3   2  12          0.14          0.64         1.82 o                         
  -2   2  12        134.67        128.35         3.07 o                         
  -1   2  12        368.42        355.61         5.30 o                         
   0   2  12        100.59         95.27         1.86 o
[truncated: 152,362 more chars]
